# Supplementary material for: GEMINI: Integrative Exploration of Genetic Variation and Genome Annotations
Source: PLoS Comput Biol. 2013 Jul 18;9(7):e1003153. doi: 10.1371/journal.pcbi.1003153 (PMC3715403; doi:10.1371/journal.pcbi.1003153)
Supplement: Protocol S1 — GEMINI source code, documentation, and unit test files. (GZ) [file pcbi.1003153.s002.gz]

Archive with 193 entries (164 files):
- gemini
- gemini/.gitignore
- gemini/docs
- gemini/ez_setup.py
- gemini/gemini
- gemini/LICENSE
- gemini/master-test.sh
- gemini/README.md
- gemini/requirements.txt
- gemini/setup.py
- gemini/test
- gemini/test/ALL.wgs.phase1_release_v3.20101123.snps_indels_sv.sites.snippet.snpEff.vcf
- gemini/test/ALL.wgs.phase1_release_v3.20101123.snps_indels_sv.sites.snippet.vcf
- gemini/test/data-setup.sh
- gemini/test/test-annotate-tool.sh
- gemini/test/test-clinvar.sh
- gemini/test/test-columns.sh
- gemini/test/test-effstring.sh
- gemini/test/test-encode.sh
- gemini/test/test-genome.sh
- gemini/test/test-genotypes.sh
- gemini/test/test-gerp.sh
- gemini/test/test-interactions.sh
- gemini/test/test-load.sh
- gemini/test/test-map.sh
- gemini/test/test-pathtool.sh
- gemini/test/test-pfam.sh
- gemini/test/test-pop.sh
- gemini/test/test-query.sh
- gemini/test/test-region.sh
- gemini/test/test-stats.sh
- gemini/test/test-windower.sh
- gemini/test/test.clinvar.vcf
- gemini/test/test.query.vcf
- gemini/test/test.region.vep.vcf
- gemini/test/test.snpeff.vcf
- gemini/test/test1.snpeff.vcf
- gemini/test/test2.snpeff.vcf
- gemini/test/test3.snpeff.vcf
- gemini/test/test4.vep.snpeff.vcf
- gemini/test/test5.vep.snpeff.vcf
- gemini/gemini/__init__.py
- gemini/gemini/annotation_provenance
- gemini/gemini/annotations.py
- gemini/gemini/compression.py
- gemini/gemini/config.py
- gemini/gemini/data
- gemini/gemini/database.py
- gemini/gemini/func_impact.py
- gemini/gemini/gemini_annotate.py
- gemini/gemini/gemini_browser.py
- gemini/gemini/gemini_constants.py
- gemini/gemini/gemini_dbinfo.py
- gemini/gemini/gemini_dump.py
- gemini/gemini/gemini_load.py
- gemini/gemini/gemini_load_chunk.py
- gemini/gemini/gemini_main.py
- gemini/gemini/gemini_merge_chunks.py
- gemini/gemini/gemini_plot.py
- gemini/gemini/gemini_query.py
- gemini/gemini/gemini_region.py
- gemini/gemini/gemini_stats.py
- gemini/gemini/gemini_subjects.py
- gemini/gemini/gemini_update.py
- gemini/gemini/gemini_utils.py
- gemini/gemini/gemini_windower.py
- gemini/gemini/GeminiQuery.py
- gemini/gemini/infotag.py
- gemini/gemini/install-data.py
- gemini/gemini/ped.py
- gemini/gemini/popgen.py
- gemini/gemini/scripts
- gemini/gemini/severe_impact.py
- gemini/gemini/snpEff.py
- gemini/gemini/sql.py
- gemini/gemini/sql_extended.py
- gemini/gemini/static
- gemini/gemini/stats.py
- gemini/gemini/tool_autosomal_dominant.py
- gemini/gemini/tool_autosomal_recessive.py
- gemini/gemini/tool_compound_hets.py
- gemini/gemini/tool_de_novo_mutations.py
- gemini/gemini/tool_interactions.py
- gemini/gemini/tool_lof_sieve.py
- gemini/gemini/tool_pathways.py
- gemini/gemini/vep.py
- gemini/gemini/version.py
- gemini/gemini/views
- gemini/gemini/views/auto_dom.j2.html
- gemini/gemini/views/auto_rec.j2.html
- gemini/gemini/views/base.j2.html
- gemini/gemini/views/db_schema.j2.html
- gemini/gemini/views/de_novo.j2.html
- gemini/gemini/views/query.j2.html
- gemini/gemini/static/css
- gemini/gemini/static/img
- gemini/gemini/static/third_party
- gemini/gemini/static/third_party/bootstrap
- gemini/gemini/static/third_party/jquery
- gemini/gemini/static/third_party/jquery-ui
- gemini/gemini/static/third_party/jquery-ui/jquery-ui.min.js
- gemini/gemini/static/third_party/jquery/jquery-1.7.1.js
- gemini/gemini/static/third_party/bootstrap/css
- gemini/gemini/static/third_party/bootstrap/img
- gemini/gemini/static/third_party/bootstrap/js
- gemini/gemini/static/third_party/bootstrap/js/bootstrap-rowlink.js
- gemini/gemini/static/third_party/bootstrap/js/bootstrap-rowlink.min.js
- gemini/gemini/static/third_party/bootstrap/js/bootstrap.js
- gemini/gemini/static/third_party/bootstrap/js/bootstrap.min.js
- gemini/gemini/static/third_party/bootstrap/img/glyphicons-halflings-white.png
- gemini/gemini/static/third_party/bootstrap/img/glyphicons-halflings.png
- gemini/gemini/static/third_party/bootstrap/css/bootstrap-responsive.css
- gemini/gemini/static/third_party/bootstrap/css/bootstrap-responsive.min.css
- gemini/gemini/static/third_party/bootstrap/css/bootstrap-rowlink.css
- gemini/gemini/static/third_party/bootstrap/css/bootstrap-rowlink.min.css
- gemini/gemini/static/third_party/bootstrap/css/bootstrap.css
- gemini/gemini/static/third_party/bootstrap/css/bootstrap.min.css
- gemini/gemini/static/img/gemini.png
- gemini/gemini/static/css/gemini.css
- gemini/gemini/scripts/__init__.py
- gemini/gemini/scripts/gemini
- gemini/gemini/scripts/gemini_install.py
- gemini/gemini/data/__init__.py
- gemini/gemini/data/gemini.conf
- gemini/gemini/annotation_provenance/HPRD
- gemini/gemini/annotation_provenance/KEGG
- gemini/gemini/annotation_provenance/make-1000G.sh
- gemini/gemini/annotation_provenance/make-29way-conservation.sh
- gemini/gemini/annotation_provenance/make-clinvar.sh
- gemini/gemini/annotation_provenance/make-cse.sh
- gemini/gemini/annotation_provenance/make-dbsnp.sh
- gemini/gemini/annotation_provenance/make-encode-chrom-segs.sh
- gemini/gemini/annotation_provenance/make-encode-tfbs-clustering.sh
- gemini/gemini/annotation_provenance/make-esp-variants.sh
- gemini/gemini/annotation_provenance/make-ncbi-grc-patches.py
- gemini/gemini/annotation_provenance/make-pfam-ucsc.sh
- gemini/gemini/annotation_provenance/make-recombination.sh
- gemini/gemini/annotation_provenance/make-rmsk-meta.sh
- gemini/gemini/annotation_provenance/make-stam-125-cells-dnase1-clusters.sh
- gemini/gemini/annotation_provenance/KEGG/KEGG_REST_files
- gemini/gemini/annotation_provenance/KEGG/make_path_files
- gemini/gemini/annotation_provenance/KEGG/make_path_files/add_path
- gemini/gemini/annotation_provenance/KEGG/make_path_files/ensembl_genes66
- gemini/gemini/annotation_provenance/KEGG/make_path_files/format.sh
- gemini/gemini/annotation_provenance/KEGG/make_path_files/kegg_hsa_to_gene_fmt
- gemini/gemini/annotation_provenance/KEGG/make_path_files/kegg_pathway
- gemini/gemini/annotation_provenance/KEGG/make_path_files/map_uni2hsa2gene
- gemini/gemini/annotation_provenance/KEGG/make_path_files/mart_export_transcripts66.txt
- gemini/gemini/annotation_provenance/KEGG/make_path_files/mart_header
- gemini/gemini/annotation_provenance/KEGG/make_path_files/unihsagene.py
- gemini/gemini/annotation_provenance/KEGG/make_path_files/uniprot_hsa_map
- gemini/gemini/annotation_provenance/KEGG/KEGG_REST_files/all_kegg_hsa_to_uniprot
- gemini/gemini/annotation_provenance/KEGG/KEGG_REST_files/kegg_hsa_to_gene
- gemini/gemini/annotation_provenance/KEGG/KEGG_REST_files/kegg_hsa_to_path
- gemini/gemini/annotation_provenance/KEGG/KEGG_REST_files/note
- gemini/gemini/annotation_provenance/KEGG/KEGG_REST_files/pathways
- gemini/gemini/annotation_provenance/HPRD/hprd_graph.py
- gemini/docs/_static
- gemini/docs/build.sh
- gemini/docs/conf.py
- gemini/docs/content
- gemini/docs/EXAMPLES.rst
- gemini/docs/gemini.ai
- gemini/docs/gemini.png
- gemini/docs/images
- gemini/docs/index.rst
- gemini/docs/Makefile
- gemini/docs/templates
- gemini/docs/themes
- gemini/docs/TODO.rst
- gemini/docs/themes/rtd
- gemini/docs/themes/rtd/static
- gemini/docs/themes/rtd/theme.conf
- gemini/docs/themes/rtd/static/rtd.css_t
- gemini/docs/templates/layout.html
- gemini/docs/templates/page.html
- gemini/docs/templates/sidebar-intro.html
- gemini/docs/images/browser-query.png
- gemini/docs/content/acknowledgements.rst
- gemini/docs/content/api.rst
- gemini/docs/content/browser.rst
- gemini/docs/content/caveats.rst
- gemini/docs/content/database_schema.rst
- gemini/docs/content/faq.rst
- gemini/docs/content/functional_annotation.rst
- gemini/docs/content/history.rst
- gemini/docs/content/installation.rst
- gemini/docs/content/loading.rst
- gemini/docs/content/querying.rst
- gemini/docs/content/quick_start.rst
- gemini/docs/content/tools.rst
- gemini/docs/_static/labibi.css
- gemini/docs/_static/labibi.js
