# Supplementary material for: GEMINI: Integrative Exploration of Genetic Variation and Genome Annotations
Source: PLoS Comput Biol. 2013 Jul 18;9(7):e1003153. doi: 10.1371/journal.pcbi.1003153 (PMC3715403; doi:10.1371/journal.pcbi.1003153)
Supplement: Protocol S1 — GEMINI source code, documentation, and unit test files. (GZ) [file pcbi.1003153.s002.gz › gemini/requirements.txt]

numpy>=1.7.1
pyparsing==1.5.7
pysam==0.6
git+https://github.com/arq5x/cyvcf.git@db8b06f510#egg=cyvcf
PyYAML==3.10
pybedtools==0.6.2
python-graph-core==1.8.2
python-graph-dot==1.8.2
bottle==0.11.6
ipython-cluster-helper==0.1.5
git+https://github.com/arq5x/gemini.git@f1902c7d60#egg=gemini
