# Supplementary material for: GEMINI: Integrative Exploration of Genetic Variation and Genome Annotations
Source: PLoS Comput Biol. 2013 Jul 18;9(7):e1003153. doi: 10.1371/journal.pcbi.1003153 (PMC3715403; doi:10.1371/journal.pcbi.1003153)
Supplement: Protocol S1 — GEMINI source code, documentation, and unit test files. (GZ) [file pcbi.1003153.s002.gz › gemini/test/data-setup.sh]

gemini load -v test.snpeff.vcf -t snpEff test.snpeff.vcf.db
gemini load -v test1.snpeff.vcf -t snpEff test1.snpeff.db
gemini load -v test2.snpeff.vcf test2.snpeff.db
gemini load -v test3.snpeff.vcf test3.snpeff.db
gemini load -v test.clinvar.vcf test.clinvar.db
gemini load -v test4.vep.snpeff.vcf -t snpEff test4.snpeff.db
gemini load -v test4.vep.snpeff.vcf -t VEP test4.vep.db
gemini load -v test5.vep.snpeff.vcf -t snpEff test5.snpeff.db
gemini load -v test5.vep.snpeff.vcf -t VEP test5.vep.db
gemini load -v test.query.vcf -t snpEff test.query.db
gemini load -v test.region.vep.vcf -t VEP test.region.db
