# Supplementary material for: GEMINI: Integrative Exploration of Genetic Variation and Genome Annotations
Source: PLoS Comput Biol. 2013 Jul 18;9(7):e1003153. doi: 10.1371/journal.pcbi.1003153 (PMC3715403; doi:10.1371/journal.pcbi.1003153)
Supplement: Protocol S1 — GEMINI source code, documentation, and unit test files. (GZ) [file pcbi.1003153.s002.gz › gemini/test/test-map.sh]

################################################################################
#1. Test gms mappability
################################################################################
echo "    map.t1...\c"
echo "None	None	None
0.0	16.1	0.0
None	None	None
None	None	None
None	None	None
None	None	None
None	None	None
None	None	None" > exp
gemini query -q "select gms_illumina, gms_iontorrent, gms_solid from variants" test3.snpeff.db \
 > obs
check obs exp
rm obs exp

################################################################################
#2.Test grc mapability
################################################################################

echo "    map.t2...\c"
echo "None
None
None
None
None
None
None
grc_fix" > exp
gemini query -q "select grc from variants" test3.snpeff.db \
> obs
check obs exp
rm obs exp

################################################################################
