# Supplementary material for: GEMINI: Integrative Exploration of Genetic Variation and Genome Annotations
Source: PLoS Comput Biol. 2013 Jul 18;9(7):e1003153. doi: 10.1371/journal.pcbi.1003153 (PMC3715403; doi:10.1371/journal.pcbi.1003153)
Supplement: Protocol S1 — GEMINI source code, documentation, and unit test files. (GZ) [file pcbi.1003153.s002.gz › gemini/gemini/compression.py]

import zlib
import cPickle
import sqlite3
import numpy

# http://stackoverflow.com/questions/695794/more-efficient-way-to-
# pickle-a-string


def pack_blob(obj):
    return sqlite3.Binary(zdumps(obj))


def unpack_genotype_blob(blob):
    return numpy.array(cPickle.loads(zlib.decompress(blob)))


def zdumps(obj):
    return zlib.compress(cPickle.dumps(obj, cPickle.HIGHEST_PROTOCOL), 9)


def zloads(obj):
    return cPickle.loads(zlib.decompress(obj))
