# Supplementary material for: GEMINI: Integrative Exploration of Genetic Variation and Genome Annotations
Source: PLoS Comput Biol. 2013 Jul 18;9(7):e1003153. doi: 10.1371/journal.pcbi.1003153 (PMC3715403; doi:10.1371/journal.pcbi.1003153)
Supplement: Protocol S1 — GEMINI source code, documentation, and unit test files. (GZ) [file pcbi.1003153.s002.gz › gemini/gemini/gemini_constants.py]

#!/usr/bin/env python

VARIANTS_KEY = "variant_id"
BUFFER_SIZE  = 10000


# genotype encoding.
# 0 / 00000000 hom ref
# 1 / 00000001 het
# 2 / 00000010 unknown
# 3 / 00000011 hom alt
HOM_REF = 0
HET = 1
UNKNOWN = 2
HOM_ALT = 3
