# Supplementary material for: GEMINI: Integrative Exploration of Genetic Variation and Genome Annotations
Source: PLoS Comput Biol. 2013 Jul 18;9(7):e1003153. doi: 10.1371/journal.pcbi.1003153 (PMC3715403; doi:10.1371/journal.pcbi.1003153)
Supplement: Protocol S1 — GEMINI source code, documentation, and unit test files. (GZ) [file pcbi.1003153.s002.gz › gemini/gemini/gemini_merge_chunks.py]

#!/usr/bin/env python
import sqlite3
import os
import database as gemini_db
import gemini_utils as util


def append_variant_info(main_curr, chunk_db):
    """
    Append the variant and variant_info data from a chunk_db
    to the main database.
    """

    cmd = "attach ? as toMerge"
    main_curr.execute(cmd, (chunk_db, ))

    cmd = "INSERT INTO variants SELECT * FROM toMerge.variants"
    main_curr.execute(cmd)

    cmd = \
        "INSERT INTO variant_impacts SELECT * FROM toMerge.variant_impacts"
    main_curr.execute(cmd)
    cmd = "detach toMerge"
    main_curr.execute(cmd)


def append_sample_genotype_counts(main_curr, chunk_db):
    """
    Append the sample_genotype_counts from a chunk_db
    to the main database.
    """
    cmd = "attach ? as toMerge"
    main_curr.execute(cmd, (chunk_db, ))

    cmd = "INSERT INTO sample_genotype_counts \
           SELECT * FROM toMerge.sample_genotype_counts"
    main_curr.execute(cmd)

    cmd = "detach toMerge"
    main_curr.execute(cmd)


def append_sample_info(main_curr, chunk_db):
    """
    Append the sample info from a chunk_db
    to the main database.
    """
    cmd = "attach ? as toMerge"
    main_curr.execute(cmd, (chunk_db, ))

    cmd = "INSERT INTO samples SELECT * FROM toMerge.samples"
    main_curr.execute(cmd)

    cmd = "detach toMerge"
    main_curr.execute(cmd)


def append_resource_info(main_curr, chunk_db):
    """
    Append the resource info from a chunk_db
    to the main database.
    """
    cmd = "attach ? as toMerge"
    main_curr.execute(cmd, (chunk_db, ))

    cmd = "INSERT INTO resources SELECT * FROM toMerge.resources"
    main_curr.execute(cmd)

    cmd = "detach toMerge"
    main_curr.execute(cmd)


def append_version_info(main_curr, chunk_db):
    """
    Append the version info from a chunk_db
    to the main database.
    """
    cmd = "attach ? as toMerge"
    main_curr.execute(cmd, (chunk_db, ))

    cmd = "INSERT INTO version SELECT * FROM toMerge.version"
    main_curr.execute(cmd)

    cmd = "detach toMerge"
    main_curr.execute(cmd)


def update_sample_genotype_counts(main_curr, chunk_db):
    """
    Update the main sample_genotype_counts table with the
    counts observed in one of the chunked databases (chunk_db)
    """
    curr_db_conn = sqlite3.connect(chunk_db)
    curr_db_conn.isolation_level = None
    curr_db_conn.row_factory = sqlite3.Row
    curr_db_curr = curr_db_conn.cursor()

    cmd = "SELECT sample_id, num_hom_ref, \
                  num_het, num_hom_alt, \
                  num_unknown FROM sample_genotype_counts"
    curr_db_curr.execute(cmd)
    for row in curr_db_curr:
        main_curr.execute("""UPDATE sample_genotype_counts
                          SET num_hom_ref = num_hom_ref + ?,
                              num_het = num_het + ?,
                              num_hom_alt = num_hom_alt + ?,
                              num_unknown = num_unknown + ?
                          WHERE sample_id= ? """,
                          (row['num_hom_ref'],
                           row['num_het'],
                           row['num_hom_alt'],
                           row['num_unknown'],
                           row['sample_id']))
    curr_db_curr.close()


def merge_db_chunks(args):

    # open up a new database
    if os.path.exists(args.db):
        os.remove(args.db)

    main_conn = sqlite3.connect(args.db)
    main_conn.isolation_level = None
    main_conn.row_factory = sqlite3.Row
    main_curr = main_conn.cursor()
    main_curr.execute('PRAGMA synchronous = OFF')
    main_curr.execute('PRAGMA journal_mode=MEMORY')
    # create the gemini database tables for the new DB
    gemini_db.create_tables(main_curr)

    databases = []
    for database in args.chunkdbs:
        databases.append(database)

    for idx, database in enumerate(databases):

        db = database[0]

        append_variant_info(main_curr, db)

        # we only need to add these tables from one of the chunks.
        if idx == 0:
            append_sample_genotype_counts(main_curr, db)
            append_sample_info(main_curr, db)
            append_resource_info(main_curr, db)
            append_version_info(main_curr, db)
        else:
            update_sample_genotype_counts(main_curr, db)

    gemini_db.create_indices(main_curr)
    main_conn.commit()
    main_curr.close()


def merge_chunks(parser, args):
    merge_db_chunks(args)
