# Supplementary material for: GEMINI: Integrative Exploration of Genetic Variation and Genome Annotations
Source: PLoS Comput Biol. 2013 Jul 18;9(7):e1003153. doi: 10.1371/journal.pcbi.1003153 (PMC3715403; doi:10.1371/journal.pcbi.1003153)
Supplement: Protocol S1 — GEMINI source code, documentation, and unit test files. (GZ) [file pcbi.1003153.s002.gz › gemini/gemini/gemini_query.py]

#!/usr/bin/env python

import os
import sys

# gemini imports
import GeminiQuery


def query(parser, args):

    if (args.db is None):
        parser.print_help()

    if os.path.exists(args.db):

        gq = GeminiQuery.GeminiQuery(args.db)
        gq.run(args.query, args.gt_filter)

        if args.use_header:
            print gq.header

        for row in gq:
            print row

if __name__ == "__main__":
    main()
