# Supplementary material for: GEMINI: Integrative Exploration of Genetic Variation and Genome Annotations
Source: PLoS Comput Biol. 2013 Jul 18;9(7):e1003153. doi: 10.1371/journal.pcbi.1003153 (PMC3715403; doi:10.1371/journal.pcbi.1003153)
Supplement: Protocol S1 — GEMINI source code, documentation, and unit test files. (GZ) [file pcbi.1003153.s002.gz › gemini/gemini/gemini_subjects.py]

#!/usr/bin/env python
import sqlite3
import os
import sys
import numpy as np

import gemini_utils as util
from gemini_constants import *


class Subject(object):

    """
    Describe a single subject in the the samples table.
    """
    def __init__(self, row):
        self.sample_id = row['sample_id']
        self.name = row['name']
        self.family_id = row['family_id']
        self.paternal_id = row['paternal_id']
        self.maternal_id = row['maternal_id']
        self.sex = row['sex']
        self.phenotype = int(row['phenotype'])
        self.ethnicity = row['ethnicity']

        # 1 = unaffected
        # 2 = affected
        # 0 or -9 is unknown.
        # http://pngu.mgh.harvard.edu/~purcell/plink/data.shtml#ped
        if self.phenotype == 2:
            self.affected = True
        else:
            self.affected = False

    def __repr__(self):
        return "\t".join([self.name, self.paternal_id,
                          self.maternal_id, str(self.phenotype)])

    def set_father(self):
        self.father = True

    def set_mother(self):
        self.mother = True


class Family(object):

    """
    Describe the relationships among multiple subjects in a family.
    """
    def __init__(self, subjects):
        self.subjects = subjects
        self.father = None
        self.mother = None
        self.family_id = self.subjects[0].family_id
        self.children = []

    def find_parents(self):
        """
        Screen for children with parental ids so that
        we can identify the parents in this family.

        NOTE: assumes at most a 2 generation family.
        """
        for subject in self.subjects:
            # if mom and dad are found, we know this is the child
            if subject.maternal_id is not None and \
               subject.maternal_id != -9 and \
               subject.paternal_id is not None and \
               subject.paternal_id != -9:
               self.father_name = str(subject.paternal_id)
               self.mother_name = str(subject.maternal_id)
               self.children.append(subject)

        # now track the actual sampleIds for the parents
        for subject in self.subjects:
            if subject.name == self.father_name:
                self.father = subject
            elif subject.name == self.mother_name:
                self.mother = subject

    def get_auto_recessive_filter(self):
        """
        Generate an autosomal recessive eval() filter to apply for this family.
        For example:

        '(gt_types[57] == HET and \  # mom
          gt_types[58] == HET and \  # dad
          gt_types[11] == HOM_ALT)'  # affected child
        """

        # identify which samples are the parents in the family.
        self.find_parents()

        # if either parent is affected, this family cannot satisfy
        # a recessive model, as the parents should be carriers.
        if self.father.affected == True or self.mother.affected == True:
            return None

        mask = "("
        mask += 'gt_types[' + str(self.father.sample_id - 1) + "] == " + \
            str(HET)
        mask += " and "
        mask += 'gt_types[' + str(self.mother.sample_id - 1) + "] == " + \
            str(HET)
        mask += " and "
        for i, child in enumerate(self.children):
            if child.affected:
                mask += 'gt_types[' + str(child.sample_id - 1) + "] == " + \
                    str(HOM_ALT)
            else:
                mask += 'gt_types[' + str(child.sample_id - 1) + "] != " + \
                    str(HOM_ALT)

            if i < (len(self.children) - 1):
                mask += " and "

        mask += ")"
        return mask

    def get_auto_dominant_filter(self):
        """
        Generate an autosomal dominant eval() filter to apply for this family.
        For example:
        '(
          ((bool(gt_types[57] == HET)         # mom
            != \
            bool(gt_types[58] == HET)) and \  # dad
            gt_types[11] == HET               # affected child
        )'

        NOTE: the bool(dad) != bool(mom) is an XOR requiring that one and
        only one of the parents is heterozygous
        """

        # identify which samples are the parents in the family.
        self.find_parents()

        mask = "((bool("
        mask += 'gt_types[' + str(self.father.sample_id - 1) + "] == " + \
            str(HET)
        mask += ") != "
        mask += 'bool(gt_types[' + str(self.mother.sample_id - 1) + "] == " + \
            str(HET)
        mask += ")) and "
        for i, child in enumerate(self.children):
            if child.affected:
                mask += 'gt_types[' + str(child.sample_id - 1) + "] == " + \
                    str(HET)
            else:
                mask += 'gt_types[' + str(child.sample_id - 1) + "] == " + \
                    str(HOM_REF)

            if i < (len(self.children) - 1):
                mask += " and "

        mask += ")"
        return mask

    def get_de_novo_filter(self):
        """
        Generate aa de novo mutation eval() filter to apply for this family.
        For example:

        '(gt_types[57] == HOM_REF and \  # mom
          gt_types[58] == HOM_REF and \  # dad
          gt_types[11] == HET)'          # affected child
        """
        # identify which samples are the parents in the family.
        self.find_parents()

        mask = "("
        mask += 'gt_types[' + str(self.father.sample_id - 1) + "] == " + \
            str(HOM_REF)
        mask += " and "
        mask += 'gt_types[' + str(self.mother.sample_id - 1) + "] == " + \
            str(HOM_REF)
        mask += " and "
        for i, child in enumerate(self.children):
            if child.affected:
                mask += 'gt_types[' + str(child.sample_id - 1) + "] == " + \
                    str(HET)
            else:
                mask += 'gt_types[' + str(child.sample_id - 1) + "] != " + \
                    str(HOM_REF)

            if i < (len(self.children) - 1):
                mask += " and "

        mask += ")"
        return mask

    def get_subject_genotype_columns(self):
        """
        Return the indices into the gts numpy array for the parents
        and the children.
        """
        columns = []
        columns.append('gts[' + str(self.father.sample_id - 1) + ']')
        columns.append('gts[' + str(self.mother.sample_id - 1) + ']')
        for child in self.children:
            columns.append('gts[' + str(child.sample_id - 1) + ']')

        return columns

    def get_subject_depth_columns(self):
        """
        Return the indices into the gt_depths numpy array for the parents
        and the children.
        """
        columns = []
        columns.append('gt_depths[' + str(self.father.sample_id - 1) + ']')
        columns.append('gt_depths[' + str(self.mother.sample_id - 1) + ']')
        for child in self.children:
            columns.append('gt_depths[' + str(child.sample_id - 1) + ']')

        return columns

    def get_subject_genotype_labels(self):
        """
        Return header genotype labels for the parents and the children.
        """
        subjects = []
        subjects.append(self.father.name + "(father)")
        subjects.append(self.mother.name + "(mother)")
        for child in self.children:
            if child.affected is True:
                subjects.append(child.name + "(child; affected)")
            else:
                subjects.append(child.name + "(child; unaffected)")

        return subjects

    def get_subject_depth_labels(self):
        """
        Return header depth labels for the parents and the children.
        """
        subjects = []
        subjects.append(self.father.name + "(depth)")
        subjects.append(self.mother.name + "(depth)")
        for child in self.children:
            subjects.append(child.name + "(depth)")

        return subjects


def get_families(c):
    """
    Query the samples table to return a list of Family
    objects that each contain all of the Subjects in a Family.
    """
    query = "SELECT * FROM samples \
             WHERE family_id is not NULL \
             ORDER BY family_id"
    c.execute(query)

    families_dict = {}
    for row in c:
        subject = Subject(row)
        family_id = subject.family_id
        if family_id in families_dict:
            families_dict[family_id].append(subject)
        else:
            families_dict[family_id] = []
            families_dict[family_id].append(subject)

    families = []
    for fam in families_dict:
        family = Family(families_dict[fam])
        families.append(family)
    return families
