# Supplementary material for: GEMINI: Integrative Exploration of Genetic Variation and Genome Annotations
Source: PLoS Comput Biol. 2013 Jul 18;9(7):e1003153. doi: 10.1371/journal.pcbi.1003153 (PMC3715403; doi:10.1371/journal.pcbi.1003153)
Supplement: Protocol S1 — GEMINI source code, documentation, and unit test files. (GZ) [file pcbi.1003153.s002.gz › gemini/gemini/gemini_update.py]

"""Perform in-place updates of gemini and databases when installed into virtualenv.
"""
import os
import subprocess
import sys

import gemini.config

def release(parser, args):
    """Update gemini to the latest release, along with associated data files.
    """
    url = "https://raw.github.com/arq5x/gemini/master/requirements.txt"
    pip_bin = os.path.join(os.path.dirname(sys.executable), "pip")
    activate_bin = os.path.join(os.path.dirname(sys.executable), "activate")
    if not os.path.exists(activate_bin):
        raise NotImplementedError("Can only upgrade gemini installed in virtualenv")
    # update libraries
    subprocess.check_call([pip_bin, "install", "--upgrade", "distribute"])
    subprocess.check_call([pip_bin, "install", "-r", url])
    # update datafiles
    config = gemini.config.read_gemini_config()
    install_script = os.path.join(os.path.dirname(__file__), "install-data.py")
    subprocess.check_call([sys.executable, install_script, config["annotation_dir"]])
    print "Gemini upgraded to latest version"
    # update tests
    test_dir = os.path.join(os.path.dirname(os.path.dirname(os.path.dirname(pip_bin))),
                            "gemini")
    if os.path.exists(test_dir) and os.path.exists(os.path.join(test_dir, "master-test.sh")):
        os.chdir(test_dir)
        subprocess.check_call(["git", "pull", "origin", "master"])
        print "Run test suite with: cd %s && bash master-test.sh" % test_dir
