# Supplementary material for: GEMINI: Integrative Exploration of Genetic Variation and Genome Annotations
Source: PLoS Comput Biol. 2013 Jul 18;9(7):e1003153. doi: 10.1371/journal.pcbi.1003153 (PMC3715403; doi:10.1371/journal.pcbi.1003153)
Supplement: Protocol S1 — GEMINI source code, documentation, and unit test files. (GZ) [file pcbi.1003153.s002.gz › gemini/gemini/gemini_utils.py]

#!/usr/bin/env python
import sqlite3
import collections


def map_samples_to_indicies(c):
    """Return a dict mapping samples names (key)
       to sample indices in the numpy genotype arrays (value).
    """
    sample_to_idx = {}
    c.execute("select sample_id, name from samples")
    for row in c:
        name = str(row['name'])
        idx = row['sample_id'] - 1
        sample_to_idx[name] = idx
    return sample_to_idx


def map_indicies_to_samples(c):
    """Return a dict mapping samples indices in the
       numpy arrays (key) to sample names.
    """
    idx_to_sample = {}
    c.execute("select sample_id, name from samples")
    for row in c:
        name = str(row['name'])
        idx = row['sample_id'] - 1
        idx_to_sample[idx] = name
    return idx_to_sample


def get_col_names_and_indices(sqlite_description, ignore_gt_cols=False):
    """Return a list of column namanes and a list of the row indicies.
       Optionally exclude gt_* columns.
    """
    col_indices = []
    col_names = []
    for idx, col_tup in enumerate(sqlite_description):
        # e.g., each col in sqlite desc is a tuple like:
        # ('variant_id', None, None, None, None, None, None)
        col_name = col_tup[0]
        if ((not ignore_gt_cols) or
           (ignore_gt_cols and not col_name.startswith('gt'))):
            col_indices.append(idx)
            col_names.append(col_name)
    return col_names, col_indices


# http://code.activestate.com/recipes/576694/
class OrderedSet(collections.MutableSet):

    def __init__(self, iterable=None):
        self.end = end = []
        end += [None, end, end]         # sentinel node for doubly linked list
        self.map = {}                   # key --> [key, prev, next]
        if iterable is not None:
            self |= iterable

    def __len__(self):
        return len(self.map)

    def __contains__(self, key):
        return key in self.map

    def add(self, key):
        if key not in self.map:
            end = self.end
            curr = end[1]
            curr[2] = end[1] = self.map[key] = [key, curr, end]

    def discard(self, key):
        if key in self.map:
            key, prev, next = self.map.pop(key)
            prev[2] = next
            next[1] = prev

    def __iter__(self):
        end = self.end
        curr = end[2]
        while curr is not end:
            yield curr[0]
            curr = curr[2]

    def __reversed__(self):
        end = self.end
        curr = end[1]
        while curr is not end:
            yield curr[0]
            curr = curr[1]

    def pop(self, last=True):
        if not self:
            raise KeyError('set is empty')
        key = self.end[1][0] if last else self.end[2][0]
        self.discard(key)
        return key

    def __repr__(self):
        if not self:
            return '%s()' % (self.__class__.__name__,)
        return '%s(%r)' % (self.__class__.__name__, list(self))

    def __eq__(self, other):
        if isinstance(other, OrderedSet):
            return len(self) == len(other) and list(self) == list(other)
        return set(self) == set(other)

# Backport of OrderedDict() class that runs on Python 2.4, 2.5, 2.6, 2.7 and pypy.
# Passes Python2.7's test suite and incorporates all the latest updates.

try:
    from thread import get_ident as _get_ident
except ImportError:
    from dummy_thread import get_ident as _get_ident

try:
    from _abcoll import KeysView, ValuesView, ItemsView
except ImportError:
    pass


# from: http://code.activestate.com/recipes/576693/
class OrderedDict(dict):
    'Dictionary that remembers insertion order'
    # An inherited dict maps keys to values.
    # The inherited dict provides __getitem__, __len__, __contains__, and get.
    # The remaining methods are order-aware.
    # Big-O running times for all methods are the same as for regular dictionaries.

    # The internal self.__map dictionary maps keys to links in a doubly linked list.
    # The circular doubly linked list starts and ends with a sentinel element.
    # The sentinel element never gets deleted (this simplifies the algorithm).
    # Each link is stored as a list of length three:  [PREV, NEXT, KEY].

    def __init__(self, *args, **kwds):
        '''Initialize an ordered dictionary.  Signature is the same as for
        regular dictionaries, but keyword arguments are not recommended
        because their insertion order is arbitrary.

        '''
        if len(args) > 1:
            raise TypeError('expected at most 1 arguments, got %d' % len(args))
        try:
            self.__root
        except AttributeError:
            self.__root = root = []                     # sentinel node
            root[:] = [root, root, None]
            self.__map = {}
        self.__update(*args, **kwds)

    def __setitem__(self, key, value, dict_setitem=dict.__setitem__):
        'od.__setitem__(i, y) <==> od[i]=y'
        # Setting a new item creates a new link which goes at the end of the linked
        # list, and the inherited dictionary is updated with the new key/value pair.
        if key not in self:
            root = self.__root
            last = root[0]
            last[1] = root[0] = self.__map[key] = [last, root, key]
        dict_setitem(self, key, value)

    def __delitem__(self, key, dict_delitem=dict.__delitem__):
        'od.__delitem__(y) <==> del od[y]'
        # Deleting an existing item uses self.__map to find the link which is
        # then removed by updating the links in the predecessor and successor nodes.
        dict_delitem(self, key)
        link_prev, link_next, key = self.__map.pop(key)
        link_prev[1] = link_next
        link_next[0] = link_prev

    def __iter__(self):
        'od.__iter__() <==> iter(od)'
        root = self.__root
        curr = root[1]
        while curr is not root:
            yield curr[2]
            curr = curr[1]

    def __reversed__(self):
        'od.__reversed__() <==> reversed(od)'
        root = self.__root
        curr = root[0]
        while curr is not root:
            yield curr[2]
            curr = curr[0]

    def clear(self):
        'od.clear() -> None.  Remove all items from od.'
        try:
            for node in self.__map.itervalues():
                del node[:]
            root = self.__root
            root[:] = [root, root, None]
            self.__map.clear()
        except AttributeError:
            pass
        dict.clear(self)

    def popitem(self, last=True):
        '''od.popitem() -> (k, v), return and remove a (key, value) pair.
        Pairs are returned in LIFO order if last is true or FIFO order if false.

        '''
        if not self:
            raise KeyError('dictionary is empty')
        root = self.__root
        if last:
            link = root[0]
            link_prev = link[0]
            link_prev[1] = root
            root[0] = link_prev
        else:
            link = root[1]
            link_next = link[1]
            root[1] = link_next
            link_next[0] = root
        key = link[2]
        del self.__map[key]
        value = dict.pop(self, key)
        return key, value

    # -- the following methods do not depend on the internal structure --

    def keys(self):
        'od.keys() -> list of keys in od'
        return list(self)

    def values(self):
        'od.values() -> list of values in od'
        return [self[key] for key in self]

    def items(self):
        'od.items() -> list of (key, value) pairs in od'
        return [(key, self[key]) for key in self]

    def iterkeys(self):
        'od.iterkeys() -> an iterator over the keys in od'
        return iter(self)

    def itervalues(self):
        'od.itervalues -> an iterator over the values in od'
        for k in self:
            yield self[k]

    def iteritems(self):
        'od.iteritems -> an iterator over the (key, value) items in od'
        for k in self:
            yield (k, self[k])

    def update(*args, **kwds):
        '''od.update(E, **F) -> None.  Update od from dict/iterable E and F.

        If E is a dict instance, does:           for k in E: od[k] = E[k]
        If E has a .keys() method, does:         for k in E.keys(): od[k] = E[k]
        Or if E is an iterable of items, does:   for k, v in E: od[k] = v
        In either case, this is followed by:     for k, v in F.items(): od[k] = v

        '''
        if len(args) > 2:
            raise TypeError('update() takes at most 2 positional '
                            'arguments (%d given)' % (len(args),))
        elif not args:
            raise TypeError('update() takes at least 1 argument (0 given)')
        self = args[0]
        # Make progressively weaker assumptions about "other"
        other = ()
        if len(args) == 2:
            other = args[1]
        if isinstance(other, dict):
            for key in other:
                self[key] = other[key]
        elif hasattr(other, 'keys'):
            for key in other.keys():
                self[key] = other[key]
        else:
            for key, value in other:
                self[key] = value
        for key, value in kwds.items():
            self[key] = value

    __update = update  # let subclasses override update without breaking __init__

    __marker = object()

    def pop(self, key, default=__marker):
        '''od.pop(k[,d]) -> v, remove specified key and return the corresponding value.
        If key is not found, d is returned if given, otherwise KeyError is raised.

        '''
        if key in self:
            result = self[key]
            del self[key]
            return result
        if default is self.__marker:
            raise KeyError(key)
        return default

    def setdefault(self, key, default=None):
        'od.setdefault(k[,d]) -> od.get(k,d), also set od[k]=d if k not in od'
        if key in self:
            return self[key]
        self[key] = default
        return default

    def __repr__(self, _repr_running={}):
        'od.__repr__() <==> repr(od)'
        call_key = id(self), _get_ident()
        if call_key in _repr_running:
            return '...'
        _repr_running[call_key] = 1
        try:
            if not self:
                return '%s()' % (self.__class__.__name__,)
            return '%s(%r)' % (self.__class__.__name__, self.items())
        finally:
            del _repr_running[call_key]

    def __reduce__(self):
        'Return state information for pickling'
        items = [[k, self[k]] for k in self]
        inst_dict = vars(self).copy()
        for k in vars(OrderedDict()):
            inst_dict.pop(k, None)
        if inst_dict:
            return (self.__class__, (items,), inst_dict)
        return self.__class__, (items,)

    def copy(self):
        'od.copy() -> a shallow copy of od'
        return self.__class__(self)

    @classmethod
    def fromkeys(cls, iterable, value=None):
        '''OD.fromkeys(S[, v]) -> New ordered dictionary with keys from S
        and values equal to v (which defaults to None).

        '''
        d = cls()
        for key in iterable:
            d[key] = value
        return d

    def __eq__(self, other):
        '''od.__eq__(y) <==> od==y.  Comparison to another OD is order-sensitive
        while comparison to a regular mapping is order-insensitive.

        '''
        if isinstance(other, OrderedDict):
            return len(self)==len(other) and self.items() == other.items()
        return dict.__eq__(self, other)

    def __ne__(self, other):
        return not self == other

    # -- the following methods are only used in Python 2.7 --

    def viewkeys(self):
        "od.viewkeys() -> a set-like object providing a view on od's keys"
        return KeysView(self)

    def viewvalues(self):
        "od.viewvalues() -> an object providing a view on od's values"
        return ValuesView(self)

    def viewitems(self):
        "od.viewitems() -> a set-like object providing a view on od's items"
        return ItemsView(self)
