# Supplementary material for: GEMINI: Integrative Exploration of Genetic Variation and Genome Annotations
Source: PLoS Comput Biol. 2013 Jul 18;9(7):e1003153. doi: 10.1371/journal.pcbi.1003153 (PMC3715403; doi:10.1371/journal.pcbi.1003153)
Supplement: Protocol S1 — GEMINI source code, documentation, and unit test files. (GZ) [file pcbi.1003153.s002.gz › gemini/gemini/gemini_windower.py]

#!/usr/bin/env python
import sqlite3
import os
import gemini_utils as util

import pybedtools as pbt


def get_window_data(c, analysis_type, temp_file):
    """
    Create a temp file of the requested statistic for each variant.

    Execute a query against the variants table
    that extracts the requested column for each variant.
    save the results to '.temp.pid', which will be loaded
    into a pybedtools BedTool for use with the bedtools map
    function.  This will compute the requested statistic
    for each variant in the variants table
    """
    if analysis_type == "hwe":
        column = 'hwe'
    elif analysis_type == "nucl_div":
        column = 'pi'

    t = open(temp_file, 'w')
    query = "SELECT chrom,start,end," + \
        column + \
        " FROM variants ORDER BY chrom,start"
    c.execute(query)
    for row in c:
        if row[column] is not None:
            t.write('%s\t%d\t%d\t%f\n' % (str(row['chrom']),
                                          int(row['start']),
                                          int(row['end']),
                                          float(row[column])))
    t.close()
    # Tell bedtools map that the statistic is in the fourth column.
    # Parameterized for future mods,
    return 4


def make_windows(c, args, temp_file):
    """
    Compute the requested statistic for the user-defined windows.
    """
    # create our windows with pybedtools
    window = pbt.BedTool()
    windows = window.window_maker(genome='hg19',
                                  w=args.window_size,
                                  s=args.step_size)

    # create a temp file ('.temp.pid') storing the requested stat
    # for each variant. Load this into a pybedtools BedTool
    op_col = get_window_data(c, args.analysis_type, temp_file)
    window_data = pbt.BedTool(temp_file)

    # Use bedtools map to summarize and report
    # the requested statistic for each window
    windowed_analysis = windows.map(window_data, o=args.op_type, c=op_col)
    for window in windowed_analysis:
        each = str(window).strip().split("\t")
        if args.op_type == "collapse" or each[3] is ".":
            print "\t".join(each[0:])
        else:
            print "\t".join(each[0:3])+"\t"+str(round(float(each[3]),4))
        
    # cleanup
    os.remove(temp_file)


def windower(parser, args):

    if os.path.exists(args.db):
        conn = sqlite3.connect(args.db)
        conn.isolation_level = None
        conn.row_factory = sqlite3.Row
        c = conn.cursor()
        # on y va
        pid = os.getpid()
        temp_file = ".".join(['.temp', str(pid)])
        make_windows(c, args, temp_file)
