# Supplementary material for: GEMINI: Integrative Exploration of Genetic Variation and Genome Annotations
Source: PLoS Comput Biol. 2013 Jul 18;9(7):e1003153. doi: 10.1371/journal.pcbi.1003153 (PMC3715403; doi:10.1371/journal.pcbi.1003153)
Supplement: Protocol S1 — GEMINI source code, documentation, and unit test files. (GZ) [file pcbi.1003153.s002.gz › gemini/gemini/install-data.py]

#!/usr/bin/env python
import sys
import os
import shutil
import subprocess

from gemini.config import read_gemini_config, write_gemini_config

"""Install annotation data and update Gemini configuration with location.

The recommended Gemini install location is /usr/local/share/gemini.

    This installation script was inspired by a helpful suggestion from
    Brad Chapman, and is based on his code at:
    https://github.com/chapmanb/bcbb/blob/master/nextgen/tests/test_automated_analysis.py
"""

anno_files = \
['dbsnp.137.vcf.gz',
'clinvar_20130118.vcf.gz',
'29way_pi_lods_elements_12mers.chr_specific.fdr_0.1_with_scores.txt.hg19.merged.bed.gz',
'hg19.CpG.bed.gz',
'hg19.pfam.ucscgenes.bed.gz',
'hg19.gerp.bw',
'hg19.gerp.elements.bed.gz',
'hg19.cytoband.bed.gz',
'hg19.dgv.bed.gz',
'hg19.gwas.bed.gz',
'hg19.rmsk.bed.gz',
'hg19.segdup.bed.gz',
'ESP6500SI.all.snps_indels.vcf.gz',
'ALL.wgs.integrated_phase1_v3.20101123.snps_indels_sv.sites.2012Oct12.vcf.gz',
'genetic_map_HapMapII_GRCh37.gz',
'wgEncodeRegTfbsClusteredV2.cell_count.20130213.bed.gz',
'encode.6celltypes.consensus.bedg.gz',
'stam.125cells.dnaseI.hg19.bed.gz',
'GRCh37-gms-mappability.vcf.gz',
'GRC_patch_regions.bed.gz',
'kegg_pathways_ensembl66',
'kegg_pathways_ensembl67',
'kegg_pathways_ensembl68',
'kegg_pathways_ensembl69',
'kegg_pathways_ensembl70',
'kegg_pathways_ensembl71',
'hprd_interaction_graph',
'cse-hiseq-8_4-2013-02-20.bed.gz'
]

toadd_anno_files = []

anno_versions = {
    "GRCh37-gms-mappability.vcf.gz": 2,
    "hg19.rmsk.bed.gz": 2}

def install_annotation_files(anno_root_dir):
    """Download required annotation files.
    """
    # create the full gemini data path based on
    # the root dir the user provided
    if anno_root_dir.endswith(("gemini/data", "gemini/data/")):
        anno_dir = anno_root_dir
    elif anno_root_dir.endswith(("gemini", "gemini/")):
        anno_dir = os.path.join(anno_root_dir, "data")
    else:
        anno_dir = os.path.join(anno_root_dir, "gemini", "data")
    if not os.path.exists(anno_dir):
        os.makedirs(anno_dir)

    cur_config = read_gemini_config(allow_missing=True)

    _download_anno_files("https://s3.amazonaws.com/gemini-annotations",
                         anno_files, anno_dir, cur_config)
    #_download_anno_files("https://s3.amazonaws.com/chapmanb/gemini",
    #                     toadd_anno_files, cur_config)

def _download_anno_files(base_url, file_names, anno_dir, cur_config):
    """Download and install each of the annotation files
    """
    for orig in file_names:
        if orig.endswith(".gz"):
            dls = [orig, "%s.tbi" % orig]
        else:
            dls = [orig]
        for dl in dls:
            url = "{base_url}/{fname}".format(fname=dl, base_url=base_url)
            _download_to_dir(url, anno_dir, anno_versions.get(orig, 1),
                             cur_config.get("versions", {}).get(orig, 1))

    cur_config["annotation_dir"] = anno_dir
    cur_config["versions"] = anno_versions
    write_gemini_config(cur_config)

def _download_to_dir(url, dirname, version, cur_version):
    """
    Grab an annotation file and place in /usr/share/gemini/data
    """
    print "* downloading " + url + " to " + dirname + "\n"
    stub = os.path.basename(url)
    dest = os.path.join(dirname, stub)
    if not os.path.exists(dest) or version > cur_version:
        # download data file to pwd
        cmd = ["curl", "-OL", url]
        subprocess.check_call(cmd)
        # move to system directory (/usr/share/gemini/data) and remove from pwd
        shutil.move(stub, dest)

if __name__ == "__main__":
    anno_dir = sys.argv[1]
    if not os.path.exists(anno_dir):
        os.makedirs(anno_dir)
    if os.path.isdir(anno_dir):
        install_annotation_files(anno_dir)
    else:
        sys.exit(anno_dir + " is not a valid directory.")
