# Supplementary material for: GEMINI: Integrative Exploration of Genetic Variation and Genome Annotations
Source: PLoS Comput Biol. 2013 Jul 18;9(7):e1003153. doi: 10.1371/journal.pcbi.1003153 (PMC3715403; doi:10.1371/journal.pcbi.1003153)
Supplement: Protocol S1 — GEMINI source code, documentation, and unit test files. (GZ) [file pcbi.1003153.s002.gz › gemini/gemini/stats.py]

#!/usr/bin/env python

"""
Adapted from Gary Strangman's stats.py package: 
http://www.nmr.mgh.harvard.edu/Neural_Systems_Group/gary/python/stats.py
"""
import math

def zprob(z):
    """
    Returns the area under the normal curve 'to the left of' the given z value.
    Thus, 
        for z<0, zprob(z) = 1-tail probability
        for z>0, 1.0-zprob(z) = 1-tail probability
        for any z, 2.0*(1.0-zprob(abs(z))) = 2-tail probability
    Adapted from z.c in Gary Perlman's |Stat.

    Usage:   lzprob(z)
    """
    Z_MAX = 6.0    # maximum meaningful z-value
    if z == 0.0:
        x = 0.0
    else:
        y = 0.5 * math.fabs(z)
        if y >= (Z_MAX*0.5):
            x = 1.0
        elif (y < 1.0):
            w = y*y
            x = ((((((((0.000124818987 * w
                        -0.001075204047) * w +0.005198775019) * w
                      -0.019198292004) * w +0.059054035642) * w
                    -0.151968751364) * w +0.319152932694) * w
                  -0.531923007300) * w +0.797884560593) * y * 2.0
        else:
            y = y - 2.0
            x = (((((((((((((-0.000045255659 * y
                             +0.000152529290) * y -0.000019538132) * y
                           -0.000676904986) * y +0.001390604284) * y
                         -0.000794620820) * y -0.002034254874) * y
                       +0.006549791214) * y -0.010557625006) * y
                     +0.011630447319) * y -0.009279453341) * y
                   +0.005353579108) * y -0.002141268741) * y
                 +0.000535310849) * y +0.999936657524
    if z > 0.0:
        prob = ((x+1.0)*0.5)
    else:
        prob = ((1.0-x)*0.5)
    return prob
    
    
def lchisqprob(chisq,df):
    """
    Returns the (1-tailed) probability value associated with the provided
    chi-square value and df.  Adapted from chisq.c in Gary Perlman's |Stat.

    Usage:   lchisqprob(chisq,df)
    """
    BIG = 20.0
    def ex(x):
        BIG = 20.0
        if x < -BIG:
            return 0.0
        else:
            return math.exp(x)

    if chisq <=0 or df < 1:
        return 1.0
    a = 0.5 * chisq
    if df%2 == 0:
        even = 1
    else:
        even = 0
    if df > 1:
        y = ex(-a)
    if even:
        s = y
    else:
        s = 2.0 * zprob(-math.sqrt(chisq))
    if (df > 2):
        chisq = 0.5 * (df - 1.0)
        if even:
            z = 1.0
        else:
            z = 0.5
        if a > BIG:
            if even:
                e = 0.0
            else:
                e = math.log(math.sqrt(math.pi))
            c = math.log(a)
            while (z <= chisq):
                e = math.log(z) + e
                s = s + ex(c*z-a-e)
                z = z + 1.0
            return s
        else:
            if even:
                e = 1.0
            else:
                e = 1.0 / math.sqrt(math.pi) / math.sqrt(a)
            c = 0.0
            while (z <= chisq):
                e = e * (a/float(z))
                c = c + e
                z = z + 1.0
            return (c*y+s)
    else:
        return s
