# Supplementary material for: GEMINI: Integrative Exploration of Genetic Variation and Genome Annotations
Source: PLoS Comput Biol. 2013 Jul 18;9(7):e1003153. doi: 10.1371/journal.pcbi.1003153 (PMC3715403; doi:10.1371/journal.pcbi.1003153)
Supplement: Protocol S1 — GEMINI source code, documentation, and unit test files. (GZ) [file pcbi.1003153.s002.gz › gemini/gemini/tool_compound_hets.py]

#!/usr/bin/env python
import sqlite3
import os
import sys
import collections
import re
from copy import copy

import gemini_utils as util
from gemini_constants import *
import compression


class Site(object):
    def __init__(self, row):
        self.chrom = row['chrom']
        self.start = row['start']
        self.end = row['end']
        self.ref = row['ref']
        self.alt = row['alt']
        self.gene = row['gene']
        self.num_hets = row['num_het']
        self.exon = row['exon']
        self.aaf = row['aaf']
        self.in_dbsnp = row['in_dbsnp']
        self.impact = row['impact']
        self.is_lof = row['is_lof']
        # specific to each sample
        self.phased = None
        self.gt = None

    def __repr__(self):
        return ','.join([self.chrom, str(self.start), str(self.end),
                         self.ref, self.alt, self.gt or "None",
                         self.impact or "None",
                         self.exon or "None", str(self.aaf),
                         str(self.in_dbsnp)])

    def __eq__(self, other):
        return self.start == other.start


def get_compound_hets(c, args):
    """
    Report candidate compound heterozygous mutations.
    """
    # build a mapping of the numpy array index to the appropriate sample name
    # e.g. 0 == 109400005
    #     37 == 147800025
    idx_to_sample = util.map_indicies_to_samples(c)

    comp_hets = collections.defaultdict(lambda: collections.defaultdict(list))

    query = "SELECT * FROM variants \
             WHERE impact_severity != 'LOW'"  # is_exonic - what about splice?
    c.execute(query)

    # step 1. collect all candidate heterozygptes for all
    # genes and samples.  the list will be refined in step 2.
    for row in c:
        gt_types = compression.unpack_genotype_blob(row['gt_types'])
        gt_phases = compression.unpack_genotype_blob(row['gt_phases'])
        gt_bases = compression.unpack_genotype_blob(row['gts'])

        site = Site(row)

        # filter putative sites that the user doesn't care about
        if site.num_hets > 1 and not args.allow_other_hets:
            continue
        if not site.is_lof and args.only_lof:
            continue

        # track each sample that is heteroyzgous at this site.
        for idx, gt_type in enumerate(gt_types):
            if gt_type == HET:
                sample = idx_to_sample[idx]
                # (testing)
                # sample = "NA19002"
                sample_site = copy(site)
                sample_site.phased = gt_phases[idx]

                # require phased genotypes
                if not sample_site.phased and not args.ignore_phasing:
                    continue

                sample_site.gt = gt_bases[idx]
                # add the site to the list of candidates
                # for this sample/gene
                comp_hets[sample][site.gene].append(sample_site)

    # header
    print "sample\tgene\thet1\thet2"
    # step 2.  now, cull the list of candidate heterozygotes for each
    # gene/sample to those het pairs where the alternate alleles
    # were inherited on opposite haplotypes.
    for sample in comp_hets:
        for gene in comp_hets[sample]:
            for site1 in comp_hets[sample][gene]:
                for site2 in comp_hets[sample][gene]:
                    if site1 == site2:
                        continue

                    # expand the genotypes for this sample
                    # at each site into it's composite
                    # alleles.  e.g. A|G -> ['A', 'G']
                    alleles_site1 = []
                    alleles_site2 = []
                    if not args.ignore_phasing:
                        alleles_site1 = site1.gt.split('|')
                        alleles_site2 = site2.gt.split('|')
                    else:
                        # split on phased (|) or unphased (/) genotypes
                        alleles_site1 = re.split('\||/', site1.gt)
                        alleles_site2 = re.split('\||/', site2.gt)

                    # it is only a true compound heterozygote iff
                    # the alternates are on opposite haplotypes.
                    if not args.ignore_phasing:
                        # return the haplotype on which the alternate
                        # allele was observed for this sample at each
                        # candidate het. site.
                        # e.g., if ALT=G and alleles_site1=['A', 'G']
                        # then alt_hap_1 = 1.  if ALT=A, then alt_hap_1 = 0
                        alt_hap_1 = alleles_site1.index(site1.alt)
                        alt_hap_2 = alleles_site2.index(site2.alt)

                        if alt_hap_1 != alt_hap_2:
                            print "\t".join([sample,
                                             gene,
                                             str(site1),
                                             str(site2)])
                    else:
                        # user has asked us to not care about phasing
                        print "\t".join([sample,
                                         gene,
                                         str(site1),
                                         str(site2)])


def run(parser, args):

    if os.path.exists(args.db):
        conn = sqlite3.connect(args.db)
        conn.isolation_level = None
        conn.row_factory = sqlite3.Row
        c = conn.cursor()
        # run the compound het caller
        get_compound_hets(c, args)
