# Supplementary material for: GEMINI: Integrative Exploration of Genetic Variation and Genome Annotations
Source: PLoS Comput Biol. 2013 Jul 18;9(7):e1003153. doi: 10.1371/journal.pcbi.1003153 (PMC3715403; doi:10.1371/journal.pcbi.1003153)
Supplement: Protocol S1 — GEMINI source code, documentation, and unit test files. (GZ) [file pcbi.1003153.s002.gz › gemini/gemini/static/third_party/bootstrap/js/bootstrap-rowlink.js]

/* ============================================================
 * bootstrap-rowlink.js j1
 * http://jasny.github.com/bootstrap/javascript.html#rowlink
 * ============================================================
 * Copyright 2012 Jasny BV, Netherlands.
 *
 * Licensed under the Apache License, Version 2.0 (the "License");
 * you may not use this file except in compliance with the License.
 * You may obtain a copy of the License at
 *
 * http://www.apache.org/licenses/LICENSE-2.0
 *
 * Unless required by applicable law or agreed to in writing, software
 * distributed under the License is distributed on an "AS IS" BASIS,
 * WITHOUT WARRANTIES OR CONDITIONS OF ANY KIND, either express or implied.
 * See the License for the specific language governing permissions and
 * limitations under the License.
 * ============================================================ */

!function ($) {
  
  "use strict"; // jshint ;_;

  var Rowlink = function (element, options) {
    options = $.extend({}, $.fn.rowlink.defaults, options)
    var tr = element.nodeName.toLowerCase() == 'tr' ? $(element) : $(element).find('tr:has(td)')
    
    tr.each(function() {
      var link = $(this).find(options.target).first()
      if (!link.length) return
      
      var href = link.attr('href')

      $(this).find('td').not('.nolink').click(function() {
        window.location = href;
      })

      $(this).addClass('rowlink')
      link.replaceWith(link.html())
    })
  }

  
 /* ROWLINK PLUGIN DEFINITION
  * =========================== */

  $.fn.rowlink = function (options) {
    return this.each(function () {
      var $this = $(this)
      , data = $this.data('rowlink')
      if (!data) $this.data('rowlink', (data = new Rowlink(this, options)))
    })
  }

  $.fn.rowlink.defaults = {
    target: "a"
  }

  $.fn.rowlink.Constructor = Rowlink


 /* ROWLINK DATA-API
  * ================== */

  $(function () {
    $('[data-provides="rowlink"]').each(function () {
      $(this).rowlink($(this).data())
    })
  })
  
}(window.jQuery);
