# Supplementary material for: GEMINI: Integrative Exploration of Genetic Variation and Genome Annotations
Source: PLoS Comput Biol. 2013 Jul 18;9(7):e1003153. doi: 10.1371/journal.pcbi.1003153 (PMC3715403; doi:10.1371/journal.pcbi.1003153)
Supplement: Protocol S1 — GEMINI source code, documentation, and unit test files. (GZ) [file pcbi.1003153.s002.gz › gemini/gemini/static/third_party/bootstrap/js/bootstrap-rowlink.min.js]

/**
* Bootstrap.js by @mdo and @fat, extended by @ArnoldDaniels.
* plugins: bootstrap-rowlink.js
* Copyright 2012 Twitter, Inc.
* http://www.apache.org/licenses/LICENSE-2.0.txt
*/
!function(a){var b=function(b,c){c=a.extend({},a.fn.rowlink.defaults,c);var d=b.nodeName.toLowerCase()=="tr"?a(b):a(b).find("tr:has(td)");d.each(function(){var b=a(this).find(c.target).first();if(!b.length)return;var d=b.attr("href");a(this).find("td").not(".nolink").click(function(){window.location=d}),a(this).addClass("rowlink"),b.replaceWith(b.html())})};a.fn.rowlink=function(c){return this.each(function(){var d=a(this),e=d.data("rowlink");e||d.data("rowlink",e=new b(this,c))})},a.fn.rowlink.defaults={target:"a"},a.fn.rowlink.Constructor=b,a(function(){a('[data-provides="rowlink"]').each(function(){a(this).rowlink(a(this).data())})})}(window.jQuery)
