# Supplementary material for: GEMINI: Integrative Exploration of Genetic Variation and Genome Annotations
Source: PLoS Comput Biol. 2013 Jul 18;9(7):e1003153. doi: 10.1371/journal.pcbi.1003153 (PMC3715403; doi:10.1371/journal.pcbi.1003153)
Supplement: Protocol S1 — GEMINI source code, documentation, and unit test files. (GZ) [file pcbi.1003153.s002.gz › gemini/gemini/static/third_party/bootstrap/css/bootstrap-responsive.min.css]

/*!
 * Bootstrap Responsive v2.0.3
 *
 * Copyright 2012 Twitter, Inc
 * Licensed under the Apache License v2.0
 * http://www.apache.org/licenses/LICENSE-2.0
 *
 * Designed and built with all the love in the world @twitter by @mdo and @fat.
 */.clearfix{*zoom:1}.clearfix:before,.clearfix:after{display:table;content:""}.clearfix:after{clear:both}.hide-text{font:0/0 a;color:transparent;text-shadow:none;background-color:transparent;border:0}.input-block-level{display:block;width:100%;min-height:28px;-webkit-box-sizing:border-box;-moz-box-sizing:border-box;-ms-box-sizing:border-box;box-sizing:border-box}.hidden{display:none;visibility:hidden}.visible-phone{display:none!important}.visible-tablet{display:none!important}.hidden-desktop{display:none!important}@media(max-width:767px){.visible-phone{display:inherit!important}.hidden-phone{display:none!important}.hidden-desktop{display:inherit!important}.visible-desktop{display:none!important}}@media(min-width:768px) and (max-width:979px){.visible-tablet{display:inherit!important}.hidden-tablet{display:none!important}.hidden-desktop{display:inherit!important}.visible-desktop{display:none!important}}@media(max-width:480px){.nav-collapse{-webkit-transform:translate3d(0,0,0)}.page-header h1 small{display:block;line-height:18px}input[type="checkbox"],input[type="radio"]{border:1px solid #ccc}.form-horizontal .control-group>label{float:none;width:auto;padding-top:0;text-align:left}.form-horizontal .controls{margin-left:0}.form-horizontal .control-list{padding-top:0}.form-horizontal .form-actions{padding-right:10px;padding-left:10px}.modal{position:absolute;top:10px;right:10px;left:10px;width:auto;margin:0}.modal.fade.in{top:auto}.modal-header .close{padding:10px;margin:-10px}.carousel-caption{position:static}}@media(max-width:767px){body{padding-right:20px;padding-left:20px}.navbar-fixed-top,.navbar-fixed-bottom{margin-right:-20px;margin-left:-20px}.container-fluid{padding:0}.dl-horizontal dt{float:none;width:auto;clear:none;text-align:left}.dl-horizontal dd{margin-left:0}.container{width:auto}.row-fluid{width:100%}.row,.thumbnails{margin-left:0}[class*="span"],.row-fluid [class*="span"]{display:block;float:none;width:auto;margin-left:0}.input-large,.input-xlarge,.input-xxlarge,input[class*="span"],select[class*="span"],textarea[class*="span"],.uneditable-input{display:block;width:100%;min-height:28px;-webkit-box-sizing:border-box;-moz-box-sizing:border-box;-ms-box-sizing:border-box;box-sizing:border-box}.input-prepend input,.input-append input,.input-prepend input[class*="span"],.input-append input[class*="span"]{display:inline-block;width:auto}}@media(min-width:768px) and (max-width:979px){.row{margin-left:-20px;*zoom:1}.row:before,.row:after{display:table;content:""}.row:after{clear:both}[class*="span"]{float:left;margin-left:20px}.container,.navbar-fixed-top .container,.navbar-fixed-bottom .container{width:724px}.span12{width:724px}.span11{width:662px}.span10{width:600px}.span9{width:538px}.span8{width:476px}.span7{width:414px}.span6{width:352px}.span5{width:290px}.span4{width:228px}.span3{width:166px}.span2{width:104px}.span1{width:42px}.offset12{margin-left:764px}.offset11{margin-left:702px}.offset10{margin-left:640px}.offset9{margin-left:578px}.offset8{margin-left:516px}.offset7{margin-left:454px}.offset6{margin-left:392px}.offset5{margin-left:330px}.offset4{margin-left:268px}.offset3{margin-left:206px}.offset2{margin-left:144px}.offset1{margin-left:82px}.row-fluid{width:100%;*zoom:1}.row-fluid:before,.row-fluid:after{display:table;content:""}.row-fluid:after{clear:both}.row-fluid [class*="span"]{display:block;float:left;width:100%;min-height:28px;margin-left:2.762430939%;*margin-left:2.709239449638298%;-webkit-box-sizing:border-box;-moz-box-sizing:border-box;-ms-box-sizing:border-box;box-sizing:border-box}.row-fluid [class*="span"]:first-child{margin-left:0}.row-fluid .span12{width:99.999999993%;*width:99.9468085036383%}.row-fluid .span11{width:91.436464082%;*width:91.38327259263829%}.row-fluid .span10{width:82.87292817100001%;*width:82.8197366816383%}.row-fluid .span9{width:74.30939226%;*width:74.25620077063829%}.row-fluid .span8{width:65.74585634900001%;*width:65.6926648596383%}.row-fluid .span7{width:57.182320438000005%;*width:57.129128948638304%}.row-fluid .span6{width:48.618784527%;*width:48.5655930376383%}.row-fluid .span5{width:40.055248616%;*width:40.0020571266383%}.row-fluid .span4{width:31.491712705%;*width:31.4385212156383%}.row-fluid .span3{width:22.928176794%;*width:22.874985304638297%}.row-fluid .span2{width:14.364640883%;*width:14.311449393638298%}.row-fluid .span1{width:5.801104972%;*width:5.747913482638298%}input,textarea,.uneditable-input{margin-left:0}input.span12,textarea.span12,.uneditable-input.span12{width:714px}input.span11,textarea.span11,.uneditable-input.span11{width:652px}input.span10,textarea.span10,.uneditable-input.span10{width:590px}input.span9,textarea.span9,.uneditable-input.span9{width:528px}input.span8,textarea.span8,.uneditable-input.span8{width:466px}input.span7,textarea.span7,.uneditable-input.span7{width:404px}input.span6,textarea.span6,.uneditable-input.span6{width:342px}input.span5,textarea.span5,.uneditable-input.span5{width:280px}input.span4,textarea.span4,.uneditable-input.span4{width:218px}input.span3,textarea.span3,.uneditable-input.span3{width:156px}input.span2,textarea.span2,.uneditable-input.span2{width:94px}input.span1,textarea.span1,.uneditable-input.span1{width:32px}}@media(min-width:1200px){.row{margin-left:-30px;*zoom:1}.row:before,.row:after{display:table;content:""}.row:after{clear:both}[class*="span"]{float:left;margin-left:30px}.container,.navbar-fixed-top .container,.navbar-fixed-bottom .container{width:1170px}.span12{width:1170px}.span11{width:1070px}.span10{width:970px}.span9{width:870px}.span8{width:770px}.span7{width:670px}.span6{width:570px}.span5{width:470px}.span4{width:370px}.span3{width:270px}.span2{width:170px}.span1{width:70px}.offset12{margin-left:1230px}.offset11{margin-left:1130px}.offset10{margin-left:1030px}.offset9{margin-left:930px}.offset8{margin-left:830px}.offset7{margin-left:730px}.offset6{margin-left:630px}.offset5{margin-left:530px}.offset4{margin-left:430px}.offset3{margin-left:330px}.offset2{margin-left:230px}.offset1{margin-left:130px}.row-fluid{width:100%;*zoom:1}.row-fluid:before,.row-fluid:after{display:table;content:""}.row-fluid:after{clear:both}.row-fluid [class*="span"]{display:block;float:left;width:100%;min-height:28px;margin-left:2.564102564%;*margin-left:2.510911074638298%;-webkit-box-sizing:border-box;-moz-box-sizing:border-box;-ms-box-sizing:border-box;box-sizing:border-box}.row-fluid [class*="span"]:first-child{margin-left:0}.row-fluid .span12{width:100%;*width:99.94680851063829%}.row-fluid .span11{width:91.45299145300001%;*width:91.3997999636383%}.row-fluid .span10{width:82.905982906%;*width:82.8527914166383%}.row-fluid .span9{width:74.358974359%;*width:74.30578286963829%}.row-fluid .span8{width:65.81196581200001%;*width:65.7587743226383%}.row-fluid .span7{width:57.264957265%;*width:57.2117657756383%}.row-fluid .span6{width:48.717948718%;*width:48.6647572286383%}.row-fluid .span5{width:40.170940171000005%;*width:40.117748681638304%}.row-fluid .span4{width:31.623931624%;*width:31.5707401346383%}.row-fluid .span3{width:23.076923077%;*width:23.0237315876383%}.row-fluid .span2{width:14.529914530000001%;*width:14.4767230406383%}.row-fluid .span1{width:5.982905983%;*width:5.929714493638298%}input,textarea,.uneditable-input{margin-left:0}input.span12,textarea.span12,.uneditable-input.span12{width:1160px}input.span11,textarea.span11,.uneditable-input.span11{width:1060px}input.span10,textarea.span10,.uneditable-input.span10{width:960px}input.span9,textarea.span9,.uneditable-input.span9{width:860px}input.span8,textarea.span8,.uneditable-input.span8{width:760px}input.span7,textarea.span7,.uneditable-input.span7{width:660px}input.span6,textarea.span6,.uneditable-input.span6{width:560px}input.span5,textarea.span5,.uneditable-input.span5{width:460px}input.span4,textarea.span4,.uneditable-input.span4{width:360px}input.span3,textarea.span3,.uneditable-input.span3{width:260px}input.span2,textarea.span2,.uneditable-input.span2{width:160px}input.span1,textarea.span1,.uneditable-input.span1{width:60px}.thumbnails{margin-left:-30px}.thumbnails>li{margin-left:30px}.row-fluid .thumbnails{margin-left:0}}@media(max-width:979px){body{padding-top:0}.navbar-fixed-top{position:static;margin-bottom:18px}.navbar-fixed-top .navbar-inner{padding:5px}.navbar .container{width:auto;padding:0}.navbar .brand{padding-right:10px;padding-left:10px;margin:0 0 0 -5px}.nav-collapse{clear:both}.nav-collapse .nav{float:none;margin:0 0 9px}.nav-collapse .nav>li{float:none}.nav-collapse .nav>li>a{margin-bottom:2px}.nav-collapse .nav>.divider-vertical{display:none}.nav-collapse .nav .nav-header{color:#999;text-shadow:none}.nav-collapse .nav>li>a,.nav-collapse .dropdown-menu a{padding:6px 15px;font-weight:bold;color:#999;-webkit-border-radius:3px;-moz-border-radius:3px;border-radius:3px}.nav-collapse .btn{padding:4px 10px 4px;font-weight:normal;-webkit-border-radius:4px;-moz-border-radius:4px;border-radius:4px}.nav-collapse .dropdown-menu li+li a{margin-bottom:2px}.nav-collapse .nav>li>a:hover,.nav-collapse .dropdown-menu a:hover{background-color:#222}.nav-collapse.in .btn-group{padding:0;margin-top:5px}.nav-collapse .dropdown-menu{position:static;top:auto;left:auto;display:block;float:none;max-width:none;padding:0;margin:0 15px;background-color:transparent;border:0;-webkit-border-radius:0;-moz-border-radius:0;border-radius:0;-webkit-box-shadow:none;-moz-box-shadow:none;box-shadow:none}.nav-collapse .dropdown-menu:before,.nav-collapse .dropdown-menu:after{display:none}.nav-collapse .dropdown-menu .divider{display:none}.nav-collapse .navbar-form,.nav-collapse .navbar-search{float:none;padding:9px 15px;margin:9px 0;border-top:1px solid #222;border-bottom:1px solid #222;-webkit-box-shadow:inset 0 1px 0 rgba(255,255,255,0.1),0 1px 0 rgba(255,255,255,0.1);-moz-box-shadow:inset 0 1px 0 rgba(255,255,255,0.1),0 1px 0 rgba(255,255,255,0.1);box-shadow:inset 0 1px 0 rgba(255,255,255,0.1),0 1px 0 rgba(255,255,255,0.1)}.navbar .nav-collapse .nav.pull-right{float:none;margin-left:0}.nav-collapse,.nav-collapse.collapse{height:0;overflow:hidden}.navbar .btn-navbar{display:block}.navbar-static .navbar-inner{padding-right:10px;padding-left:10px}}@media(min-width:980px){.nav-collapse.collapse{height:auto!important;overflow:visible!important}}
