# Supplementary material for: GEMINI: Integrative Exploration of Genetic Variation and Genome Annotations
Source: PLoS Comput Biol. 2013 Jul 18;9(7):e1003153. doi: 10.1371/journal.pcbi.1003153 (PMC3715403; doi:10.1371/journal.pcbi.1003153)
Supplement: Protocol S1 — GEMINI source code, documentation, and unit test files. (GZ) [file pcbi.1003153.s002.gz › gemini/gemini/static/third_party/bootstrap/css/bootstrap-rowlink.css]

/*!
 * Bootstrap v2.2.2-j3
 *
 * Copyright 2012 Twitter, Inc
 * Licensed under the Apache License v2.0
 * http://www.apache.org/licenses/LICENSE-2.0
 *
 * Designed and built with all the love in the world by @mdo and @fat, extended by @ArnoldDaniels.
 */
.clearfix {
  *zoom: 1;
}
.clearfix:before,
.clearfix:after {
  display: table;
  content: "";
  line-height: 0;
}
.clearfix:after {
  clear: both;
}
.hide-text {
  font: 0/0 a;
  color: transparent;
  text-shadow: none;
  background-color: transparent;
  border: 0;
}
.input-block-level {
  display: block;
  width: 100%;
  min-height: 30px;
  -webkit-box-sizing: border-box;
  -moz-box-sizing: border-box;
  box-sizing: border-box;
}
tr.rowlink td {
  cursor: pointer;
}
tr.rowlink td.nolink {
  cursor: auto;
}
.table tbody tr.rowlink:hover td {
  background-color: #cfcfcf;
}
a.rowlink {
  color: inherit;
  font: inherit;
  text-decoration: inherit;
}
