# Supplementary material for: GEMINI: Integrative Exploration of Genetic Variation and Genome Annotations
Source: PLoS Comput Biol. 2013 Jul 18;9(7):e1003153. doi: 10.1371/journal.pcbi.1003153 (PMC3715403; doi:10.1371/journal.pcbi.1003153)
Supplement: Protocol S1 — GEMINI source code, documentation, and unit test files. (GZ) [file pcbi.1003153.s002.gz › gemini/gemini/static/third_party/bootstrap/css/bootstrap-rowlink.min.css]

/*!
 * Bootstrap v2.2.2-j3
 *
 * Copyright 2012 Twitter, Inc
 * Licensed under the Apache License v2.0
 * http://www.apache.org/licenses/LICENSE-2.0
 *
 * Designed and built with all the love in the world by @mdo and @fat, extended by @ArnoldDaniels.
 */
.clearfix{*zoom:1;}.clearfix:before,.clearfix:after{display:table;content:"";line-height:0;}
.clearfix:after{clear:both;}
.hide-text{font:0/0 a;color:transparent;text-shadow:none;background-color:transparent;border:0;}
.input-block-level{display:block;width:100%;min-height:30px;-webkit-box-sizing:border-box;-moz-box-sizing:border-box;box-sizing:border-box;}
tr.rowlink td{cursor:pointer;}tr.rowlink td.nolink{cursor:auto;}
.table tbody tr.rowlink:hover td{background-color:#cfcfcf;}
a.rowlink{color:inherit;font:inherit;text-decoration:inherit;}
