# Supplementary material for: GEMINI: Integrative Exploration of Genetic Variation and Genome Annotations
Source: PLoS Comput Biol. 2013 Jul 18;9(7):e1003153. doi: 10.1371/journal.pcbi.1003153 (PMC3715403; doi:10.1371/journal.pcbi.1003153)
Supplement: Protocol S1 — GEMINI source code, documentation, and unit test files. (GZ) [file pcbi.1003153.s002.gz › gemini/gemini/static/css/gemini.css]

.table-wrapper { height: 900px; overflow: auto; }

.doc-table-wrapper {overflow: auto; }

.sidebar-nav-fixed {
  position:fixed;
}
