# Supplementary material for: GEMINI: Integrative Exploration of Genetic Variation and Genome Annotations
Source: PLoS Comput Biol. 2013 Jul 18;9(7):e1003153. doi: 10.1371/journal.pcbi.1003153 (PMC3715403; doi:10.1371/journal.pcbi.1003153)
Supplement: Protocol S1 — GEMINI source code, documentation, and unit test files. (GZ) [file pcbi.1003153.s002.gz › gemini/gemini/annotation_provenance/make-1000G.sh]

#!/usr/bin/sh
# Note, despite the date in the filename (20101123), the last modified
# timestamp on the 1000G site for this download was 10/12/12 1:28:00 PM 
curl  ftp://ftp-trace.ncbi.nih.gov/1000genomes/ftp/phase1/analysis_results/integrated_call_sets/ALL.wgs.integrated_phase1_v3.20101123.snps_indels_sv.sites.vcf.gz \
> ALL.wgs.integrated_phase1_v3.20101123.snps_indels_sv.sites.2012Oct12.vcf.gz

curl ftp://ftp-trace.ncbi.nih.gov/1000genomes/ftp/phase1/analysis_results/integrated_call_sets/ALL.wgs.integrated_phase1_v3.20101123.snps_indels_sv.sites.vcf.gz.tbi > ALL.wgs.integrated_phase1_v3.20101123.snps_indels_sv.sites.2012Oct12.vcf.gz.tbi
