# Supplementary material for: GEMINI: Integrative Exploration of Genetic Variation and Genome Annotations
Source: PLoS Comput Biol. 2013 Jul 18;9(7):e1003153. doi: 10.1371/journal.pcbi.1003153 (PMC3715403; doi:10.1371/journal.pcbi.1003153)
Supplement: Protocol S1 — GEMINI source code, documentation, and unit test files. (GZ) [file pcbi.1003153.s002.gz › gemini/gemini/annotation_provenance/make-29way-conservation.sh]

#/usr/bin/sh

# grab the 29-way conservation file from Broad
wget http://www.broadinstitute.org/ftp/pub/assemblies/mammals/29mammals/29way_pi_lods_elements_12mers.chr_specific.fdr_0.1_with_scores.txt.gz
# conservation file is in hg18. liftover to hg19
wget http://hgdownload.cse.ucsc.edu/goldenPath/hg18/liftOver/hg18ToHg19.over.chain.gz
liftover 29way_pi_lods_elements_12mers.chr_specific.fdr_0.1_with_scores.txt.gz \
         hg18ToHg19.over.chain.gz \
         29way_pi_lods_elements_12mers.chr_specific.fdr_0.1_with_scores.txt.hg19.bed \
         unmapped
# merge overlapping intervals
sort -k1,1 -k2,2n 29way_pi_lods_elements_12mers.chr_specific.fdr_0.1_with_scores.txt.hg19.bed | \
   bedtools merge -i  - \
   > 29way_pi_lods_elements_12mers.chr_specific.fdr_0.1_with_scores.txt.hg19.merged.bed
rm 29way_pi_lods_elements_12mers.chr_specific.fdr_0.1_with_scores.txt.hg19.bed
# gbzip for Tabix
bgzip 29way_pi_lods_elements_12mers.chr_specific.fdr_0.1_with_scores.txt.hg19.merged.bed
# tabix
tabix -p bed 29way_pi_lods_elements_12mers.chr_specific.fdr_0.1_with_scores.txt.hg19.merged.bed.gz
