# Supplementary material for: GEMINI: Integrative Exploration of Genetic Variation and Genome Annotations
Source: PLoS Comput Biol. 2013 Jul 18;9(7):e1003153. doi: 10.1371/journal.pcbi.1003153 (PMC3715403; doi:10.1371/journal.pcbi.1003153)
Supplement: Protocol S1 — GEMINI source code, documentation, and unit test files. (GZ) [file pcbi.1003153.s002.gz › gemini/gemini/annotation_provenance/make-clinvar.sh]

wget ftp://ftp.ncbi.nlm.nih.gov/pub/clinvar/vcf/clinvar_20130118.vcf.gz
wget ftp://ftp.ncbi.nlm.nih.gov/pub/clinvar/vcf/clinvar_20130118.vcf.gz.tbi
