# Supplementary material for: GEMINI: Integrative Exploration of Genetic Variation and Genome Annotations
Source: PLoS Comput Biol. 2013 Jul 18;9(7):e1003153. doi: 10.1371/journal.pcbi.1003153 (PMC3715403; doi:10.1371/journal.pcbi.1003153)
Supplement: Protocol S1 — GEMINI source code, documentation, and unit test files. (GZ) [file pcbi.1003153.s002.gz › gemini/gemini/annotation_provenance/make-cse.sh]

# CSE: Context specific error regions
# https://code.google.com/p/discovering-cse/

wget https://discovering-cse.googlecode.com/files/cse-tracks.tar.gz
tar -xzvpf cse-tracks.tar.gz
cd cse-tracks
mv HiSeq-hg-8_4.bed cse-hiseq-8_4-2013-02-20.bed
bgzip cse-hiseq-8_4-2013-02-20.bed
tabix -p bed cse-hiseq-8_4-2013-02-20.bed.gz
