# Supplementary material for: GEMINI: Integrative Exploration of Genetic Variation and Genome Annotations
Source: PLoS Comput Biol. 2013 Jul 18;9(7):e1003153. doi: 10.1371/journal.pcbi.1003153 (PMC3715403; doi:10.1371/journal.pcbi.1003153)
Supplement: Protocol S1 — GEMINI source code, documentation, and unit test files. (GZ) [file pcbi.1003153.s002.gz › gemini/gemini/annotation_provenance/make-encode-tfbs-clustering.sh]

#/usr/bin/sh

# grab the ENCODE TFBS clusters from UCSC
wget http://hgdownload.cse.ucsc.edu/goldenPath/hg19/encodeDCC/wgEncodeRegTfbsClustered/wgEncodeRegTfbsClusteredV2.bed.gz

# add a column describing HOW MANY cells had ChIPseq peaks for the given TF
# column 15 in the BED file is a list of the experiment "scores" for each of the
# cells tested.  Here, we are just pre-computing the count of cells that had non-zero scores.
# Further information on this file can be found at the UCSC Table Browser for table: wgEncodeRegTfbsClusteredV2
gunzip wgEncodeRegTfbsClusteredV2.bed.gz

export DATE=20130213
cat wgEncodeRegTfbsClusteredV2.bed | awk '
{ 
  OFS="\t"
  split($15, cell_scores, ",")
  cell_count = 0
  for (i=0; i < length(cell_scores); i++) {
    if (cell_scores[i] > 0) {
      cell_count += 1
    }
  }
  print $1,$2,$3,$4,cell_count
}' > wgEncodeRegTfbsClusteredV2.cell_count.$DATE.bed

# tabix
bgzip wgEncodeRegTfbsClusteredV2.cell_count.$DATE.bed
tabix -p bed wgEncodeRegTfbsClusteredV2.cell_count.$DATE.bed.gz
