# Supplementary material for: GEMINI: Integrative Exploration of Genetic Variation and Genome Annotations
Source: PLoS Comput Biol. 2013 Jul 18;9(7):e1003153. doi: 10.1371/journal.pcbi.1003153 (PMC3715403; doi:10.1371/journal.pcbi.1003153)
Supplement: Protocol S1 — GEMINI source code, documentation, and unit test files. (GZ) [file pcbi.1003153.s002.gz › gemini/gemini/annotation_provenance/make-esp-variants.sh]

wget http://evs.gs.washington.edu/evs_bulk_data/ESP6500SI.snps_indels.vcf.tar.gz

# extract the VCF for each individual chromosome
tar -zxvf ESP6500SI.snps_indels.vcf.tar.gz 

# combine each chrom file into a single, genome wide file
(grep ^# ESP6500SI.chr1.snps_indels.vcf; cat ESP6500SI.*.vcf | \
 grep -v ^\# | sort -k1,1 -k2,2n) \
 > ESP6500SI.all.snps_indels.vcf

# compress and tabix
bgzip ESP6500SI.all.snps_indels.vcf
tabix -p vcf ESP6500SI.all.snps_indels.vcf.gz
