# Supplementary material for: GEMINI: Integrative Exploration of Genetic Variation and Genome Annotations
Source: PLoS Comput Biol. 2013 Jul 18;9(7):e1003153. doi: 10.1371/journal.pcbi.1003153 (PMC3715403; doi:10.1371/journal.pcbi.1003153)
Supplement: Protocol S1 — GEMINI source code, documentation, and unit test files. (GZ) [file pcbi.1003153.s002.gz › gemini/gemini/annotation_provenance/make-rmsk-meta.sh]

curl -s http://hgdownload.soe.ucsc.edu/goldenPath/hg19/database/rmsk.txt.gz | \
     gzcat | \
     awk '{OFS="\t"; print $6,$7,$8,$12"_"$13"_"$11}' \
     > rmsk.bed

curl -s http://hgdownload.soe.ucsc.edu/goldenPath/hg19/database/simpleRepeat.txt.gz | \
     gzcat | \
     cut -f 2-5 \
     > simrep.bed

curl -s http://hgdownload.soe.ucsc.edu/goldenPath/hg19/database/microsat.txt.gz | \
     gzcat | \
     cut -f 2-5 \
         > microsat.bed

cat rmsk.bed simrep.bed microsat.bed | \
    sort -k1,1 -k2,2n | \
    bedtools merge -nms -i - | \
    bgzip \
    > hg19.rmsk.bed.gz

tabix -p bed hg19.rmsk.bed.gz
