# Supplementary material for: GEMINI: Integrative Exploration of Genetic Variation and Genome Annotations
Source: PLoS Comput Biol. 2013 Jul 18;9(7):e1003153. doi: 10.1371/journal.pcbi.1003153 (PMC3715403; doi:10.1371/journal.pcbi.1003153)
Supplement: Protocol S1 — GEMINI source code, documentation, and unit test files. (GZ) [file pcbi.1003153.s002.gz › gemini/gemini/annotation_provenance/KEGG/make_path_files/add_path]

hsa:10	path:hsa00232	Caffeine_metabolism
hsa:10	path:hsa00983	Drug_metabolism_other_enzymes
hsa:10	path:hsa01100	Metabolic_pathways
hsa:100	path:hsa00230	Purine_metabolism
hsa:100	path:hsa01100	Metabolic_pathways
hsa:100	path:hsa05340	Primary_immunodeficiency
hsa:1000	path:hsa04514	Cell_adhesion_molecules_CAMs
hsa:1000	path:hsa05412	Arrhythmogenic_right_ventricular_cardiomyopathy_ARVC
hsa:10000	path:hsa04010	MAPK_signaling_pathway
hsa:10000	path:hsa04012	ErbB_signaling_pathway
hsa:10000	path:hsa04062	Chemokine_signaling_pathway
hsa:10000	path:hsa04150	mTOR_signaling_pathway
hsa:10000	path:hsa04210	Apoptosis
hsa:10000	path:hsa04370	VEGF_signaling_pathway
hsa:10000	path:hsa04380	Osteoclast_differentiation
hsa:10000	path:hsa04510	Focal_adhesion
hsa:10000	path:hsa04530	Tight_junction
hsa:10000	path:hsa04620	Toll_like_receptor_signaling_pathway
hsa:10000	path:hsa04630	Jak_STAT_signaling_pathway
hsa:10000	path:hsa04660	T_cell_receptor_signaling_pathway
hsa:10000	path:hsa04662	B_cell_receptor_signaling_pathway
hsa:10000	path:hsa04664	Fc_epsilon_RI_signaling_pathway
hsa:10000	path:hsa04666	Fc_gamma_R_mediated_phagocytosis
hsa:10000	path:hsa04722	Neurotrophin_signaling_pathway
hsa:10000	path:hsa04725	Cholinergic_synapse
hsa:10000	path:hsa04728	Dopaminergic_synapse
hsa:10000	path:hsa04910	Insulin_signaling_pathway
hsa:10000	path:hsa04914	Progesterone_mediated_oocyte_maturation
hsa:10000	path:hsa04920	Adipocytokine_signaling_pathway
hsa:10000	path:hsa04973	Carbohydrate_digestion_and_absorption
hsa:10000	path:hsa05142	Chagas_disease_American_trypanosomiasis
hsa:10000	path:hsa05145	Toxoplasmosis
hsa:10000	path:hsa05152	Tuberculosis
hsa:10000	path:hsa05160	Hepatitis_C
hsa:10000	path:hsa05162	Measles
hsa:10000	path:hsa05164	Influenza_A
hsa:10000	path:hsa05166	HTLV_I_infection
hsa:10000	path:hsa05169	Epstein_Barr_virus_infection
hsa:10000	path:hsa05200	Pathways_in_cancer
hsa:10000	path:hsa05210	Colorectal_cancer
hsa:10000	path:hsa05211	Renal_cell_carcinoma
hsa:10000	path:hsa05212	Pancreatic_cancer
hsa:10000	path:hsa05213	Endometrial_cancer
hsa:10000	path:hsa05214	Glioma
hsa:10000	path:hsa05215	Prostate_cancer
hsa:10000	path:hsa05218	Melanoma
hsa:10000	path:hsa05220	Chronic_myeloid_leukemia
hsa:10000	path:hsa05221	Acute_myeloid_leukemia
hsa:10000	path:hsa05222	Small_cell_lung_cancer
hsa:10000	path:hsa05223	Non_small_cell_lung_cancer
hsa:10005	path:hsa00120	Primary_bile_acid_biosynthesis
hsa:10005	path:hsa01100	Metabolic_pathways
hsa:10005	path:hsa04146	Peroxisome
hsa:10007	path:hsa00520	Amino_sugar_and_nucleotide_sugar_metabolism
hsa:10007	path:hsa01100	Metabolic_pathways
hsa:10008	path:hsa04974	Protein_digestion_and_absorption
hsa:1001	path:hsa04514	Cell_adhesion_molecules_CAMs
hsa:10010	path:hsa04622	RIG_I_like_receptor_signaling_pathway
hsa:100101267	path:hsa03013	RNA_transport
hsa:10013	path:hsa05034	Alcoholism
hsa:100132941	path:hsa04020	Calcium_signaling_pathway
hsa:100132941	path:hsa04064	NF_kappa_B_signaling_pathway
hsa:100132941	path:hsa04145	Phagosome
hsa:100132941	path:hsa04640	Hematopoietic_cell_lineage
hsa:100132941	path:hsa04650	Natural_killer_cell_mediated_cytotoxicity
hsa:100132941	path:hsa04662	B_cell_receptor_signaling_pathway
hsa:100132941	path:hsa04664	Fc_epsilon_RI_signaling_pathway
hsa:100132941	path:hsa04666	Fc_gamma_R_mediated_phagocytosis
hsa:100132941	path:hsa04672	Intestinal_immune_network_for_IgA_production
hsa:100132941	path:hsa05140	Leishmaniasis
hsa:100132941	path:hsa05143	African_trypanosomiasis
hsa:100132941	path:hsa05146	Amoebiasis
hsa:100132941	path:hsa05150	Staphylococcus_aureus_infection
hsa:100132941	path:hsa05152	Tuberculosis
hsa:100132941	path:hsa05162	Measles
hsa:100132941	path:hsa05169	Epstein_Barr_virus_infection
hsa:100132941	path:hsa05202	Transcriptional_misregulation_in_cancer
hsa:100132941	path:hsa05310	Asthma
hsa:100132941	path:hsa05320	Autoimmune_thyroid_disease
hsa:100132941	path:hsa05322	Systemic_lupus_erythematosus
hsa:100132941	path:hsa05323	Rheumatoid_arthritis
hsa:100132941	path:hsa05330	Allograft_rejection
hsa:100132941	path:hsa05340	Primary_immunodeficiency
hsa:100132941	path:hsa05414	Dilated_cardiomyopathy
hsa:100132941	path:hsa05416	Viral_myocarditis
hsa:100133941	path:hsa04640	Hematopoietic_cell_lineage
hsa:100137049	path:hsa00564	Glycerophospholipid_metabolism
hsa:100137049	path:hsa00565	Ether_lipid_metabolism
hsa:100137049	path:hsa00590	Arachidonic_acid_metabolism
hsa:100137049	path:hsa00591	Linoleic_acid_metabolism
hsa:100137049	path:hsa00592	alpha_Linolenic_acid_metabolism
hsa:100137049	path:hsa01100	Metabolic_pathways
hsa:100137049	path:hsa04010	MAPK_signaling_pathway
hsa:100137049	path:hsa04270	Vascular_smooth_muscle_contraction
hsa:100137049	path:hsa04370	VEGF_signaling_pathway
hsa:100137049	path:hsa04664	Fc_epsilon_RI_signaling_pathway
hsa:100137049	path:hsa04666	Fc_gamma_R_mediated_phagocytosis
hsa:100137049	path:hsa04724	Glutamatergic_synapse
hsa:100137049	path:hsa04726	Serotonergic_synapse
hsa:100137049	path:hsa04730	Long_term_depression
hsa:100137049	path:hsa04912	GnRH_signaling_pathway
hsa:100137049	path:hsa04972	Pancreatic_secretion
hsa:100137049	path:hsa04975	Fat_digestion_and_absorption
hsa:100137049	path:hsa05145	Toxoplasmosis
hsa:10014	path:hsa05034	Alcoholism
hsa:10014	path:hsa05169	Epstein_Barr_virus_infection
hsa:10015	path:hsa04144	Endocytosis
hsa:10019	path:hsa04722	Neurotrophin_signaling_pathway
hsa:1002	path:hsa04514	Cell_adhesion_molecules_CAMs
hsa:10020	path:hsa00520	Amino_sugar_and_nucleotide_sugar_metabolism
hsa:10020	path:hsa01100	Metabolic_pathways
hsa:10023	path:hsa04310	Wnt_signaling_pathway
hsa:10026	path:hsa00563	Glycosylphosphatidylinositol(GPI_anchor_biosynthesis
hsa:10026	path:hsa01100	Metabolic_pathways
hsa:100288562	path:hsa03008	Ribosome_biogenesis_in_eukaryotes
hsa:100291917	path:hsa04020	Calcium_signaling_pathway
hsa:100291917	path:hsa04064	NF_kappa_B_signaling_pathway
hsa:100291917	path:hsa04145	Phagosome
hsa:100291917	path:hsa04640	Hematopoietic_cell_lineage
hsa:100291917	path:hsa04650	Natural_killer_cell_mediated_cytotoxicity
hsa:100291917	path:hsa04662	B_cell_receptor_signaling_pathway
hsa:100291917	path:hsa04664	Fc_epsilon_RI_signaling_pathway
hsa:100291917	path:hsa04666	Fc_gamma_R_mediated_phagocytosis
hsa:100291917	path:hsa04672	Intestinal_immune_network_for_IgA_production
hsa:100291917	path:hsa05140	Leishmaniasis
hsa:100291917	path:hsa05143	African_trypanosomiasis
hsa:100291917	path:hsa05146	Amoebiasis
hsa:100291917	path:hsa05150	Staphylococcus_aureus_infection
hsa:100291917	path:hsa05152	Tuberculosis
hsa:100291917	path:hsa05162	Measles
hsa:100291917	path:hsa05169	Epstein_Barr_virus_infection
hsa:100291917	path:hsa05202	Transcriptional_misregulation_in_cancer
hsa:100291917	path:hsa05310	Asthma
hsa:100291917	path:hsa05320	Autoimmune_thyroid_disease
hsa:100291917	path:hsa05322	Systemic_lupus_erythematosus
hsa:100291917	path:hsa05323	Rheumatoid_arthritis
hsa:100291917	path:hsa05330	Allograft_rejection
hsa:100291917	path:hsa05340	Primary_immunodeficiency
hsa:100291917	path:hsa05414	Dilated_cardiomyopathy
hsa:100291917	path:hsa05416	Viral_myocarditis
hsa:1003	path:hsa04514	Cell_adhesion_molecules_CAMs
hsa:1003	path:hsa04670	Leukocyte_transendothelial_migration
hsa:10038	path:hsa03410	Base_excision_repair
hsa:10039	path:hsa03410	Base_excision_repair
hsa:100505503	path:hsa03010	Ribosome
hsa:100506658	path:hsa04514	Cell_adhesion_molecules_CAMs
hsa:100506658	path:hsa04530	Tight_junction
hsa:100506658	path:hsa04670	Leukocyte_transendothelial_migration
hsa:100506658	path:hsa05130	Pathogenic_Escherichia_coli_infection
hsa:100506658	path:hsa05160	Hepatitis_C
hsa:100507436	path:hsa04650	Natural_killer_cell_mediated_cytotoxicity
hsa:100507855	path:hsa00230	Purine_metabolism
hsa:100507855	path:hsa01100	Metabolic_pathways
hsa:100528030	path:hsa00512	Mucin_type_O_Glycan_biosynthesis
hsa:100528030	path:hsa01100	Metabolic_pathways
hsa:10053	path:hsa04142	Lysosome
hsa:100532726	path:hsa00190	Oxidative_phosphorylation
hsa:100532726	path:hsa01100	Metabolic_pathways
hsa:100532726	path:hsa05010	Alzheimer's_disease
hsa:100532726	path:hsa05012	Parkinson's_disease
hsa:100532726	path:hsa05016	Huntington's_disease
hsa:10054	path:hsa04120	Ubiquitin_mediated_proteolysis
hsa:10055	path:hsa04120	Ubiquitin_mediated_proteolysis
hsa:10056	path:hsa00970	Aminoacyl_tRNA_biosynthesis
hsa:10057	path:hsa02010	ABC_transporters
hsa:10058	path:hsa02010	ABC_transporters
hsa:10059	path:hsa04144	Endocytosis
hsa:10059	path:hsa04666	Fc_gamma_R_mediated_phagocytosis
hsa:10059	path:hsa04721	Synaptic_vesicle_cycle
hsa:10059	path:hsa04961	Endocrine_and_other_factor_regulated_calcium_reabsorption
hsa:10059	path:hsa05100	Bacterial_invasion_of_epithelial_cells
hsa:10060	path:hsa02010	ABC_transporters
hsa:10062	path:hsa03320	PPAR_signaling_pathway
hsa:10062	path:hsa05160	Hepatitis_C
hsa:10063	path:hsa00190	Oxidative_phosphorylation
hsa:10063	path:hsa01100	Metabolic_pathways
hsa:100653112	path:hsa00534	Glycosaminoglycan_biosynthesis_heparan_sulfate
hsa:10073	path:hsa03013	RNA_transport
hsa:10075	path:hsa04120	Ubiquitin_mediated_proteolysis
hsa:10084	path:hsa03040	Spliceosome
hsa:10090	path:hsa00532	Glycosaminoglycan_biosynthesis_chondroitin_sulfate
hsa:10092	path:hsa04666	Fc_gamma_R_mediated_phagocytosis
hsa:10092	path:hsa04810	Regulation_of_actin_cytoskeleton
hsa:10092	path:hsa05100	Bacterial_invasion_of_epithelial_cells
hsa:10092	path:hsa05130	Pathogenic_Escherichia_coli_infection
hsa:10092	path:hsa05131	Shigellosis
hsa:10092	path:hsa05132	Salmonella_infection
hsa:10093	path:hsa04666	Fc_gamma_R_mediated_phagocytosis
hsa:10093	path:hsa04810	Regulation_of_actin_cytoskeleton
hsa:10093	path:hsa05100	Bacterial_invasion_of_epithelial_cells
hsa:10093	path:hsa05130	Pathogenic_Escherichia_coli_infection
hsa:10093	path:hsa05131	Shigellosis
hsa:10093	path:hsa05132	Salmonella_infection
hsa:10094	path:hsa04666	Fc_gamma_R_mediated_phagocytosis
hsa:10094	path:hsa04810	Regulation_of_actin_cytoskeleton
hsa:10094	path:hsa05100	Bacterial_invasion_of_epithelial_cells
hsa:10094	path:hsa05130	Pathogenic_Escherichia_coli_infection
hsa:10094	path:hsa05131	Shigellosis
hsa:10094	path:hsa05132	Salmonella_infection
hsa:10095	path:hsa04666	Fc_gamma_R_mediated_phagocytosis
hsa:10095	path:hsa04810	Regulation_of_actin_cytoskeleton
hsa:10095	path:hsa05100	Bacterial_invasion_of_epithelial_cells
hsa:10095	path:hsa05130	Pathogenic_Escherichia_coli_infection
hsa:10095	path:hsa05131	Shigellosis
hsa:10095	path:hsa05132	Salmonella_infection
hsa:10105	path:hsa04020	Calcium_signaling_pathway
hsa:10105	path:hsa05012	Parkinson's_disease
hsa:10105	path:hsa05016	Huntington's_disease
hsa:10105	path:hsa05145	Toxoplasmosis
hsa:10109	path:hsa04666	Fc_gamma_R_mediated_phagocytosis
hsa:10109	path:hsa04810	Regulation_of_actin_cytoskeleton
hsa:10109	path:hsa05100	Bacterial_invasion_of_epithelial_cells
hsa:10109	path:hsa05130	Pathogenic_Escherichia_coli_infection
hsa:10109	path:hsa05131	Shigellosis
hsa:10109	path:hsa05132	Salmonella_infection
hsa:10111	path:hsa03440	Homologous_recombination
hsa:10111	path:hsa03450	Non_homologous_end_joining
hsa:10113	path:hsa04141	Protein_processing_in_endoplasmic_reticulum
hsa:10125	path:hsa04010	MAPK_signaling_pathway
hsa:10125	path:hsa04660	T_cell_receptor_signaling_pathway
hsa:10126	path:hsa05016	Huntington's_disease
hsa:1013	path:hsa04514	Cell_adhesion_molecules_CAMs
hsa:10130	path:hsa04141	Protein_processing_in_endoplasmic_reticulum
hsa:10134	path:hsa04141	Protein_processing_in_endoplasmic_reticulum
hsa:10135	path:hsa00760	Nicotinate_and_nicotinamide_metabolism
hsa:10136	path:hsa04972	Pancreatic_secretion
hsa:10136	path:hsa04974	Protein_digestion_and_absorption
hsa:10140	path:hsa03018	RNA_degradation
hsa:10152	path:hsa04810	Regulation_of_actin_cytoskeleton
hsa:10154	path:hsa04360	Axon_guidance
hsa:10157	path:hsa00300	Lysine_biosynthesis
hsa:10157	path:hsa00310	Lysine_degradation
hsa:10157	path:hsa01100	Metabolic_pathways
hsa:10161	path:hsa04080	Neuroactive_ligand_receptor_interaction
hsa:10162	path:hsa00564	Glycerophospholipid_metabolism
hsa:10163	path:hsa04520	Adherens_junction
hsa:10163	path:hsa04666	Fc_gamma_R_mediated_phagocytosis
hsa:10163	path:hsa04810	Regulation_of_actin_cytoskeleton
hsa:10163	path:hsa05100	Bacterial_invasion_of_epithelial_cells
hsa:10163	path:hsa05131	Shigellosis
hsa:10163	path:hsa05132	Salmonella_infection
hsa:10164	path:hsa00533	Glycosaminoglycan_biosynthesis_keratan_sulfate
hsa:1017	path:hsa04110	Cell_cycle
hsa:1017	path:hsa04114	Oocyte_meiosis
hsa:1017	path:hsa04115	p53_signaling_pathway
hsa:1017	path:hsa04914	Progesterone_mediated_oocyte_maturation
hsa:1017	path:hsa05162	Measles
hsa:1017	path:hsa05168	Herpes_simplex_infection
hsa:1017	path:hsa05169	Epstein_Barr_virus_infection
hsa:1017	path:hsa05200	Pathways_in_cancer
hsa:1017	path:hsa05215	Prostate_cancer
hsa:1017	path:hsa05222	Small_cell_lung_cancer
hsa:10170	path:hsa00830	Retinol_metabolism
hsa:10170	path:hsa01100	Metabolic_pathways
hsa:10171	path:hsa03008	Ribosome_biogenesis_in_eukaryotes
hsa:10189	path:hsa03013	RNA_transport
hsa:10189	path:hsa03015	mRNA_surveillance_pathway
hsa:10189	path:hsa03040	Spliceosome
hsa:10189	path:hsa05168	Herpes_simplex_infection
hsa:1019	path:hsa04110	Cell_cycle
hsa:1019	path:hsa04115	p53_signaling_pathway
hsa:1019	path:hsa04530	Tight_junction
hsa:1019	path:hsa04660	T_cell_receptor_signaling_pathway
hsa:1019	path:hsa05162	Measles
hsa:1019	path:hsa05166	HTLV_I_infection
hsa:1019	path:hsa05200	Pathways_in_cancer
hsa:1019	path:hsa05212	Pancreatic_cancer
hsa:1019	path:hsa05214	Glioma
hsa:1019	path:hsa05218	Melanoma
hsa:1019	path:hsa05219	Bladder_cancer
hsa:1019	path:hsa05220	Chronic_myeloid_leukemia
hsa:1019	path:hsa05222	Small_cell_lung_cancer
hsa:1019	path:hsa05223	Non_small_cell_lung_cancer
hsa:10193	path:hsa04144	Endocytosis
hsa:10195	path:hsa00510	N_Glycan_biosynthesis
hsa:10195	path:hsa01100	Metabolic_pathways
hsa:10197	path:hsa03050	Proteasome
hsa:10197	path:hsa04612	Antigen_processing_and_presentation
hsa:10197	path:hsa05160	Hepatitis_C
hsa:10199	path:hsa03008	Ribosome_biogenesis_in_eukaryotes
hsa:102	path:hsa05010	Alzheimer's_disease
hsa:102	path:hsa05120	Epithelial_cell_signaling_in_Helicobacter_pylori_infection
hsa:1020	path:hsa04360	Axon_guidance
hsa:1020	path:hsa05010	Alzheimer's_disease
hsa:1020	path:hsa05030	Cocaine_addiction
hsa:10200	path:hsa03018	RNA_degradation
hsa:10201	path:hsa00230	Purine_metabolism
hsa:10201	path:hsa00240	Pyrimidine_metabolism
hsa:10201	path:hsa01100	Metabolic_pathways
hsa:10203	path:hsa04080	Neuroactive_ligand_receptor_interaction
hsa:10203	path:hsa04270	Vascular_smooth_muscle_contraction
hsa:10207	path:hsa04530	Tight_junction
hsa:10209	path:hsa03013	RNA_transport
hsa:1021	path:hsa04110	Cell_cycle
hsa:1021	path:hsa04115	p53_signaling_pathway
hsa:1021	path:hsa05162	Measles
hsa:1021	path:hsa05200	Pathways_in_cancer
hsa:1021	path:hsa05212	Pancreatic_cancer
hsa:1021	path:hsa05214	Glioma
hsa:1021	path:hsa05218	Melanoma
hsa:1021	path:hsa05220	Chronic_myeloid_leukemia
hsa:1021	path:hsa05222	Small_cell_lung_cancer
hsa:1021	path:hsa05223	Non_small_cell_lung_cancer
hsa:10211	path:hsa04910	Insulin_signaling_pathway
hsa:10213	path:hsa03050	Proteasome
hsa:10213	path:hsa05169	Epstein_Barr_virus_infection
hsa:1022	path:hsa03022	Basal_transcription_factors
hsa:1022	path:hsa03420	Nucleotide_excision_repair
hsa:1022	path:hsa04110	Cell_cycle
hsa:10228	path:hsa04130	SNARE_interactions_in_vesicular_transport
hsa:10229	path:hsa00130	Ubiquinone_and_other_terpenoid_quinone_biosynthesis
hsa:10229	path:hsa01100	Metabolic_pathways
hsa:10235	path:hsa04010	MAPK_signaling_pathway
hsa:10235	path:hsa04062	Chemokine_signaling_pathway
hsa:10239	path:hsa04142	Lysosome
hsa:10242	path:hsa04270	Vascular_smooth_muscle_contraction
hsa:10243	path:hsa04727	GABAergic_synapse
hsa:10248	path:hsa03008	Ribosome_biogenesis_in_eukaryotes
hsa:10248	path:hsa03013	RNA_transport
hsa:10249	path:hsa00360	Phenylalanine_metabolism
hsa:1025	path:hsa05202	Transcriptional_misregulation_in_cancer
hsa:10250	path:hsa03013	RNA_transport
hsa:10250	path:hsa03015	mRNA_surveillance_pathway
hsa:10251	path:hsa04630	Jak_STAT_signaling_pathway
hsa:10252	path:hsa04630	Jak_STAT_signaling_pathway
hsa:10253	path:hsa04630	Jak_STAT_signaling_pathway
hsa:10254	path:hsa04144	Endocytosis
hsa:10254	path:hsa04630	Jak_STAT_signaling_pathway
hsa:10257	path:hsa02010	ABC_transporters
hsa:10257	path:hsa04976	Bile_secretion
hsa:1026	path:hsa04012	ErbB_signaling_pathway
hsa:1026	path:hsa04110	Cell_cycle
hsa:1026	path:hsa04115	p53_signaling_pathway
hsa:1026	path:hsa05160	Hepatitis_C
hsa:1026	path:hsa05166	HTLV_I_infection
hsa:1026	path:hsa05169	Epstein_Barr_virus_infection
hsa:1026	path:hsa05200	Pathways_in_cancer
hsa:1026	path:hsa05202	Transcriptional_misregulation_in_cancer
hsa:1026	path:hsa05214	Glioma
hsa:1026	path:hsa05215	Prostate_cancer
hsa:1026	path:hsa05218	Melanoma
hsa:1026	path:hsa05219	Bladder_cancer
hsa:1026	path:hsa05220	Chronic_myeloid_leukemia
hsa:10262	path:hsa03040	Spliceosome
hsa:10266	path:hsa04270	Vascular_smooth_muscle_contraction
hsa:10267	path:hsa04270	Vascular_smooth_muscle_contraction
hsa:10268	path:hsa04270	Vascular_smooth_muscle_contraction
hsa:10269	path:hsa00900	Terpenoid_backbone_biosynthesis
hsa:1027	path:hsa04012	ErbB_signaling_pathway
hsa:1027	path:hsa04110	Cell_cycle
hsa:1027	path:hsa05162	Measles
hsa:1027	path:hsa05169	Epstein_Barr_virus_infection
hsa:1027	path:hsa05200	Pathways_in_cancer
hsa:1027	path:hsa05202	Transcriptional_misregulation_in_cancer
hsa:1027	path:hsa05215	Prostate_cancer
hsa:1027	path:hsa05220	Chronic_myeloid_leukemia
hsa:1027	path:hsa05222	Small_cell_lung_cancer
hsa:10273	path:hsa04120	Ubiquitin_mediated_proteolysis
hsa:10273	path:hsa04141	Protein_processing_in_endoplasmic_reticulum
hsa:10274	path:hsa04110	Cell_cycle
hsa:10277	path:hsa04120	Ubiquitin_mediated_proteolysis
hsa:10277	path:hsa04141	Protein_processing_in_endoplasmic_reticulum
hsa:1028	path:hsa04110	Cell_cycle
hsa:10282	path:hsa04130	SNARE_interactions_in_vesicular_transport
hsa:10284	path:hsa03013	RNA_transport
hsa:10284	path:hsa03015	mRNA_surveillance_pathway
hsa:10285	path:hsa03040	Spliceosome
hsa:10286	path:hsa03040	Spliceosome
hsa:10288	path:hsa04380	Osteoclast_differentiation
hsa:10289	path:hsa03013	RNA_transport
hsa:1029	path:hsa04110	Cell_cycle
hsa:1029	path:hsa04115	p53_signaling_pathway
hsa:1029	path:hsa05166	HTLV_I_infection
hsa:1029	path:hsa05200	Pathways_in_cancer
hsa:1029	path:hsa05212	Pancreatic_cancer
hsa:1029	path:hsa05214	Glioma
hsa:1029	path:hsa05218	Melanoma
hsa:1029	path:hsa05219	Bladder_cancer
hsa:1029	path:hsa05220	Chronic_myeloid_leukemia
hsa:1029	path:hsa05223	Non_small_cell_lung_cancer
hsa:10291	path:hsa03040	Spliceosome
hsa:10294	path:hsa04141	Protein_processing_in_endoplasmic_reticulum
hsa:10297	path:hsa04310	Wnt_signaling_pathway
hsa:10297	path:hsa04810	Regulation_of_actin_cytoskeleton
hsa:10297	path:hsa05166	HTLV_I_infection
hsa:10297	path:hsa05200	Pathways_in_cancer
hsa:10297	path:hsa05210	Colorectal_cancer
hsa:10297	path:hsa05213	Endometrial_cancer
hsa:10297	path:hsa05217	Basal_cell_carcinoma
hsa:10298	path:hsa04012	ErbB_signaling_pathway
hsa:10298	path:hsa04360	Axon_guidance
hsa:10298	path:hsa04510	Focal_adhesion
hsa:10298	path:hsa04660	T_cell_receptor_signaling_pathway
hsa:10298	path:hsa04810	Regulation_of_actin_cytoskeleton
hsa:10298	path:hsa05211	Renal_cell_carcinoma
hsa:10299	path:hsa04141	Protein_processing_in_endoplasmic_reticulum
hsa:103	path:hsa04623	Cytosolic_DNA_sensing_pathway
hsa:103	path:hsa05162	Measles
hsa:103	path:hsa05164	Influenza_A
hsa:1030	path:hsa04110	Cell_cycle
hsa:1030	path:hsa04350	TGF_beta_signaling_pathway
hsa:1030	path:hsa05166	HTLV_I_infection
hsa:1030	path:hsa05200	Pathways_in_cancer
hsa:1030	path:hsa05222	Small_cell_lung_cancer
hsa:1031	path:hsa04110	Cell_cycle
hsa:1031	path:hsa05166	HTLV_I_infection
hsa:1031	path:hsa05202	Transcriptional_misregulation_in_cancer
hsa:10312	path:hsa00190	Oxidative_phosphorylation
hsa:10312	path:hsa01100	Metabolic_pathways
hsa:10312	path:hsa04142	Lysosome
hsa:10312	path:hsa04145	Phagosome
hsa:10312	path:hsa04721	Synaptic_vesicle_cycle
hsa:10312	path:hsa04966	Collecting_duct_acid_secretion
hsa:10312	path:hsa05110	Vibrio_cholerae_infection
hsa:10312	path:hsa05120	Epithelial_cell_signaling_in_Helicobacter_pylori_infection
hsa:10312	path:hsa05152	Tuberculosis
hsa:10312	path:hsa05323	Rheumatoid_arthritis
hsa:10316	path:hsa04080	Neuroactive_ligand_receptor_interaction
hsa:10317	path:hsa00601	Glycosphingolipid_biosynthesis_lacto_and_neolacto_series
hsa:10317	path:hsa00603	Glycosphingolipid_biosynthesis_globo_series
hsa:10317	path:hsa01100	Metabolic_pathways
hsa:10319	path:hsa04510	Focal_adhesion
hsa:10319	path:hsa04512	ECM_receptor_interaction
hsa:10319	path:hsa05145	Toxoplasmosis
hsa:10319	path:hsa05146	Amoebiasis
hsa:10319	path:hsa05200	Pathways_in_cancer
hsa:10319	path:hsa05222	Small_cell_lung_cancer
hsa:1032	path:hsa04110	Cell_cycle
hsa:10326	path:hsa04380	Osteoclast_differentiation
hsa:10327	path:hsa00010	Glycolysis_Gluconeogenesis
hsa:10327	path:hsa00561	Glycerolipid_metabolism
hsa:10327	path:hsa01100	Metabolic_pathways
hsa:10331	path:hsa00601	Glycosphingolipid_biosynthesis_lacto_and_neolacto_series
hsa:10331	path:hsa01100	Metabolic_pathways
hsa:10332	path:hsa04145	Phagosome
hsa:10332	path:hsa05152	Tuberculosis
hsa:10332	path:hsa05162	Measles
hsa:10333	path:hsa04145	Phagosome
hsa:10333	path:hsa04620	Toll_like_receptor_signaling_pathway
hsa:10333	path:hsa05142	Chagas_disease_American_trypanosomiasis
hsa:10333	path:hsa05152	Tuberculosis
hsa:10335	path:hsa04270	Vascular_smooth_muscle_contraction
hsa:10342	path:hsa05200	Pathways_in_cancer
hsa:10342	path:hsa05216	Thyroid_cancer
hsa:10344	path:hsa04060	Cytokine_cytokine_receptor_interaction
hsa:10344	path:hsa04062	Chemokine_signaling_pathway
hsa:10347	path:hsa02010	ABC_transporters
hsa:10349	path:hsa02010	ABC_transporters
hsa:10350	path:hsa02010	ABC_transporters
hsa:10351	path:hsa02010	ABC_transporters
hsa:10352	path:hsa00970	Aminoacyl_tRNA_biosynthesis
hsa:1036	path:hsa00270	Cysteine_and_methionine_metabolism
hsa:1036	path:hsa00430	Taurine_and_hypotaurine_metabolism
hsa:1036	path:hsa01100	Metabolic_pathways
hsa:10368	path:hsa04010	MAPK_signaling_pathway
hsa:10368	path:hsa04260	Cardiac_muscle_contraction
hsa:10368	path:hsa05410	Hypertrophic_cardiomyopathy_HCM
hsa:10368	path:hsa05412	Arrhythmogenic_right_ventricular_cardiomyopathy_ARVC
hsa:10368	path:hsa05414	Dilated_cardiomyopathy
hsa:10369	path:hsa04010	MAPK_signaling_pathway
hsa:10369	path:hsa04260	Cardiac_muscle_contraction
hsa:10369	path:hsa05410	Hypertrophic_cardiomyopathy_HCM
hsa:10369	path:hsa05412	Arrhythmogenic_right_ventricular_cardiomyopathy_ARVC
hsa:10369	path:hsa05414	Dilated_cardiomyopathy
hsa:10371	path:hsa04360	Axon_guidance
hsa:10376	path:hsa04145	Phagosome
hsa:10376	path:hsa04540	Gap_junction
hsa:10376	path:hsa05130	Pathogenic_Escherichia_coli_infection
hsa:10379	path:hsa04380	Osteoclast_differentiation
hsa:10379	path:hsa04630	Jak_STAT_signaling_pathway
hsa:10379	path:hsa05160	Hepatitis_C
hsa:10379	path:hsa05162	Measles
hsa:10379	path:hsa05164	Influenza_A
hsa:10379	path:hsa05168	Herpes_simplex_infection
hsa:10380	path:hsa00920	Sulfur_metabolism
hsa:10380	path:hsa01100	Metabolic_pathways
hsa:10381	path:hsa04145	Phagosome
hsa:10381	path:hsa04540	Gap_junction
hsa:10381	path:hsa05130	Pathogenic_Escherichia_coli_infection
hsa:10382	path:hsa04145	Phagosome
hsa:10382	path:hsa04540	Gap_junction
hsa:10382	path:hsa05130	Pathogenic_Escherichia_coli_infection
hsa:10383	path:hsa04145	Phagosome
hsa:10383	path:hsa04540	Gap_junction
hsa:10383	path:hsa05130	Pathogenic_Escherichia_coli_infection
hsa:10390	path:hsa00564	Glycerophospholipid_metabolism
hsa:10390	path:hsa00565	Ether_lipid_metabolism
hsa:10390	path:hsa01100	Metabolic_pathways
hsa:103910	path:hsa04510	Focal_adhesion
hsa:103910	path:hsa04530	Tight_junction
hsa:103910	path:hsa04670	Leukocyte_transendothelial_migration
hsa:103910	path:hsa04810	Regulation_of_actin_cytoskeleton
hsa:10392	path:hsa04621	NOD_like_receptor_signaling_pathway
hsa:10392	path:hsa05120	Epithelial_cell_signaling_in_Helicobacter_pylori_infection
hsa:10392	path:hsa05131	Shigellosis
hsa:10392	path:hsa05133	Pertussis
hsa:10393	path:hsa04110	Cell_cycle
hsa:10393	path:hsa04114	Oocyte_meiosis
hsa:10393	path:hsa04120	Ubiquitin_mediated_proteolysis
hsa:10393	path:hsa04914	Progesterone_mediated_oocyte_maturation
hsa:10393	path:hsa05166	HTLV_I_infection
hsa:10398	path:hsa04270	Vascular_smooth_muscle_contraction
hsa:10398	path:hsa04510	Focal_adhesion
hsa:10398	path:hsa04530	Tight_junction
hsa:10398	path:hsa04670	Leukocyte_transendothelial_migration
hsa:10398	path:hsa04810	Regulation_of_actin_cytoskeleton
hsa:10399	path:hsa05162	Measles
hsa:1040	path:hsa00564	Glycerophospholipid_metabolism
hsa:1040	path:hsa01100	Metabolic_pathways
hsa:1040	path:hsa04070	Phosphatidylinositol_signaling_system
hsa:10400	path:hsa00564	Glycerophospholipid_metabolism
hsa:10400	path:hsa01100	Metabolic_pathways
hsa:10401	path:hsa04120	Ubiquitin_mediated_proteolysis
hsa:10401	path:hsa04630	Jak_STAT_signaling_pathway
hsa:10402	path:hsa00601	Glycosphingolipid_biosynthesis_lacto_and_neolacto_series
hsa:10402	path:hsa01100	Metabolic_pathways
hsa:10411	path:hsa04670	Leukocyte_transendothelial_migration
hsa:10411	path:hsa04720	Long_term_potentiation
hsa:10411	path:hsa04726	Serotonergic_synapse
hsa:10419	path:hsa03013	RNA_transport
hsa:10423	path:hsa00562	Inositol_phosphate_metabolism
hsa:10423	path:hsa00564	Glycerophospholipid_metabolism
hsa:10423	path:hsa01100	Metabolic_pathways
hsa:10423	path:hsa04070	Phosphatidylinositol_signaling_system
hsa:10427	path:hsa04141	Protein_processing_in_endoplasmic_reticulum
hsa:10434	path:hsa00564	Glycerophospholipid_metabolism
hsa:10436	path:hsa03008	Ribosome_biogenesis_in_eukaryotes
hsa:10437	path:hsa04612	Antigen_processing_and_presentation
hsa:10438	path:hsa03018	RNA_degradation
hsa:10445	path:hsa05168	Herpes_simplex_infection
hsa:10449	path:hsa00062	Fatty_acid_elongation
hsa:10449	path:hsa00071	Fatty_acid_metabolism
hsa:10449	path:hsa00280	Valine_leucine_and_isoleucine_degradation
hsa:10449	path:hsa01100	Metabolic_pathways
hsa:10450	path:hsa03040	Spliceosome
hsa:10451	path:hsa04062	Chemokine_signaling_pathway
hsa:10451	path:hsa04510	Focal_adhesion
hsa:10451	path:hsa04650	Natural_killer_cell_mediated_cytotoxicity
hsa:10451	path:hsa04660	T_cell_receptor_signaling_pathway
hsa:10451	path:hsa04662	B_cell_receptor_signaling_pathway
hsa:10451	path:hsa04664	Fc_epsilon_RI_signaling_pathway
hsa:10451	path:hsa04666	Fc_gamma_R_mediated_phagocytosis
hsa:10451	path:hsa04670	Leukocyte_transendothelial_migration
hsa:10451	path:hsa04810	Regulation_of_actin_cytoskeleton
hsa:10452	path:hsa05014	Amyotrophic_lateral_sclerosis_ALS
hsa:10454	path:hsa04010	MAPK_signaling_pathway
hsa:10454	path:hsa04064	NF_kappa_B_signaling_pathway
hsa:10454	path:hsa04380	Osteoclast_differentiation
hsa:10454	path:hsa04620	Toll_like_receptor_signaling_pathway
hsa:10454	path:hsa04621	NOD_like_receptor_signaling_pathway
hsa:10454	path:hsa05140	Leishmaniasis
hsa:10454	path:hsa05145	Toxoplasmosis
hsa:10454	path:hsa05168	Herpes_simplex_infection
hsa:10454	path:hsa05169	Epstein_Barr_virus_infection
hsa:10455	path:hsa00071	Fatty_acid_metabolism
hsa:10455	path:hsa04146	Peroxisome
hsa:10458	path:hsa04520	Adherens_junction
hsa:10458	path:hsa04810	Regulation_of_actin_cytoskeleton
hsa:10459	path:hsa04110	Cell_cycle
hsa:10459	path:hsa04114	Oocyte_meiosis
hsa:10459	path:hsa04914	Progesterone_mediated_oocyte_maturation
hsa:10459	path:hsa05100	Bacterial_invasion_of_epithelial_cells
hsa:10459	path:hsa05131	Shigellosis
hsa:10460	path:hsa03013	RNA_transport
hsa:10465	path:hsa03040	Spliceosome
hsa:10468	path:hsa04350	TGF_beta_signaling_pathway
hsa:10476	path:hsa00190	Oxidative_phosphorylation
hsa:10476	path:hsa01100	Metabolic_pathways
hsa:10476	path:hsa05010	Alzheimer's_disease
hsa:10476	path:hsa05012	Parkinson's_disease
hsa:10476	path:hsa05016	Huntington's_disease
hsa:10477	path:hsa04120	Ubiquitin_mediated_proteolysis
hsa:10477	path:hsa04141	Protein_processing_in_endoplasmic_reticulum
hsa:10478	path:hsa04146	Peroxisome
hsa:10479	path:hsa04260	Cardiac_muscle_contraction
hsa:10482	path:hsa03008	Ribosome_biogenesis_in_eukaryotes
hsa:10482	path:hsa03013	RNA_transport
hsa:10482	path:hsa03015	mRNA_surveillance_pathway
hsa:10482	path:hsa05164	Influenza_A
hsa:10482	path:hsa05168	Herpes_simplex_infection
hsa:10483	path:hsa04141	Protein_processing_in_endoplasmic_reticulum
hsa:10484	path:hsa04141	Protein_processing_in_endoplasmic_reticulum
hsa:10488	path:hsa04725	Cholinergic_synapse
hsa:10488	path:hsa04728	Dopaminergic_synapse
hsa:10488	path:hsa04916	Melanogenesis
hsa:10488	path:hsa04962	Vasopressin_regulated_water_reabsorption
hsa:10488	path:hsa05016	Huntington's_disease
hsa:10488	path:hsa05030	Cocaine_addiction
hsa:10488	path:hsa05031	Amphetamine_addiction
hsa:10488	path:hsa05034	Alcoholism
hsa:10488	path:hsa05215	Prostate_cancer
hsa:10490	path:hsa04130	SNARE_interactions_in_vesicular_transport
hsa:10497	path:hsa04721	Synaptic_vesicle_cycle
hsa:1050	path:hsa05200	Pathways_in_cancer
hsa:1050	path:hsa05202	Transcriptional_misregulation_in_cancer
hsa:1050	path:hsa05221	Acute_myeloid_leukemia
hsa:10500	path:hsa04360	Axon_guidance
hsa:10501	path:hsa04360	Axon_guidance
hsa:10505	path:hsa04360	Axon_guidance
hsa:10507	path:hsa04360	Axon_guidance
hsa:10509	path:hsa04360	Axon_guidance
hsa:1051	path:hsa05152	Tuberculosis
hsa:1051	path:hsa05202	Transcriptional_misregulation_in_cancer
hsa:10512	path:hsa04360	Axon_guidance
hsa:10523	path:hsa03040	Spliceosome
hsa:10524	path:hsa05166	HTLV_I_infection
hsa:10525	path:hsa04141	Protein_processing_in_endoplasmic_reticulum
hsa:10528	path:hsa03008	Ribosome_biogenesis_in_eukaryotes
hsa:1053	path:hsa05202	Transcriptional_misregulation_in_cancer
hsa:10533	path:hsa04140	Regulation_of_autophagy
hsa:10535	path:hsa03030	DNA_replication
hsa:1054	path:hsa05152	Tuberculosis
hsa:10540	path:hsa04962	Vasopressin_regulated_water_reabsorption
hsa:10540	path:hsa05016	Huntington's_disease
hsa:10552	path:hsa04666	Fc_gamma_R_mediated_phagocytosis
hsa:10552	path:hsa04810	Regulation_of_actin_cytoskeleton
hsa:10552	path:hsa05100	Bacterial_invasion_of_epithelial_cells
hsa:10552	path:hsa05130	Pathogenic_Escherichia_coli_infection
hsa:10552	path:hsa05131	Shigellosis
hsa:10552	path:hsa05132	Salmonella_infection
hsa:10554	path:hsa00561	Glycerolipid_metabolism
hsa:10554	path:hsa00564	Glycerophospholipid_metabolism
hsa:10554	path:hsa01100	Metabolic_pathways
hsa:10554	path:hsa04975	Fat_digestion_and_absorption
hsa:10555	path:hsa00561	Glycerolipid_metabolism
hsa:10555	path:hsa00564	Glycerophospholipid_metabolism
hsa:10555	path:hsa01100	Metabolic_pathways
hsa:10555	path:hsa04975	Fat_digestion_and_absorption
hsa:10556	path:hsa03008	Ribosome_biogenesis_in_eukaryotes
hsa:10556	path:hsa03013	RNA_transport
hsa:10557	path:hsa03008	Ribosome_biogenesis_in_eukaryotes
hsa:10557	path:hsa03013	RNA_transport
hsa:10558	path:hsa00600	Sphingolipid_metabolism
hsa:10558	path:hsa01100	Metabolic_pathways
hsa:1056	path:hsa00100	Steroid_biosynthesis
hsa:1056	path:hsa00561	Glycerolipid_metabolism
hsa:1056	path:hsa01100	Metabolic_pathways
hsa:1056	path:hsa04972	Pancreatic_secretion
hsa:1056	path:hsa04975	Fat_digestion_and_absorption
hsa:10560	path:hsa04977	Vitamin_digestion_and_absorption
hsa:10563	path:hsa04060	Cytokine_cytokine_receptor_interaction
hsa:10563	path:hsa04062	Chemokine_signaling_pathway
hsa:10568	path:hsa04978	Mineral_absorption
hsa:10569	path:hsa03040	Spliceosome
hsa:10577	path:hsa04142	Lysosome
hsa:10580	path:hsa03320	PPAR_signaling_pathway
hsa:10580	path:hsa04520	Adherens_junction
hsa:10580	path:hsa04910	Insulin_signaling_pathway
hsa:10585	path:hsa00514	Other_types_of_O_glycan_biosynthesis
hsa:10587	path:hsa00240	Pyrimidine_metabolism
hsa:10587	path:hsa00450	Selenocompound_metabolism
hsa:10588	path:hsa00670	One_carbon_pool_by_folate
hsa:10588	path:hsa01100	Metabolic_pathways
hsa:10594	path:hsa03040	Spliceosome
hsa:10599	path:hsa04976	Bile_secretion
hsa:10603	path:hsa04722	Neurotrophin_signaling_pathway
hsa:10603	path:hsa04910	Insulin_signaling_pathway
hsa:10605	path:hsa03013	RNA_transport
hsa:10606	path:hsa00230	Purine_metabolism
hsa:10606	path:hsa01100	Metabolic_pathways
hsa:10607	path:hsa03008	Ribosome_biogenesis_in_eukaryotes
hsa:10617	path:hsa04144	Endocytosis
hsa:10621	path:hsa00230	Purine_metabolism
hsa:10621	path:hsa00240	Pyrimidine_metabolism
hsa:10621	path:hsa01100	Metabolic_pathways
hsa:10621	path:hsa03020	RNA_polymerase
hsa:10621	path:hsa04623	Cytosolic_DNA_sensing_pathway
hsa:10621	path:hsa05169	Epstein_Barr_virus_infection
hsa:10622	path:hsa00230	Purine_metabolism
hsa:10622	path:hsa00240	Pyrimidine_metabolism
hsa:10622	path:hsa01100	Metabolic_pathways
hsa:10622	path:hsa03020	RNA_polymerase
hsa:10622	path:hsa04623	Cytosolic_DNA_sensing_pathway
hsa:10622	path:hsa05169	Epstein_Barr_virus_infection
hsa:10623	path:hsa00230	Purine_metabolism
hsa:10623	path:hsa00240	Pyrimidine_metabolism
hsa:10623	path:hsa01100	Metabolic_pathways
hsa:10623	path:hsa03020	RNA_polymerase
hsa:10623	path:hsa04623	Cytosolic_DNA_sensing_pathway
hsa:10623	path:hsa05169	Epstein_Barr_virus_infection
hsa:10625	path:hsa05164	Influenza_A
hsa:10627	path:hsa04510	Focal_adhesion
hsa:10627	path:hsa04530	Tight_junction
hsa:10627	path:hsa04670	Leukocyte_transendothelial_migration
hsa:10627	path:hsa04810	Regulation_of_actin_cytoskeleton
hsa:10629	path:hsa03022	Basal_transcription_factors
hsa:10629	path:hsa05168	Herpes_simplex_infection
hsa:10632	path:hsa00190	Oxidative_phosphorylation
hsa:10632	path:hsa01100	Metabolic_pathways
hsa:10637	path:hsa04350	TGF_beta_signaling_pathway
hsa:10645	path:hsa04920	Adipocytokine_signaling_pathway
hsa:10645	path:hsa05034	Alcoholism
hsa:10652	path:hsa04130	SNARE_interactions_in_vesicular_transport
hsa:10654	path:hsa00900	Terpenoid_backbone_biosynthesis
hsa:10654	path:hsa01100	Metabolic_pathways
hsa:10654	path:hsa04146	Peroxisome
hsa:1066	path:hsa00983	Drug_metabolism_other_enzymes
hsa:1066	path:hsa01100	Metabolic_pathways
hsa:10663	path:hsa04060	Cytokine_cytokine_receptor_interaction
hsa:10663	path:hsa04062	Chemokine_signaling_pathway
hsa:10666	path:hsa04514	Cell_adhesion_molecules_CAMs
hsa:10667	path:hsa00970	Aminoacyl_tRNA_biosynthesis
hsa:10671	path:hsa04962	Vasopressin_regulated_water_reabsorption
hsa:10672	path:hsa04270	Vascular_smooth_muscle_contraction
hsa:10672	path:hsa04730	Long_term_depression
hsa:10672	path:hsa04810	Regulation_of_actin_cytoskeleton
hsa:10673	path:hsa04060	Cytokine_cytokine_receptor_interaction
hsa:10673	path:hsa04064	NF_kappa_B_signaling_pathway
hsa:10673	path:hsa04672	Intestinal_immune_network_for_IgA_production
hsa:10673	path:hsa05323	Rheumatoid_arthritis
hsa:10678	path:hsa00533	Glycosaminoglycan_biosynthesis_keratan_sulfate
hsa:10678	path:hsa00601	Glycosphingolipid_biosynthesis_lacto_and_neolacto_series
hsa:10678	path:hsa01100	Metabolic_pathways
hsa:10681	path:hsa04062	Chemokine_signaling_pathway
hsa:10681	path:hsa04723	Retrograde_endocannabinoid_signaling
hsa:10681	path:hsa04724	Glutamatergic_synapse
hsa:10681	path:hsa04725	Cholinergic_synapse
hsa:10681	path:hsa04726	Serotonergic_synapse
hsa:10681	path:hsa04727	GABAergic_synapse
hsa:10681	path:hsa04728	Dopaminergic_synapse
hsa:10681	path:hsa05032	Morphine_addiction
hsa:10681	path:hsa05034	Alcoholism
hsa:10682	path:hsa00100	Steroid_biosynthesis
hsa:10682	path:hsa01100	Metabolic_pathways
hsa:10683	path:hsa04330	Notch_signaling_pathway
hsa:10686	path:hsa04514	Cell_adhesion_molecules_CAMs
hsa:10686	path:hsa04530	Tight_junction
hsa:10686	path:hsa04670	Leukocyte_transendothelial_migration
hsa:10686	path:hsa05160	Hepatitis_C
hsa:1069	path:hsa03420	Nucleotide_excision_repair
hsa:10690	path:hsa00514	Other_types_of_O_glycan_biosynthesis
hsa:10690	path:hsa00601	Glycosphingolipid_biosynthesis_lacto_and_neolacto_series
hsa:10690	path:hsa00603	Glycosphingolipid_biosynthesis_globo_series
hsa:10690	path:hsa01100	Metabolic_pathways
hsa:107	path:hsa00230	Purine_metabolism
hsa:107	path:hsa04020	Calcium_signaling_pathway
hsa:107	path:hsa04062	Chemokine_signaling_pathway
hsa:107	path:hsa04114	Oocyte_meiosis
hsa:107	path:hsa04270	Vascular_smooth_muscle_contraction
hsa:107	path:hsa04540	Gap_junction
hsa:107	path:hsa04720	Long_term_potentiation
hsa:107	path:hsa04723	Retrograde_endocannabinoid_signaling
hsa:107	path:hsa04724	Glutamatergic_synapse
hsa:107	path:hsa04725	Cholinergic_synapse
hsa:107	path:hsa04727	GABAergic_synapse
hsa:107	path:hsa04912	GnRH_signaling_pathway
hsa:107	path:hsa04914	Progesterone_mediated_oocyte_maturation
hsa:107	path:hsa04916	Melanogenesis
hsa:107	path:hsa04970	Salivary_secretion
hsa:107	path:hsa04971	Gastric_acid_secretion
hsa:107	path:hsa04972	Pancreatic_secretion
hsa:107	path:hsa04976	Bile_secretion
hsa:107	path:hsa05032	Morphine_addiction
hsa:107	path:hsa05142	Chagas_disease_American_trypanosomiasis
hsa:107	path:hsa05146	Amoebiasis
hsa:107	path:hsa05166	HTLV_I_infection
hsa:107	path:hsa05414	Dilated_cardiomyopathy
hsa:10713	path:hsa03040	Spliceosome
hsa:10714	path:hsa00230	Purine_metabolism
hsa:10714	path:hsa00240	Pyrimidine_metabolism
hsa:10714	path:hsa01100	Metabolic_pathways
hsa:10714	path:hsa03030	DNA_replication
hsa:10714	path:hsa03410	Base_excision_repair
hsa:10714	path:hsa03420	Nucleotide_excision_repair
hsa:10714	path:hsa03430	Mismatch_repair
hsa:10714	path:hsa03440	Homologous_recombination
hsa:10714	path:hsa05166	HTLV_I_infection
hsa:10715	path:hsa00600	Sphingolipid_metabolism
hsa:10715	path:hsa01100	Metabolic_pathways
hsa:10717	path:hsa04142	Lysosome
hsa:10718	path:hsa04012	ErbB_signaling_pathway
hsa:1072	path:hsa04360	Axon_guidance
hsa:1072	path:hsa04666	Fc_gamma_R_mediated_phagocytosis
hsa:1072	path:hsa04810	Regulation_of_actin_cytoskeleton
hsa:1072	path:hsa05133	Pertussis
hsa:10720	path:hsa00040	Pentose_and_glucuronate_interconversions
hsa:10720	path:hsa00053	Ascorbate_and_aldarate_metabolism
hsa:10720	path:hsa00140	Steroid_hormone_biosynthesis
hsa:10720	path:hsa00500	Starch_and_sucrose_metabolism
hsa:10720	path:hsa00514	Other_types_of_O_glycan_biosynthesis
hsa:10720	path:hsa00830	Retinol_metabolism
hsa:10720	path:hsa00860	Porphyrin_and_chlorophyll_metabolism
hsa:10720	path:hsa00980	Metabolism_of_xenobiotics_by_cytochrome_P450
hsa:10720	path:hsa00982	Drug_metabolism_cytochrome_P450
hsa:10720	path:hsa00983	Drug_metabolism_other_enzymes
hsa:10720	path:hsa01100	Metabolic_pathways
hsa:10723	path:hsa04966	Collecting_duct_acid_secretion
hsa:10725	path:hsa04310	Wnt_signaling_pathway
hsa:10725	path:hsa04360	Axon_guidance
hsa:10725	path:hsa04370	VEGF_signaling_pathway
hsa:10725	path:hsa04650	Natural_killer_cell_mediated_cytotoxicity
hsa:10725	path:hsa04660	T_cell_receptor_signaling_pathway
hsa:10725	path:hsa04662	B_cell_receptor_signaling_pathway
hsa:10725	path:hsa05166	HTLV_I_infection
hsa:10728	path:hsa00590	Arachidonic_acid_metabolism
hsa:10728	path:hsa01100	Metabolic_pathways
hsa:1073	path:hsa04360	Axon_guidance
hsa:1073	path:hsa04666	Fc_gamma_R_mediated_phagocytosis
hsa:1073	path:hsa04810	Regulation_of_actin_cytoskeleton
hsa:1073	path:hsa05133	Pertussis
hsa:10734	path:hsa04114	Oocyte_meiosis
hsa:10735	path:hsa04110	Cell_cycle
hsa:10744	path:hsa04110	Cell_cycle
hsa:10744	path:hsa04114	Oocyte_meiosis
hsa:10744	path:hsa05166	HTLV_I_infection
hsa:10746	path:hsa04010	MAPK_signaling_pathway
hsa:10746	path:hsa04540	Gap_junction
hsa:10746	path:hsa04912	GnRH_signaling_pathway
hsa:10747	path:hsa04610	Complement_and_coagulation_cascades
hsa:10747	path:hsa05150	Staphylococcus_aureus_infection
hsa:1075	path:hsa04142	Lysosome
hsa:10762	path:hsa03013	RNA_transport
hsa:10766	path:hsa03018	RNA_degradation
hsa:10767	path:hsa03015	mRNA_surveillance_pathway
hsa:10767	path:hsa05134	Legionellosis
hsa:10768	path:hsa00270	Cysteine_and_methionine_metabolism
hsa:10768	path:hsa01100	Metabolic_pathways
hsa:10772	path:hsa03040	Spliceosome
hsa:10775	path:hsa03008	Ribosome_biogenesis_in_eukaryotes
hsa:10775	path:hsa03013	RNA_transport
hsa:10782	path:hsa04722	Neurotrophin_signaling_pathway
hsa:10787	path:hsa04810	Regulation_of_actin_cytoskeleton
hsa:10788	path:hsa04810	Regulation_of_actin_cytoskeleton
hsa:10791	path:hsa04130	SNARE_interactions_in_vesicular_transport
hsa:10797	path:hsa00670	One_carbon_pool_by_folate
hsa:10797	path:hsa01100	Metabolic_pathways
hsa:10798	path:hsa04740	Olfactory_transduction
hsa:10799	path:hsa03008	Ribosome_biogenesis_in_eukaryotes
hsa:10799	path:hsa03013	RNA_transport
hsa:108	path:hsa00230	Purine_metabolism
hsa:108	path:hsa04020	Calcium_signaling_pathway
hsa:108	path:hsa04062	Chemokine_signaling_pathway
hsa:108	path:hsa04114	Oocyte_meiosis
hsa:108	path:hsa04270	Vascular_smooth_muscle_contraction
hsa:108	path:hsa04540	Gap_junction
hsa:108	path:hsa04723	Retrograde_endocannabinoid_signaling
hsa:108	path:hsa04724	Glutamatergic_synapse
hsa:108	path:hsa04725	Cholinergic_synapse
hsa:108	path:hsa04727	GABAergic_synapse
hsa:108	path:hsa04912	GnRH_signaling_pathway
hsa:108	path:hsa04914	Progesterone_mediated_oocyte_maturation
hsa:108	path:hsa04916	Melanogenesis
hsa:108	path:hsa04970	Salivary_secretion
hsa:108	path:hsa04971	Gastric_acid_secretion
hsa:108	path:hsa04972	Pancreatic_secretion
hsa:108	path:hsa04976	Bile_secretion
hsa:108	path:hsa05032	Morphine_addiction
hsa:108	path:hsa05166	HTLV_I_infection
hsa:108	path:hsa05414	Dilated_cardiomyopathy
hsa:1080	path:hsa02010	ABC_transporters
hsa:1080	path:hsa04971	Gastric_acid_secretion
hsa:1080	path:hsa04972	Pancreatic_secretion
hsa:1080	path:hsa04976	Bile_secretion
hsa:1080	path:hsa05110	Vibrio_cholerae_infection
hsa:10800	path:hsa04020	Calcium_signaling_pathway
hsa:10800	path:hsa04080	Neuroactive_ligand_receptor_interaction
hsa:10802	path:hsa04141	Protein_processing_in_endoplasmic_reticulum
hsa:10803	path:hsa04060	Cytokine_cytokine_receptor_interaction
hsa:10803	path:hsa04062	Chemokine_signaling_pathway
hsa:10803	path:hsa04672	Intestinal_immune_network_for_IgA_production
hsa:10808	path:hsa04141	Protein_processing_in_endoplasmic_reticulum
hsa:1081	path:hsa04080	Neuroactive_ligand_receptor_interaction
hsa:1081	path:hsa04912	GnRH_signaling_pathway
hsa:1081	path:hsa05320	Autoimmune_thyroid_disease
hsa:10810	path:hsa04520	Adherens_junction
hsa:10810	path:hsa04666	Fc_gamma_R_mediated_phagocytosis
hsa:10813	path:hsa03008	Ribosome_biogenesis_in_eukaryotes
hsa:10814	path:hsa04721	Synaptic_vesicle_cycle
hsa:10815	path:hsa04721	Synaptic_vesicle_cycle
hsa:10818	path:hsa04722	Neurotrophin_signaling_pathway
hsa:10825	path:hsa00511	Other_glycan_degradation
hsa:10825	path:hsa00600	Sphingolipid_metabolism
hsa:10826	path:hsa00100	Steroid_biosynthesis
hsa:10826	path:hsa01100	Metabolic_pathways
hsa:10840	path:hsa00670	One_carbon_pool_by_folate
hsa:10841	path:hsa00340	Histidine_metabolism
hsa:10841	path:hsa00670	One_carbon_pool_by_folate
hsa:10841	path:hsa01100	Metabolic_pathways
hsa:10842	path:hsa04730	Long_term_depression
hsa:10846	path:hsa00230	Purine_metabolism
hsa:10846	path:hsa05032	Morphine_addiction
hsa:10850	path:hsa04060	Cytokine_cytokine_receptor_interaction
hsa:10850	path:hsa04062	Chemokine_signaling_pathway
hsa:10850	path:hsa04672	Intestinal_immune_network_for_IgA_production
hsa:10855	path:hsa00531	Glycosaminoglycan_degradation
hsa:10855	path:hsa01100	Metabolic_pathways
hsa:10858	path:hsa00120	Primary_bile_acid_biosynthesis
hsa:10859	path:hsa04380	Osteoclast_differentiation
hsa:10864	path:hsa04976	Bile_secretion
hsa:10870	path:hsa04650	Natural_killer_cell_mediated_cytotoxicity
hsa:10873	path:hsa00620	Pyruvate_metabolism
hsa:10873	path:hsa01100	Metabolic_pathways
hsa:10874	path:hsa04080	Neuroactive_ligand_receptor_interaction
hsa:10885	path:hsa03008	Ribosome_biogenesis_in_eukaryotes
hsa:10886	path:hsa04080	Neuroactive_ligand_receptor_interaction
hsa:10888	path:hsa04080	Neuroactive_ligand_receptor_interaction
hsa:10891	path:hsa04910	Insulin_signaling_pathway
hsa:10891	path:hsa04920	Adipocytokine_signaling_pathway
hsa:10891	path:hsa05016	Huntington's_disease
hsa:10892	path:hsa04064	NF_kappa_B_signaling_pathway
hsa:10892	path:hsa04660	T_cell_receptor_signaling_pathway
hsa:10892	path:hsa04662	B_cell_receptor_signaling_pathway
hsa:10892	path:hsa05152	Tuberculosis
hsa:10898	path:hsa03015	mRNA_surveillance_pathway
hsa:10898	path:hsa05164	Influenza_A
hsa:109	path:hsa00230	Purine_metabolism
hsa:109	path:hsa04020	Calcium_signaling_pathway
hsa:109	path:hsa04062	Chemokine_signaling_pathway
hsa:109	path:hsa04114	Oocyte_meiosis
hsa:109	path:hsa04270	Vascular_smooth_muscle_contraction
hsa:109	path:hsa04540	Gap_junction
hsa:109	path:hsa04723	Retrograde_endocannabinoid_signaling
hsa:109	path:hsa04724	Glutamatergic_synapse
hsa:109	path:hsa04725	Cholinergic_synapse
hsa:109	path:hsa04727	GABAergic_synapse
hsa:109	path:hsa04740	Olfactory_transduction
hsa:109	path:hsa04912	GnRH_signaling_pathway
hsa:109	path:hsa04914	Progesterone_mediated_oocyte_maturation
hsa:109	path:hsa04916	Melanogenesis
hsa:109	path:hsa04962	Vasopressin_regulated_water_reabsorption
hsa:109	path:hsa04970	Salivary_secretion
hsa:109	path:hsa04971	Gastric_acid_secretion
hsa:109	path:hsa04972	Pancreatic_secretion
hsa:109	path:hsa04976	Bile_secretion
hsa:109	path:hsa05032	Morphine_addiction
hsa:109	path:hsa05110	Vibrio_cholerae_infection
hsa:109	path:hsa05166	HTLV_I_infection
hsa:109	path:hsa05414	Dilated_cardiomyopathy
hsa:10901	path:hsa00830	Retinol_metabolism
hsa:10901	path:hsa01100	Metabolic_pathways
hsa:10901	path:hsa04146	Peroxisome
hsa:10905	path:hsa00510	N_Glycan_biosynthesis
hsa:10905	path:hsa01100	Metabolic_pathways
hsa:10905	path:hsa04141	Protein_processing_in_endoplasmic_reticulum
hsa:10907	path:hsa03040	Spliceosome
hsa:10908	path:hsa00564	Glycerophospholipid_metabolism
hsa:10910	path:hsa04621	NOD_like_receptor_signaling_pathway
hsa:10911	path:hsa04080	Neuroactive_ligand_receptor_interaction
hsa:10912	path:hsa04010	MAPK_signaling_pathway
hsa:10912	path:hsa04110	Cell_cycle
hsa:10912	path:hsa04115	p53_signaling_pathway
hsa:10913	path:hsa04060	Cytokine_cytokine_receptor_interaction
hsa:10914	path:hsa03015	mRNA_surveillance_pathway
hsa:10915	path:hsa03040	Spliceosome
hsa:10919	path:hsa00310	Lysine_degradation
hsa:10921	path:hsa03013	RNA_transport
hsa:10921	path:hsa03015	mRNA_surveillance_pathway
hsa:10926	path:hsa04110	Cell_cycle
hsa:10928	path:hsa05200	Pathways_in_cancer
hsa:10928	path:hsa05212	Pancreatic_cancer
hsa:10929	path:hsa03040	Spliceosome
hsa:10929	path:hsa05168	Herpes_simplex_infection
hsa:10938	path:hsa04144	Endocytosis
hsa:10940	path:hsa03008	Ribosome_biogenesis_in_eukaryotes
hsa:10940	path:hsa03013	RNA_transport
hsa:10941	path:hsa00040	Pentose_and_glucuronate_interconversions
hsa:10941	path:hsa00053	Ascorbate_and_aldarate_metabolism
hsa:10941	path:hsa00140	Steroid_hormone_biosynthesis
hsa:10941	path:hsa00500	Starch_and_sucrose_metabolism
hsa:10941	path:hsa00514	Other_types_of_O_glycan_biosynthesis
hsa:10941	path:hsa00830	Retinol_metabolism
hsa:10941	path:hsa00860	Porphyrin_and_chlorophyll_metabolism
hsa:10941	path:hsa00980	Metabolism_of_xenobiotics_by_cytochrome_P450
hsa:10941	path:hsa00982	Drug_metabolism_cytochrome_P450
hsa:10941	path:hsa00983	Drug_metabolism_other_enzymes
hsa:10941	path:hsa01100	Metabolic_pathways
hsa:10945	path:hsa05110	Vibrio_cholerae_infection
hsa:10946	path:hsa03040	Spliceosome
hsa:10947	path:hsa04142	Lysosome
hsa:10950	path:hsa03018	RNA_degradation
hsa:10952	path:hsa03060	Protein_export
hsa:10952	path:hsa04141	Protein_processing_in_endoplasmic_reticulum
hsa:10952	path:hsa04145	Phagosome
hsa:10952	path:hsa05110	Vibrio_cholerae_infection
hsa:10956	path:hsa04141	Protein_processing_in_endoplasmic_reticulum
hsa:10960	path:hsa04141	Protein_processing_in_endoplasmic_reticulum
hsa:10961	path:hsa04141	Protein_processing_in_endoplasmic_reticulum
hsa:10963	path:hsa05020	Prion_diseases
hsa:10965	path:hsa00062	Fatty_acid_elongation
hsa:10965	path:hsa01040	Biosynthesis_of_unsaturated_fatty_acids
hsa:10970	path:hsa04141	Protein_processing_in_endoplasmic_reticulum
hsa:10971	path:hsa04110	Cell_cycle
hsa:10971	path:hsa04114	Oocyte_meiosis
hsa:10971	path:hsa04722	Neurotrophin_signaling_pathway
hsa:10971	path:hsa05130	Pathogenic_Escherichia_coli_infection
hsa:10971	path:hsa05169	Epstein_Barr_virus_infection
hsa:10975	path:hsa00190	Oxidative_phosphorylation
hsa:10975	path:hsa01100	Metabolic_pathways
hsa:10975	path:hsa04260	Cardiac_muscle_contraction
hsa:10975	path:hsa05010	Alzheimer's_disease
hsa:10975	path:hsa05012	Parkinson's_disease
hsa:10975	path:hsa05016	Huntington's_disease
hsa:10978	path:hsa03015	mRNA_surveillance_pathway
hsa:10990	path:hsa04380	Osteoclast_differentiation
hsa:10991	path:hsa04724	Glutamatergic_synapse
hsa:10991	path:hsa04727	GABAergic_synapse
hsa:10991	path:hsa04964	Proximal_tubule_bicarbonate_reclamation
hsa:10992	path:hsa03040	Spliceosome
hsa:10993	path:hsa00260	Glycine_serine_and_threonine_metabolism
hsa:10993	path:hsa00270	Cysteine_and_methionine_metabolism
hsa:10993	path:hsa01100	Metabolic_pathways
hsa:10998	path:hsa00120	Primary_bile_acid_biosynthesis
hsa:10998	path:hsa01100	Metabolic_pathways
hsa:10998	path:hsa03320	PPAR_signaling_pathway
hsa:10998	path:hsa04976	Bile_secretion
hsa:10999	path:hsa03320	PPAR_signaling_pathway
hsa:10999	path:hsa04975	Fat_digestion_and_absorption
hsa:11001	path:hsa03320	PPAR_signaling_pathway
hsa:11001	path:hsa04146	Peroxisome
hsa:11006	path:hsa04380	Osteoclast_differentiation
hsa:11009	path:hsa04060	Cytokine_cytokine_receptor_interaction
hsa:11009	path:hsa04630	Jak_STAT_signaling_pathway
hsa:1101	path:hsa04510	Focal_adhesion
hsa:1101	path:hsa04512	ECM_receptor_interaction
hsa:11014	path:hsa05110	Vibrio_cholerae_infection
hsa:11015	path:hsa05110	Vibrio_cholerae_infection
hsa:11017	path:hsa03040	Spliceosome
hsa:11019	path:hsa00785	Lipoic_acid_metabolism
hsa:11019	path:hsa01100	Metabolic_pathways
hsa:11024	path:hsa04380	Osteoclast_differentiation
hsa:11025	path:hsa04380	Osteoclast_differentiation
hsa:11025	path:hsa04662	B_cell_receptor_signaling_pathway
hsa:11026	path:hsa04380	Osteoclast_differentiation
hsa:11027	path:hsa04380	Osteoclast_differentiation
hsa:1103	path:hsa00564	Glycerophospholipid_metabolism
hsa:1103	path:hsa04725	Cholinergic_synapse
hsa:11031	path:hsa04144	Endocytosis
hsa:11035	path:hsa04623	Cytosolic_DNA_sensing_pathway
hsa:11036	path:hsa03022	Basal_transcription_factors
hsa:11040	path:hsa05221	Acute_myeloid_leukemia
hsa:11041	path:hsa00533	Glycosaminoglycan_biosynthesis_keratan_sulfate
hsa:11041	path:hsa00601	Glycosphingolipid_biosynthesis_lacto_and_neolacto_series
hsa:11041	path:hsa01100	Metabolic_pathways
hsa:11044	path:hsa03018	RNA_degradation
hsa:11051	path:hsa03015	mRNA_surveillance_pathway
hsa:11052	path:hsa03015	mRNA_surveillance_pathway
hsa:11059	path:hsa04120	Ubiquitin_mediated_proteolysis
hsa:11059	path:hsa04144	Endocytosis
hsa:11060	path:hsa04120	Ubiquitin_mediated_proteolysis
hsa:11065	path:hsa04120	Ubiquitin_mediated_proteolysis
hsa:11069	path:hsa04670	Leukocyte_transendothelial_migration
hsa:11072	path:hsa04010	MAPK_signaling_pathway
hsa:1109	path:hsa00120	Primary_bile_acid_biosynthesis
hsa:1109	path:hsa00140	Steroid_hormone_biosynthesis
hsa:1109	path:hsa00980	Metabolism_of_xenobiotics_by_cytochrome_P450
hsa:1109	path:hsa01100	Metabolic_pathways
hsa:11097	path:hsa03013	RNA_transport
hsa:111	path:hsa00230	Purine_metabolism
hsa:111	path:hsa04062	Chemokine_signaling_pathway
hsa:111	path:hsa04114	Oocyte_meiosis
hsa:111	path:hsa04270	Vascular_smooth_muscle_contraction
hsa:111	path:hsa04540	Gap_junction
hsa:111	path:hsa04723	Retrograde_endocannabinoid_signaling
hsa:111	path:hsa04724	Glutamatergic_synapse
hsa:111	path:hsa04725	Cholinergic_synapse
hsa:111	path:hsa04726	Serotonergic_synapse
hsa:111	path:hsa04727	GABAergic_synapse
hsa:111	path:hsa04728	Dopaminergic_synapse
hsa:111	path:hsa04912	GnRH_signaling_pathway
hsa:111	path:hsa04914	Progesterone_mediated_oocyte_maturation
hsa:111	path:hsa04916	Melanogenesis
hsa:111	path:hsa04970	Salivary_secretion
hsa:111	path:hsa04971	Gastric_acid_secretion
hsa:111	path:hsa04972	Pancreatic_secretion
hsa:111	path:hsa04976	Bile_secretion
hsa:111	path:hsa05030	Cocaine_addiction
hsa:111	path:hsa05031	Amphetamine_addiction
hsa:111	path:hsa05032	Morphine_addiction
hsa:111	path:hsa05034	Alcoholism
hsa:111	path:hsa05166	HTLV_I_infection
hsa:111	path:hsa05414	Dilated_cardiomyopathy
hsa:11100	path:hsa05164	Influenza_A
hsa:11102	path:hsa03013	RNA_transport
hsa:11108	path:hsa04722	Neurotrophin_signaling_pathway
hsa:1111	path:hsa04110	Cell_cycle
hsa:1111	path:hsa04115	p53_signaling_pathway
hsa:1111	path:hsa05166	HTLV_I_infection
hsa:11112	path:hsa00280	Valine_leucine_and_isoleucine_degradation
hsa:11112	path:hsa01100	Metabolic_pathways
hsa:11128	path:hsa00230	Purine_metabolism
hsa:11128	path:hsa00240	Pyrimidine_metabolism
hsa:11128	path:hsa01100	Metabolic_pathways
hsa:11128	path:hsa03020	RNA_polymerase
hsa:11128	path:hsa04623	Cytosolic_DNA_sensing_pathway
hsa:11128	path:hsa05169	Epstein_Barr_virus_infection
hsa:11136	path:hsa04974	Protein_digestion_and_absorption
hsa:11151	path:hsa04145	Phagosome
hsa:11151	path:hsa05152	Tuberculosis
hsa:11154	path:hsa04142	Lysosome
hsa:11157	path:hsa03018	RNA_degradation
hsa:11157	path:hsa03040	Spliceosome
hsa:1116	path:hsa00520	Amino_sugar_and_nucleotide_sugar_metabolism
hsa:11164	path:hsa00230	Purine_metabolism
hsa:11171	path:hsa03013	RNA_transport
hsa:1118	path:hsa00520	Amino_sugar_and_nucleotide_sugar_metabolism
hsa:11181	path:hsa00500	Starch_and_sucrose_metabolism
hsa:11184	path:hsa04010	MAPK_signaling_pathway
hsa:11185	path:hsa00380	Tryptophan_metabolism
hsa:11185	path:hsa00450	Selenocompound_metabolism
hsa:11186	path:hsa05200	Pathways_in_cancer
hsa:11186	path:hsa05219	Bladder_cancer
hsa:11186	path:hsa05223	Non_small_cell_lung_cancer
hsa:1119	path:hsa00564	Glycerophospholipid_metabolism
hsa:1119	path:hsa01100	Metabolic_pathways
hsa:11194	path:hsa02010	ABC_transporters
hsa:11197	path:hsa04310	Wnt_signaling_pathway
hsa:112	path:hsa00230	Purine_metabolism
hsa:112	path:hsa04062	Chemokine_signaling_pathway
hsa:112	path:hsa04114	Oocyte_meiosis
hsa:112	path:hsa04270	Vascular_smooth_muscle_contraction
hsa:112	path:hsa04540	Gap_junction
hsa:112	path:hsa04723	Retrograde_endocannabinoid_signaling
hsa:112	path:hsa04724	Glutamatergic_synapse
hsa:112	path:hsa04725	Cholinergic_synapse
hsa:112	path:hsa04727	GABAergic_synapse
hsa:112	path:hsa04742	Taste_transduction
hsa:112	path:hsa04912	GnRH_signaling_pathway
hsa:112	path:hsa04914	Progesterone_mediated_oocyte_maturation
hsa:112	path:hsa04916	Melanogenesis
hsa:112	path:hsa04961	Endocrine_and_other_factor_regulated_calcium_reabsorption
hsa:112	path:hsa04962	Vasopressin_regulated_water_reabsorption
hsa:112	path:hsa04970	Salivary_secretion
hsa:112	path:hsa04971	Gastric_acid_secretion
hsa:112	path:hsa04972	Pancreatic_secretion
hsa:112	path:hsa04976	Bile_secretion
hsa:112	path:hsa05032	Morphine_addiction
hsa:112	path:hsa05166	HTLV_I_infection
hsa:112	path:hsa05414	Dilated_cardiomyopathy
hsa:1120	path:hsa00564	Glycerophospholipid_metabolism
hsa:1120	path:hsa01100	Metabolic_pathways
hsa:11200	path:hsa04110	Cell_cycle
hsa:11200	path:hsa04115	p53_signaling_pathway
hsa:11200	path:hsa05166	HTLV_I_infection
hsa:11201	path:hsa03460	Fanconi_anemia_pathway
hsa:11211	path:hsa04310	Wnt_signaling_pathway
hsa:11211	path:hsa04916	Melanogenesis
hsa:11211	path:hsa05166	HTLV_I_infection
hsa:11211	path:hsa05200	Pathways_in_cancer
hsa:11211	path:hsa05217	Basal_cell_carcinoma
hsa:11213	path:hsa04210	Apoptosis
hsa:11213	path:hsa04722	Neurotrophin_signaling_pathway
hsa:11218	path:hsa03013	RNA_transport
hsa:11221	path:hsa04010	MAPK_signaling_pathway
hsa:11224	path:hsa03010	Ribosome
hsa:11226	path:hsa00512	Mucin_type_O_Glycan_biosynthesis
hsa:11226	path:hsa01100	Metabolic_pathways
hsa:11227	path:hsa00512	Mucin_type_O_Glycan_biosynthesis
hsa:11227	path:hsa01100	Metabolic_pathways
hsa:11231	path:hsa03060	Protein_export
hsa:11231	path:hsa04141	Protein_processing_in_endoplasmic_reticulum
hsa:11232	path:hsa01100	Metabolic_pathways
hsa:112398	path:hsa05200	Pathways_in_cancer
hsa:112398	path:hsa05211	Renal_cell_carcinoma
hsa:112399	path:hsa05200	Pathways_in_cancer
hsa:112399	path:hsa05211	Renal_cell_carcinoma
hsa:112401	path:hsa04120	Ubiquitin_mediated_proteolysis
hsa:112401	path:hsa04210	Apoptosis
hsa:112401	path:hsa05145	Toxoplasmosis
hsa:112401	path:hsa05200	Pathways_in_cancer
hsa:112401	path:hsa05222	Small_cell_lung_cancer
hsa:112483	path:hsa00330	Arginine_and_proline_metabolism
hsa:112483	path:hsa01100	Metabolic_pathways
hsa:11253	path:hsa00510	N_Glycan_biosynthesis
hsa:11253	path:hsa01100	Metabolic_pathways
hsa:11253	path:hsa04141	Protein_processing_in_endoplasmic_reticulum
hsa:11255	path:hsa04080	Neuroactive_ligand_receptor_interaction
hsa:11260	path:hsa03013	RNA_transport
hsa:11261	path:hsa04010	MAPK_signaling_pathway
hsa:11261	path:hsa04020	Calcium_signaling_pathway
hsa:11261	path:hsa04114	Oocyte_meiosis
hsa:11261	path:hsa04210	Apoptosis
hsa:11261	path:hsa04310	Wnt_signaling_pathway
hsa:11261	path:hsa04360	Axon_guidance
hsa:11261	path:hsa04370	VEGF_signaling_pathway
hsa:11261	path:hsa04380	Osteoclast_differentiation
hsa:11261	path:hsa04650	Natural_killer_cell_mediated_cytotoxicity
hsa:11261	path:hsa04660	T_cell_receptor_signaling_pathway
hsa:11261	path:hsa04662	B_cell_receptor_signaling_pathway
hsa:11261	path:hsa04720	Long_term_potentiation
hsa:11261	path:hsa04724	Glutamatergic_synapse
hsa:11261	path:hsa05010	Alzheimer's_disease
hsa:11261	path:hsa05014	Amyotrophic_lateral_sclerosis_ALS
hsa:11261	path:hsa05031	Amphetamine_addiction
hsa:11261	path:hsa05152	Tuberculosis
hsa:11261	path:hsa05166	HTLV_I_infection
hsa:11264	path:hsa04146	Peroxisome
hsa:11267	path:hsa04144	Endocytosis
hsa:112714	path:hsa04145	Phagosome
hsa:112714	path:hsa04540	Gap_junction
hsa:112714	path:hsa05130	Pathogenic_Escherichia_coli_infection
hsa:112755	path:hsa04130	SNARE_interactions_in_vesicular_transport
hsa:112755	path:hsa04721	Synaptic_vesicle_cycle
hsa:11277	path:hsa04623	Cytosolic_DNA_sensing_pathway
hsa:1128	path:hsa04020	Calcium_signaling_pathway
hsa:1128	path:hsa04080	Neuroactive_ligand_receptor_interaction
hsa:1128	path:hsa04725	Cholinergic_synapse
hsa:1128	path:hsa04810	Regulation_of_actin_cytoskeleton
hsa:11282	path:hsa00510	N_Glycan_biosynthesis
hsa:11282	path:hsa01100	Metabolic_pathways
hsa:11283	path:hsa00590	Arachidonic_acid_metabolism
hsa:11283	path:hsa01100	Metabolic_pathways
hsa:11285	path:hsa00532	Glycosaminoglycan_biosynthesis_chondroitin_sulfate
hsa:11285	path:hsa00534	Glycosaminoglycan_biosynthesis_heparan_sulfate
hsa:11285	path:hsa01100	Metabolic_pathways
hsa:1129	path:hsa04020	Calcium_signaling_pathway
hsa:1129	path:hsa04080	Neuroactive_ligand_receptor_interaction
hsa:1129	path:hsa04725	Cholinergic_synapse
hsa:1129	path:hsa04810	Regulation_of_actin_cytoskeleton
hsa:112950	path:hsa05168	Herpes_simplex_infection
hsa:113	path:hsa00230	Purine_metabolism
hsa:113	path:hsa04020	Calcium_signaling_pathway
hsa:113	path:hsa04062	Chemokine_signaling_pathway
hsa:113	path:hsa04114	Oocyte_meiosis
hsa:113	path:hsa04270	Vascular_smooth_muscle_contraction
hsa:113	path:hsa04540	Gap_junction
hsa:113	path:hsa04723	Retrograde_endocannabinoid_signaling
hsa:113	path:hsa04724	Glutamatergic_synapse
hsa:113	path:hsa04725	Cholinergic_synapse
hsa:113	path:hsa04727	GABAergic_synapse
hsa:113	path:hsa04912	GnRH_signaling_pathway
hsa:113	path:hsa04914	Progesterone_mediated_oocyte_maturation
hsa:113	path:hsa04916	Melanogenesis
hsa:113	path:hsa04970	Salivary_secretion
hsa:113	path:hsa04971	Gastric_acid_secretion
hsa:113	path:hsa04972	Pancreatic_secretion
hsa:113	path:hsa04976	Bile_secretion
hsa:113	path:hsa05032	Morphine_addiction
hsa:113	path:hsa05166	HTLV_I_infection
hsa:113	path:hsa05414	Dilated_cardiomyopathy
hsa:113026	path:hsa00562	Inositol_phosphate_metabolism
hsa:113026	path:hsa01100	Metabolic_pathways
hsa:113026	path:hsa04020	Calcium_signaling_pathway
hsa:113026	path:hsa04070	Phosphatidylinositol_signaling_system
hsa:1131	path:hsa04020	Calcium_signaling_pathway
hsa:1131	path:hsa04080	Neuroactive_ligand_receptor_interaction
hsa:1131	path:hsa04725	Cholinergic_synapse
hsa:1131	path:hsa04810	Regulation_of_actin_cytoskeleton
hsa:1131	path:hsa04970	Salivary_secretion
hsa:1131	path:hsa04971	Gastric_acid_secretion
hsa:1131	path:hsa04972	Pancreatic_secretion
hsa:11311	path:hsa04144	Endocytosis
hsa:11313	path:hsa00564	Glycerophospholipid_metabolism
hsa:11315	path:hsa05012	Parkinson's_disease
hsa:11317	path:hsa04330	Notch_signaling_pathway
hsa:11317	path:hsa05169	Epstein_Barr_virus_infection
hsa:113189	path:hsa00532	Glycosaminoglycan_biosynthesis_chondroitin_sulfate
hsa:1132	path:hsa04080	Neuroactive_ligand_receptor_interaction
hsa:1132	path:hsa04725	Cholinergic_synapse
hsa:1132	path:hsa04810	Regulation_of_actin_cytoskeleton
hsa:11320	path:hsa00510	N_Glycan_biosynthesis
hsa:11320	path:hsa01100	Metabolic_pathways
hsa:113235	path:hsa04977	Vitamin_digestion_and_absorption
hsa:113235	path:hsa04978	Mineral_absorption
hsa:11325	path:hsa03040	Spliceosome
hsa:113278	path:hsa04977	Vitamin_digestion_and_absorption
hsa:1133	path:hsa04020	Calcium_signaling_pathway
hsa:1133	path:hsa04080	Neuroactive_ligand_receptor_interaction
hsa:1133	path:hsa04725	Cholinergic_synapse
hsa:1133	path:hsa04810	Regulation_of_actin_cytoskeleton
hsa:11332	path:hsa00062	Fatty_acid_elongation
hsa:11332	path:hsa01040	Biosynthesis_of_unsaturated_fatty_acids
hsa:11336	path:hsa04530	Tight_junction
hsa:11337	path:hsa04140	Regulation_of_autophagy
hsa:11337	path:hsa04727	GABAergic_synapse
hsa:11338	path:hsa03040	Spliceosome
hsa:1134	path:hsa04080	Neuroactive_ligand_receptor_interaction
hsa:11340	path:hsa03018	RNA_degradation
hsa:11343	path:hsa00561	Glycerolipid_metabolism
hsa:11343	path:hsa01100	Metabolic_pathways
hsa:11343	path:hsa04723	Retrograde_endocannabinoid_signaling
hsa:11345	path:hsa04140	Regulation_of_autophagy
hsa:11345	path:hsa04727	GABAergic_synapse
hsa:113451	path:hsa00330	Arginine_and_proline_metabolism
hsa:113451	path:hsa01100	Metabolic_pathways
hsa:113457	path:hsa04145	Phagosome
hsa:113457	path:hsa04540	Gap_junction
hsa:113457	path:hsa05130	Pathogenic_Escherichia_coli_infection
hsa:1135	path:hsa04080	Neuroactive_ligand_receptor_interaction
hsa:1136	path:hsa04080	Neuroactive_ligand_receptor_interaction
hsa:1136	path:hsa04725	Cholinergic_synapse
hsa:113612	path:hsa00590	Arachidonic_acid_metabolism
hsa:113612	path:hsa01100	Metabolic_pathways
hsa:1137	path:hsa04080	Neuroactive_ligand_receptor_interaction
hsa:1137	path:hsa04725	Cholinergic_synapse
hsa:1137	path:hsa05033	Nicotine_addiction
hsa:1138	path:hsa04080	Neuroactive_ligand_receptor_interaction
hsa:113878	path:hsa04330	Notch_signaling_pathway
hsa:1139	path:hsa04020	Calcium_signaling_pathway
hsa:1139	path:hsa04080	Neuroactive_ligand_receptor_interaction
hsa:1139	path:hsa04725	Cholinergic_synapse
hsa:1139	path:hsa05033	Nicotine_addiction
hsa:114	path:hsa00230	Purine_metabolism
hsa:114	path:hsa04020	Calcium_signaling_pathway
hsa:114	path:hsa04062	Chemokine_signaling_pathway
hsa:114	path:hsa04114	Oocyte_meiosis
hsa:114	path:hsa04270	Vascular_smooth_muscle_contraction
hsa:114	path:hsa04540	Gap_junction
hsa:114	path:hsa04720	Long_term_potentiation
hsa:114	path:hsa04723	Retrograde_endocannabinoid_signaling
hsa:114	path:hsa04724	Glutamatergic_synapse
hsa:114	path:hsa04725	Cholinergic_synapse
hsa:114	path:hsa04727	GABAergic_synapse
hsa:114	path:hsa04742	Taste_transduction
hsa:114	path:hsa04912	GnRH_signaling_pathway
hsa:114	path:hsa04914	Progesterone_mediated_oocyte_maturation
hsa:114	path:hsa04916	Melanogenesis
hsa:114	path:hsa04970	Salivary_secretion
hsa:114	path:hsa04971	Gastric_acid_secretion
hsa:114	path:hsa04972	Pancreatic_secretion
hsa:114	path:hsa04976	Bile_secretion
hsa:114	path:hsa05032	Morphine_addiction
hsa:114	path:hsa05166	HTLV_I_infection
hsa:114	path:hsa05414	Dilated_cardiomyopathy
hsa:1140	path:hsa04080	Neuroactive_ligand_receptor_interaction
hsa:114049	path:hsa00340	Histidine_metabolism
hsa:114049	path:hsa00350	Tyrosine_metabolism
hsa:1141	path:hsa04080	Neuroactive_ligand_receptor_interaction
hsa:1141	path:hsa04725	Cholinergic_synapse
hsa:1141	path:hsa05033	Nicotine_addiction
hsa:114112	path:hsa00240	Pyrimidine_metabolism
hsa:114112	path:hsa00450	Selenocompound_metabolism
hsa:114131	path:hsa04080	Neuroactive_ligand_receptor_interaction
hsa:1142	path:hsa04080	Neuroactive_ligand_receptor_interaction
hsa:1143	path:hsa04080	Neuroactive_ligand_receptor_interaction
hsa:1143	path:hsa04725	Cholinergic_synapse
hsa:1144	path:hsa04080	Neuroactive_ligand_receptor_interaction
hsa:1145	path:hsa04080	Neuroactive_ligand_receptor_interaction
hsa:114548	path:hsa04621	NOD_like_receptor_signaling_pathway
hsa:114548	path:hsa05133	Pertussis
hsa:114548	path:hsa05164	Influenza_A
hsa:1146	path:hsa04080	Neuroactive_ligand_receptor_interaction
hsa:114609	path:hsa04064	NF_kappa_B_signaling_pathway
hsa:114609	path:hsa04620	Toll_like_receptor_signaling_pathway
hsa:114609	path:hsa05133	Pertussis
hsa:114609	path:hsa05152	Tuberculosis
hsa:1147	path:hsa04010	MAPK_signaling_pathway
hsa:1147	path:hsa04062	Chemokine_signaling_pathway
hsa:1147	path:hsa04064	NF_kappa_B_signaling_pathway
hsa:1147	path:hsa04210	Apoptosis
hsa:1147	path:hsa04380	Osteoclast_differentiation
hsa:1147	path:hsa04620	Toll_like_receptor_signaling_pathway
hsa:1147	path:hsa04621	NOD_like_receptor_signaling_pathway
hsa:1147	path:hsa04622	RIG_I_like_receptor_signaling_pathway
hsa:1147	path:hsa04623	Cytosolic_DNA_sensing_pathway
hsa:1147	path:hsa04660	T_cell_receptor_signaling_pathway
hsa:1147	path:hsa04662	B_cell_receptor_signaling_pathway
hsa:1147	path:hsa04920	Adipocytokine_signaling_pathway
hsa:1147	path:hsa05120	Epithelial_cell_signaling_in_Helicobacter_pylori_infection
hsa:1147	path:hsa05131	Shigellosis
hsa:1147	path:hsa05142	Chagas_disease_American_trypanosomiasis
hsa:1147	path:hsa05145	Toxoplasmosis
hsa:1147	path:hsa05160	Hepatitis_C
hsa:1147	path:hsa05162	Measles
hsa:1147	path:hsa05166	HTLV_I_infection
hsa:1147	path:hsa05168	Herpes_simplex_infection
hsa:1147	path:hsa05169	Epstein_Barr_virus_infection
hsa:1147	path:hsa05200	Pathways_in_cancer
hsa:1147	path:hsa05212	Pancreatic_cancer
hsa:1147	path:hsa05215	Prostate_cancer
hsa:1147	path:hsa05220	Chronic_myeloid_leukemia
hsa:1147	path:hsa05221	Acute_myeloid_leukemia
hsa:1147	path:hsa05222	Small_cell_lung_cancer
hsa:114805	path:hsa00512	Mucin_type_O_Glycan_biosynthesis
hsa:114805	path:hsa01100	Metabolic_pathways
hsa:115	path:hsa00230	Purine_metabolism
hsa:115	path:hsa04020	Calcium_signaling_pathway
hsa:115	path:hsa04062	Chemokine_signaling_pathway
hsa:115	path:hsa04114	Oocyte_meiosis
hsa:115	path:hsa04270	Vascular_smooth_muscle_contraction
hsa:115	path:hsa04540	Gap_junction
hsa:115	path:hsa04723	Retrograde_endocannabinoid_signaling
hsa:115	path:hsa04724	Glutamatergic_synapse
hsa:115	path:hsa04725	Cholinergic_synapse
hsa:115	path:hsa04727	GABAergic_synapse
hsa:115	path:hsa04912	GnRH_signaling_pathway
hsa:115	path:hsa04914	Progesterone_mediated_oocyte_maturation
hsa:115	path:hsa04916	Melanogenesis
hsa:115	path:hsa04961	Endocrine_and_other_factor_regulated_calcium_reabsorption
hsa:115	path:hsa04962	Vasopressin_regulated_water_reabsorption
hsa:115	path:hsa04970	Salivary_secretion
hsa:115	path:hsa04971	Gastric_acid_secretion
hsa:115	path:hsa04972	Pancreatic_secretion
hsa:115	path:hsa04976	Bile_secretion
hsa:115	path:hsa05032	Morphine_addiction
hsa:115	path:hsa05110	Vibrio_cholerae_infection
hsa:115	path:hsa05166	HTLV_I_infection
hsa:115	path:hsa05414	Dilated_cardiomyopathy
hsa:115019	path:hsa04978	Mineral_absorption
hsa:115024	path:hsa00230	Purine_metabolism
hsa:115024	path:hsa00240	Pyrimidine_metabolism
hsa:115024	path:hsa00760	Nicotinate_and_nicotinamide_metabolism
hsa:115024	path:hsa01100	Metabolic_pathways
hsa:115111	path:hsa04971	Gastric_acid_secretion
hsa:1152	path:hsa00330	Arginine_and_proline_metabolism
hsa:1152	path:hsa01100	Metabolic_pathways
hsa:115201	path:hsa04140	Regulation_of_autophagy
hsa:1154	path:hsa04630	Jak_STAT_signaling_pathway
hsa:115650	path:hsa04060	Cytokine_cytokine_receptor_interaction
hsa:115650	path:hsa04064	NF_kappa_B_signaling_pathway
hsa:115650	path:hsa04672	Intestinal_immune_network_for_IgA_production
hsa:115650	path:hsa05166	HTLV_I_infection
hsa:115650	path:hsa05340	Primary_immunodeficiency
hsa:115653	path:hsa04612	Antigen_processing_and_presentation
hsa:115653	path:hsa04650	Natural_killer_cell_mediated_cytotoxicity
hsa:115727	path:hsa04010	MAPK_signaling_pathway
hsa:1158	path:hsa00330	Arginine_and_proline_metabolism
hsa:1158	path:hsa01100	Metabolic_pathways
hsa:1159	path:hsa00330	Arginine_and_proline_metabolism
hsa:1159	path:hsa01100	Metabolic_pathways
hsa:116	path:hsa04080	Neuroactive_ligand_receptor_interaction
hsa:1160	path:hsa00330	Arginine_and_proline_metabolism
hsa:1160	path:hsa01100	Metabolic_pathways
hsa:116028	path:hsa03460	Fanconi_anemia_pathway
hsa:1161	path:hsa03420	Nucleotide_excision_repair
hsa:1161	path:hsa04120	Ubiquitin_mediated_proteolysis
hsa:116285	path:hsa00650	Butanoate_metabolism
hsa:116285	path:hsa01100	Metabolic_pathways
hsa:1163	path:hsa05200	Pathways_in_cancer
hsa:1163	path:hsa05222	Small_cell_lung_cancer
hsa:116379	path:hsa04060	Cytokine_cytokine_receptor_interaction
hsa:116379	path:hsa04630	Jak_STAT_signaling_pathway
hsa:116443	path:hsa04080	Neuroactive_ligand_receptor_interaction
hsa:116443	path:hsa04724	Glutamatergic_synapse
hsa:116443	path:hsa05030	Cocaine_addiction
hsa:116443	path:hsa05031	Amphetamine_addiction
hsa:116443	path:hsa05033	Nicotine_addiction
hsa:116443	path:hsa05034	Alcoholism
hsa:116444	path:hsa04080	Neuroactive_ligand_receptor_interaction
hsa:116444	path:hsa04724	Glutamatergic_synapse
hsa:116444	path:hsa05030	Cocaine_addiction
hsa:116444	path:hsa05031	Amphetamine_addiction
hsa:116444	path:hsa05033	Nicotine_addiction
hsa:116444	path:hsa05034	Alcoholism
hsa:116519	path:hsa03320	PPAR_signaling_pathway
hsa:116841	path:hsa04130	SNARE_interactions_in_vesicular_transport
hsa:116983	path:hsa04144	Endocytosis
hsa:116984	path:hsa04144	Endocytosis
hsa:116985	path:hsa04144	Endocytosis
hsa:116986	path:hsa04144	Endocytosis
hsa:116987	path:hsa04144	Endocytosis
hsa:117	path:hsa04080	Neuroactive_ligand_receptor_interaction
hsa:117157	path:hsa04650	Natural_killer_cell_mediated_cytotoxicity
hsa:117178	path:hsa04520	Adherens_junction
hsa:117247	path:hsa04974	Protein_digestion_and_absorption
hsa:117248	path:hsa00512	Mucin_type_O_Glycan_biosynthesis
hsa:117248	path:hsa01100	Metabolic_pathways
hsa:1173	path:hsa04144	Endocytosis
hsa:1173	path:hsa04721	Synaptic_vesicle_cycle
hsa:1173	path:hsa04961	Endocrine_and_other_factor_regulated_calcium_reabsorption
hsa:1173	path:hsa05016	Huntington's_disease
hsa:1174	path:hsa04142	Lysosome
hsa:1175	path:hsa04144	Endocytosis
hsa:1175	path:hsa04721	Synaptic_vesicle_cycle
hsa:1175	path:hsa04961	Endocrine_and_other_factor_regulated_calcium_reabsorption
hsa:1175	path:hsa05016	Huntington's_disease
hsa:1176	path:hsa04142	Lysosome
hsa:1179	path:hsa04740	Olfactory_transduction
hsa:1179	path:hsa04972	Pancreatic_secretion
hsa:1181	path:hsa04978	Mineral_absorption
hsa:118424	path:hsa04120	Ubiquitin_mediated_proteolysis
hsa:118424	path:hsa04141	Protein_processing_in_endoplasmic_reticulum
hsa:118424	path:hsa05012	Parkinson's_disease
hsa:118460	path:hsa03018	RNA_degradation
hsa:118672	path:hsa00450	Selenocompound_metabolism
hsa:118672	path:hsa00970	Aminoacyl_tRNA_biosynthesis
hsa:118788	path:hsa04662	B_cell_receptor_signaling_pathway
hsa:1188	path:hsa04966	Collecting_duct_acid_secretion
hsa:119391	path:hsa00480	Glutathione_metabolism
hsa:119391	path:hsa00980	Metabolism_of_xenobiotics_by_cytochrome_P450
hsa:119391	path:hsa00982	Drug_metabolism_cytochrome_P450
hsa:1195	path:hsa05134	Legionellosis
hsa:119548	path:hsa00561	Glycerolipid_metabolism
hsa:119548	path:hsa01100	Metabolic_pathways
hsa:119678	path:hsa04740	Olfactory_transduction
hsa:119679	path:hsa04740	Olfactory_transduction
hsa:119682	path:hsa04740	Olfactory_transduction
hsa:119687	path:hsa04740	Olfactory_transduction
hsa:119692	path:hsa04740	Olfactory_transduction
hsa:119694	path:hsa04740	Olfactory_transduction
hsa:119695	path:hsa04740	Olfactory_transduction
hsa:119749	path:hsa04740	Olfactory_transduction
hsa:119764	path:hsa04740	Olfactory_transduction
hsa:119765	path:hsa04740	Olfactory_transduction
hsa:119772	path:hsa04740	Olfactory_transduction
hsa:119774	path:hsa04740	Olfactory_transduction
hsa:1200	path:hsa04142	Lysosome
hsa:120065	path:hsa04740	Olfactory_transduction
hsa:120066	path:hsa04740	Olfactory_transduction
hsa:1201	path:hsa04142	Lysosome
hsa:120227	path:hsa00100	Steroid_biosynthesis
hsa:120227	path:hsa01100	Metabolic_pathways
hsa:1203	path:hsa04142	Lysosome
hsa:120586	path:hsa04740	Olfactory_transduction
hsa:1207	path:hsa03013	RNA_transport
hsa:120775	path:hsa04740	Olfactory_transduction
hsa:120776	path:hsa04740	Olfactory_transduction
hsa:120787	path:hsa04740	Olfactory_transduction
hsa:120793	path:hsa04740	Olfactory_transduction
hsa:120796	path:hsa04740	Olfactory_transduction
hsa:1208	path:hsa04975	Fat_digestion_and_absorption
hsa:120892	path:hsa05012	Parkinson's_disease
hsa:1211	path:hsa04142	Lysosome
hsa:1211	path:hsa04144	Endocytosis
hsa:1211	path:hsa04721	Synaptic_vesicle_cycle
hsa:1211	path:hsa04961	Endocrine_and_other_factor_regulated_calcium_reabsorption
hsa:1211	path:hsa05016	Huntington's_disease
hsa:1211	path:hsa05100	Bacterial_invasion_of_epithelial_cells
hsa:121130	path:hsa04740	Olfactory_transduction
hsa:1212	path:hsa04142	Lysosome
hsa:1212	path:hsa04144	Endocytosis
hsa:1212	path:hsa04721	Synaptic_vesicle_cycle
hsa:1212	path:hsa04961	Endocrine_and_other_factor_regulated_calcium_reabsorption
hsa:1212	path:hsa05016	Huntington's_disease
hsa:1212	path:hsa05100	Bacterial_invasion_of_epithelial_cells
hsa:121275	path:hsa04740	Olfactory_transduction
hsa:121278	path:hsa00380	Tryptophan_metabolism
hsa:121278	path:hsa01100	Metabolic_pathways
hsa:121278	path:hsa04726	Serotonergic_synapse
hsa:1213	path:hsa04142	Lysosome
hsa:1213	path:hsa04144	Endocytosis
hsa:1213	path:hsa04721	Synaptic_vesicle_cycle
hsa:1213	path:hsa04961	Endocrine_and_other_factor_regulated_calcium_reabsorption
hsa:1213	path:hsa05016	Huntington's_disease
hsa:1213	path:hsa05100	Bacterial_invasion_of_epithelial_cells
hsa:121364	path:hsa04740	Olfactory_transduction
hsa:1215	path:hsa04614	Renin_angiotensin_system
hsa:121504	path:hsa05034	Alcoholism
hsa:121504	path:hsa05322	Systemic_lupus_erythematosus
hsa:122011	path:hsa04310	Wnt_signaling_pathway
hsa:122011	path:hsa04340	Hedgehog_signaling_pathway
hsa:122042	path:hsa04080	Neuroactive_ligand_receptor_interaction
hsa:122481	path:hsa00230	Purine_metabolism
hsa:122481	path:hsa01100	Metabolic_pathways
hsa:122622	path:hsa00230	Purine_metabolism
hsa:122622	path:hsa00250	Alanine_aspartate_and_glutamate_metabolism
hsa:122622	path:hsa01100	Metabolic_pathways
hsa:122706	path:hsa03050	Proteasome
hsa:122740	path:hsa04740	Olfactory_transduction
hsa:122742	path:hsa04740	Olfactory_transduction
hsa:122748	path:hsa04740	Olfactory_transduction
hsa:122809	path:hsa04630	Jak_STAT_signaling_pathway
hsa:122809	path:hsa04910	Insulin_signaling_pathway
hsa:122809	path:hsa04930	Type_II_diabetes_mellitus
hsa:122970	path:hsa00062	Fatty_acid_elongation
hsa:122970	path:hsa01040	Biosynthesis_of_unsaturated_fatty_acids
hsa:1230	path:hsa04060	Cytokine_cytokine_receptor_interaction
hsa:1230	path:hsa04062	Chemokine_signaling_pathway
hsa:123099	path:hsa00600	Sphingolipid_metabolism
hsa:123099	path:hsa01100	Metabolic_pathways
hsa:1232	path:hsa04060	Cytokine_cytokine_receptor_interaction
hsa:1232	path:hsa04062	Chemokine_signaling_pathway
hsa:123263	path:hsa00670	One_carbon_pool_by_folate
hsa:123263	path:hsa00970	Aminoacyl_tRNA_biosynthesis
hsa:123264	path:hsa04976	Bile_secretion
hsa:123283	path:hsa00970	Aminoacyl_tRNA_biosynthesis
hsa:1233	path:hsa04060	Cytokine_cytokine_receptor_interaction
hsa:1233	path:hsa04062	Chemokine_signaling_pathway
hsa:1234	path:hsa04060	Cytokine_cytokine_receptor_interaction
hsa:1234	path:hsa04062	Chemokine_signaling_pathway
hsa:1234	path:hsa04144	Endocytosis
hsa:1234	path:hsa05145	Toxoplasmosis
hsa:1235	path:hsa04060	Cytokine_cytokine_receptor_interaction
hsa:1235	path:hsa04062	Chemokine_signaling_pathway
hsa:1236	path:hsa04060	Cytokine_cytokine_receptor_interaction
hsa:1236	path:hsa04062	Chemokine_signaling_pathway
hsa:1236	path:hsa05202	Transcriptional_misregulation_in_cancer
hsa:1237	path:hsa04060	Cytokine_cytokine_receptor_interaction
hsa:1237	path:hsa04062	Chemokine_signaling_pathway
hsa:123745	path:hsa00564	Glycerophospholipid_metabolism
hsa:123745	path:hsa00565	Ether_lipid_metabolism
hsa:123745	path:hsa00590	Arachidonic_acid_metabolism
hsa:123745	path:hsa00591	Linoleic_acid_metabolism
hsa:123745	path:hsa00592	alpha_Linolenic_acid_metabolism
hsa:123745	path:hsa01100	Metabolic_pathways
hsa:123745	path:hsa04010	MAPK_signaling_pathway
hsa:123745	path:hsa04270	Vascular_smooth_muscle_contraction
hsa:123745	path:hsa04370	VEGF_signaling_pathway
hsa:123745	path:hsa04664	Fc_epsilon_RI_signaling_pathway
hsa:123745	path:hsa04666	Fc_gamma_R_mediated_phagocytosis
hsa:123745	path:hsa04724	Glutamatergic_synapse
hsa:123745	path:hsa04726	Serotonergic_synapse
hsa:123745	path:hsa04730	Long_term_depression
hsa:123745	path:hsa04912	GnRH_signaling_pathway
hsa:123745	path:hsa04972	Pancreatic_secretion
hsa:123745	path:hsa04975	Fat_digestion_and_absorption
hsa:123745	path:hsa05145	Toxoplasmosis
hsa:123876	path:hsa00650	Butanoate_metabolism
hsa:123876	path:hsa01100	Metabolic_pathways
hsa:124	path:hsa00010	Glycolysis_Gluconeogenesis
hsa:124	path:hsa00071	Fatty_acid_metabolism
hsa:124	path:hsa00350	Tyrosine_metabolism
hsa:124	path:hsa00830	Retinol_metabolism
hsa:124	path:hsa00980	Metabolism_of_xenobiotics_by_cytochrome_P450
hsa:124	path:hsa00982	Drug_metabolism_cytochrome_P450
hsa:124	path:hsa01100	Metabolic_pathways
hsa:1241	path:hsa04080	Neuroactive_ligand_receptor_interaction
hsa:1244	path:hsa02010	ABC_transporters
hsa:1244	path:hsa04976	Bile_secretion
hsa:124454	path:hsa00860	Porphyrin_and_chlorophyll_metabolism
hsa:124454	path:hsa00970	Aminoacyl_tRNA_biosynthesis
hsa:124454	path:hsa01100	Metabolic_pathways
hsa:124538	path:hsa04740	Olfactory_transduction
hsa:124540	path:hsa03015	mRNA_surveillance_pathway
hsa:124583	path:hsa00230	Purine_metabolism
hsa:124583	path:hsa00240	Pyrimidine_metabolism
hsa:124975	path:hsa00430	Taurine_and_hypotaurine_metabolism
hsa:124975	path:hsa00460	Cyanoamino_acid_metabolism
hsa:124975	path:hsa00480	Glutathione_metabolism
hsa:124975	path:hsa00590	Arachidonic_acid_metabolism
hsa:124975	path:hsa01100	Metabolic_pathways
hsa:125	path:hsa00010	Glycolysis_Gluconeogenesis
hsa:125	path:hsa00071	Fatty_acid_metabolism
hsa:125	path:hsa00350	Tyrosine_metabolism
hsa:125	path:hsa00830	Retinol_metabolism
hsa:125	path:hsa00980	Metabolism_of_xenobiotics_by_cytochrome_P450
hsa:125	path:hsa00982	Drug_metabolism_cytochrome_P450
hsa:125	path:hsa01100	Metabolic_pathways
hsa:125061	path:hsa00380	Tryptophan_metabolism
hsa:125061	path:hsa00630	Glyoxylate_and_dicarboxylate_metabolism
hsa:125061	path:hsa01100	Metabolic_pathways
hsa:1258	path:hsa04740	Olfactory_transduction
hsa:1258	path:hsa04744	Phototransduction
hsa:1259	path:hsa04744	Phototransduction
hsa:125958	path:hsa04740	Olfactory_transduction
hsa:125962	path:hsa04740	Olfactory_transduction
hsa:125963	path:hsa04740	Olfactory_transduction
hsa:125965	path:hsa00190	Oxidative_phosphorylation
hsa:125965	path:hsa01100	Metabolic_pathways
hsa:125965	path:hsa04260	Cardiac_muscle_contraction
hsa:125965	path:hsa05010	Alzheimer's_disease
hsa:125965	path:hsa05012	Parkinson's_disease
hsa:125965	path:hsa05016	Huntington's_disease
hsa:125981	path:hsa00600	Sphingolipid_metabolism
hsa:125981	path:hsa01100	Metabolic_pathways
hsa:126	path:hsa00010	Glycolysis_Gluconeogenesis
hsa:126	path:hsa00071	Fatty_acid_metabolism
hsa:126	path:hsa00350	Tyrosine_metabolism
hsa:126	path:hsa00830	Retinol_metabolism
hsa:126	path:hsa00980	Metabolism_of_xenobiotics_by_cytochrome_P450
hsa:126	path:hsa00982	Drug_metabolism_cytochrome_P450
hsa:126	path:hsa01100	Metabolic_pathways
hsa:126014	path:hsa04380	Osteoclast_differentiation
hsa:1261	path:hsa04740	Olfactory_transduction
hsa:126129	path:hsa00071	Fatty_acid_metabolism
hsa:126129	path:hsa03320	PPAR_signaling_pathway
hsa:126129	path:hsa04920	Adipocytokine_signaling_pathway
hsa:1262	path:hsa04740	Olfactory_transduction
hsa:1263	path:hsa05152	Tuberculosis
hsa:126328	path:hsa00190	Oxidative_phosphorylation
hsa:126328	path:hsa01100	Metabolic_pathways
hsa:126328	path:hsa05010	Alzheimer's_disease
hsa:126328	path:hsa05012	Parkinson's_disease
hsa:126328	path:hsa05016	Huntington's_disease
hsa:126370	path:hsa04740	Olfactory_transduction
hsa:126410	path:hsa00590	Arachidonic_acid_metabolism
hsa:126410	path:hsa01100	Metabolic_pathways
hsa:126541	path:hsa04740	Olfactory_transduction
hsa:126792	path:hsa00532	Glycosaminoglycan_biosynthesis_chondroitin_sulfate
hsa:126792	path:hsa00534	Glycosaminoglycan_biosynthesis_heparan_sulfate
hsa:126792	path:hsa01100	Metabolic_pathways
hsa:1268	path:hsa04080	Neuroactive_ligand_receptor_interaction
hsa:1268	path:hsa04723	Retrograde_endocannabinoid_signaling
hsa:1269	path:hsa04080	Neuroactive_ligand_receptor_interaction
hsa:126961	path:hsa05034	Alcoholism
hsa:126961	path:hsa05202	Transcriptional_misregulation_in_cancer
hsa:126961	path:hsa05322	Systemic_lupus_erythematosus
hsa:127	path:hsa00010	Glycolysis_Gluconeogenesis
hsa:127	path:hsa00071	Fatty_acid_metabolism
hsa:127	path:hsa00350	Tyrosine_metabolism
hsa:127	path:hsa00830	Retinol_metabolism
hsa:127	path:hsa00980	Metabolism_of_xenobiotics_by_cytochrome_P450
hsa:127	path:hsa00982	Drug_metabolism_cytochrome_P450
hsa:127	path:hsa01100	Metabolic_pathways
hsa:1270	path:hsa04060	Cytokine_cytokine_receptor_interaction
hsa:1270	path:hsa04630	Jak_STAT_signaling_pathway
hsa:127059	path:hsa04740	Olfactory_transduction
hsa:127062	path:hsa04740	Olfactory_transduction
hsa:127064	path:hsa04740	Olfactory_transduction
hsa:127066	path:hsa04740	Olfactory_transduction
hsa:127068	path:hsa04740	Olfactory_transduction
hsa:127069	path:hsa04740	Olfactory_transduction
hsa:127074	path:hsa04740	Olfactory_transduction
hsa:127077	path:hsa04740	Olfactory_transduction
hsa:1271	path:hsa04060	Cytokine_cytokine_receptor_interaction
hsa:1271	path:hsa04630	Jak_STAT_signaling_pathway
hsa:127124	path:hsa00190	Oxidative_phosphorylation
hsa:127124	path:hsa01100	Metabolic_pathways
hsa:127124	path:hsa04145	Phagosome
hsa:127124	path:hsa04721	Synaptic_vesicle_cycle
hsa:127124	path:hsa04966	Collecting_duct_acid_secretion
hsa:127124	path:hsa05110	Vibrio_cholerae_infection
hsa:127124	path:hsa05120	Epithelial_cell_signaling_in_Helicobacter_pylori_infection
hsa:127124	path:hsa05323	Rheumatoid_arthritis
hsa:1272	path:hsa04514	Cell_adhesion_molecules_CAMs
hsa:127281	path:hsa00590	Arachidonic_acid_metabolism
hsa:127281	path:hsa01100	Metabolic_pathways
hsa:127385	path:hsa04740	Olfactory_transduction
hsa:127623	path:hsa04740	Olfactory_transduction
hsa:1277	path:hsa04510	Focal_adhesion
hsa:1277	path:hsa04512	ECM_receptor_interaction
hsa:1277	path:hsa04974	Protein_digestion_and_absorption
hsa:1277	path:hsa05146	Amoebiasis
hsa:1278	path:hsa04510	Focal_adhesion
hsa:1278	path:hsa04512	ECM_receptor_interaction
hsa:1278	path:hsa04974	Protein_digestion_and_absorption
hsa:1278	path:hsa05146	Amoebiasis
hsa:128	path:hsa00010	Glycolysis_Gluconeogenesis
hsa:128	path:hsa00071	Fatty_acid_metabolism
hsa:128	path:hsa00350	Tyrosine_metabolism
hsa:128	path:hsa00830	Retinol_metabolism
hsa:128	path:hsa00980	Metabolism_of_xenobiotics_by_cytochrome_P450
hsa:128	path:hsa00982	Drug_metabolism_cytochrome_P450
hsa:128	path:hsa01100	Metabolic_pathways
hsa:1280	path:hsa04510	Focal_adhesion
hsa:1280	path:hsa04512	ECM_receptor_interaction
hsa:1280	path:hsa04974	Protein_digestion_and_absorption
hsa:1280	path:hsa05146	Amoebiasis
hsa:1281	path:hsa04510	Focal_adhesion
hsa:1281	path:hsa04512	ECM_receptor_interaction
hsa:1281	path:hsa04974	Protein_digestion_and_absorption
hsa:1281	path:hsa05146	Amoebiasis
hsa:1282	path:hsa04510	Focal_adhesion
hsa:1282	path:hsa04512	ECM_receptor_interaction
hsa:1282	path:hsa04974	Protein_digestion_and_absorption
hsa:1282	path:hsa05146	Amoebiasis
hsa:1282	path:hsa05200	Pathways_in_cancer
hsa:1282	path:hsa05222	Small_cell_lung_cancer
hsa:128239	path:hsa04810	Regulation_of_actin_cytoskeleton
hsa:128312	path:hsa05034	Alcoholism
hsa:128312	path:hsa05322	Systemic_lupus_erythematosus
hsa:128360	path:hsa04740	Olfactory_transduction
hsa:128366	path:hsa04740	Olfactory_transduction
hsa:128367	path:hsa04740	Olfactory_transduction
hsa:128368	path:hsa04740	Olfactory_transduction
hsa:128371	path:hsa04740	Olfactory_transduction
hsa:128372	path:hsa04740	Olfactory_transduction
hsa:1284	path:hsa04510	Focal_adhesion
hsa:1284	path:hsa04512	ECM_receptor_interaction
hsa:1284	path:hsa04974	Protein_digestion_and_absorption
hsa:1284	path:hsa05146	Amoebiasis
hsa:1284	path:hsa05200	Pathways_in_cancer
hsa:1284	path:hsa05222	Small_cell_lung_cancer
hsa:1286	path:hsa04510	Focal_adhesion
hsa:1286	path:hsa04512	ECM_receptor_interaction
hsa:1286	path:hsa04974	Protein_digestion_and_absorption
hsa:1286	path:hsa05146	Amoebiasis
hsa:1286	path:hsa05200	Pathways_in_cancer
hsa:1286	path:hsa05222	Small_cell_lung_cancer
hsa:1287	path:hsa04510	Focal_adhesion
hsa:1287	path:hsa04512	ECM_receptor_interaction
hsa:1287	path:hsa04974	Protein_digestion_and_absorption
hsa:1287	path:hsa05146	Amoebiasis
hsa:1287	path:hsa05200	Pathways_in_cancer
hsa:1287	path:hsa05222	Small_cell_lung_cancer
hsa:1288	path:hsa04510	Focal_adhesion
hsa:1288	path:hsa04512	ECM_receptor_interaction
hsa:1288	path:hsa04974	Protein_digestion_and_absorption
hsa:1288	path:hsa05146	Amoebiasis
hsa:1288	path:hsa05200	Pathways_in_cancer
hsa:1288	path:hsa05222	Small_cell_lung_cancer
hsa:128866	path:hsa04144	Endocytosis
hsa:128869	path:hsa00563	Glycosylphosphatidylinositol(GPI_anchor_biosynthesis
hsa:128869	path:hsa01100	Metabolic_pathways
hsa:1289	path:hsa04510	Focal_adhesion
hsa:1289	path:hsa04512	ECM_receptor_interaction
hsa:1289	path:hsa04974	Protein_digestion_and_absorption
hsa:1289	path:hsa05146	Amoebiasis
hsa:1290	path:hsa04510	Focal_adhesion
hsa:1290	path:hsa04512	ECM_receptor_interaction
hsa:1290	path:hsa04974	Protein_digestion_and_absorption
hsa:1290	path:hsa05146	Amoebiasis
hsa:1291	path:hsa04510	Focal_adhesion
hsa:1291	path:hsa04512	ECM_receptor_interaction
hsa:1291	path:hsa04974	Protein_digestion_and_absorption
hsa:1292	path:hsa04510	Focal_adhesion
hsa:1292	path:hsa04512	ECM_receptor_interaction
hsa:1292	path:hsa04974	Protein_digestion_and_absorption
hsa:1293	path:hsa04510	Focal_adhesion
hsa:1293	path:hsa04512	ECM_receptor_interaction
hsa:1293	path:hsa04974	Protein_digestion_and_absorption
hsa:129401	path:hsa03013	RNA_transport
hsa:129607	path:hsa00240	Pyrimidine_metabolism
hsa:129607	path:hsa01100	Metabolic_pathways
hsa:129642	path:hsa00561	Glycerolipid_metabolism
hsa:129642	path:hsa00564	Glycerophospholipid_metabolism
hsa:129642	path:hsa01100	Metabolic_pathways
hsa:129685	path:hsa03022	Basal_transcription_factors
hsa:1297	path:hsa04974	Protein_digestion_and_absorption
hsa:1298	path:hsa04974	Protein_digestion_and_absorption
hsa:129807	path:hsa00511	Other_glycan_degradation
hsa:129807	path:hsa00600	Sphingolipid_metabolism
hsa:1299	path:hsa04974	Protein_digestion_and_absorption
hsa:130	path:hsa00010	Glycolysis_Gluconeogenesis
hsa:130	path:hsa00071	Fatty_acid_metabolism
hsa:130	path:hsa00350	Tyrosine_metabolism
hsa:130	path:hsa00830	Retinol_metabolism
hsa:130	path:hsa00980	Metabolism_of_xenobiotics_by_cytochrome_P450
hsa:130	path:hsa00982	Drug_metabolism_cytochrome_P450
hsa:130	path:hsa01100	Metabolic_pathways
hsa:130013	path:hsa00380	Tryptophan_metabolism
hsa:130013	path:hsa01100	Metabolic_pathways
hsa:130075	path:hsa04740	Olfactory_transduction
hsa:1301	path:hsa04510	Focal_adhesion
hsa:1301	path:hsa04512	ECM_receptor_interaction
hsa:1301	path:hsa04974	Protein_digestion_and_absorption
hsa:1301	path:hsa05146	Amoebiasis
hsa:1302	path:hsa04510	Focal_adhesion
hsa:1302	path:hsa04512	ECM_receptor_interaction
hsa:1302	path:hsa04974	Protein_digestion_and_absorption
hsa:1302	path:hsa05146	Amoebiasis
hsa:1303	path:hsa04974	Protein_digestion_and_absorption
hsa:130340	path:hsa04142	Lysosome
hsa:130367	path:hsa00600	Sphingolipid_metabolism
hsa:130399	path:hsa04350	TGF_beta_signaling_pathway
hsa:130589	path:hsa00010	Glycolysis_Gluconeogenesis
hsa:1306	path:hsa04974	Protein_digestion_and_absorption
hsa:1308	path:hsa04974	Protein_digestion_and_absorption
hsa:131	path:hsa00010	Glycolysis_Gluconeogenesis
hsa:131	path:hsa00071	Fatty_acid_metabolism
hsa:131	path:hsa00350	Tyrosine_metabolism
hsa:131	path:hsa00830	Retinol_metabolism
hsa:131	path:hsa00980	Metabolism_of_xenobiotics_by_cytochrome_P450
hsa:131	path:hsa00982	Drug_metabolism_cytochrome_P450
hsa:131	path:hsa01100	Metabolic_pathways
hsa:1311	path:hsa04145	Phagosome
hsa:1311	path:hsa04350	TGF_beta_signaling_pathway
hsa:1311	path:hsa04510	Focal_adhesion
hsa:1311	path:hsa04512	ECM_receptor_interaction
hsa:1311	path:hsa05144	Malaria
hsa:1312	path:hsa00140	Steroid_hormone_biosynthesis
hsa:1312	path:hsa00350	Tyrosine_metabolism
hsa:1312	path:hsa01100	Metabolic_pathways
hsa:1312	path:hsa04728	Dopaminergic_synapse
hsa:1314	path:hsa04080	Neuroactive_ligand_receptor_interaction
hsa:131669	path:hsa00340	Histidine_metabolism
hsa:131669	path:hsa01100	Metabolic_pathways
hsa:1317	path:hsa04978	Mineral_absorption
hsa:131873	path:hsa04510	Focal_adhesion
hsa:131873	path:hsa04512	ECM_receptor_interaction
hsa:131873	path:hsa04974	Protein_digestion_and_absorption
hsa:131890	path:hsa04062	Chemokine_signaling_pathway
hsa:131890	path:hsa04144	Endocytosis
hsa:131890	path:hsa04744	Phototransduction
hsa:131965	path:hsa00340	Histidine_metabolism
hsa:131965	path:hsa00350	Tyrosine_metabolism
hsa:132	path:hsa00230	Purine_metabolism
hsa:132	path:hsa01100	Metabolic_pathways
hsa:132158	path:hsa00260	Glycine_serine_and_threonine_metabolism
hsa:132158	path:hsa00561	Glycerolipid_metabolism
hsa:132158	path:hsa00630	Glyoxylate_and_dicarboxylate_metabolism
hsa:132158	path:hsa01100	Metabolic_pathways
hsa:132430	path:hsa03013	RNA_transport
hsa:132430	path:hsa03015	mRNA_surveillance_pathway
hsa:132430	path:hsa03018	RNA_degradation
hsa:1325	path:hsa04080	Neuroactive_ligand_receptor_interaction
hsa:1326	path:hsa04010	MAPK_signaling_pathway
hsa:1326	path:hsa04620	Toll_like_receptor_signaling_pathway
hsa:1326	path:hsa04660	T_cell_receptor_signaling_pathway
hsa:1327	path:hsa00190	Oxidative_phosphorylation
hsa:1327	path:hsa01100	Metabolic_pathways
hsa:1327	path:hsa04260	Cardiac_muscle_contraction
hsa:1327	path:hsa05010	Alzheimer's_disease
hsa:1327	path:hsa05012	Parkinson's_disease
hsa:1327	path:hsa05016	Huntington's_disease
hsa:132789	path:hsa00520	Amino_sugar_and_nucleotide_sugar_metabolism
hsa:132789	path:hsa01100	Metabolic_pathways
hsa:1329	path:hsa00190	Oxidative_phosphorylation
hsa:1329	path:hsa01100	Metabolic_pathways
hsa:1329	path:hsa04260	Cardiac_muscle_contraction
hsa:1329	path:hsa05010	Alzheimer's_disease
hsa:1329	path:hsa05012	Parkinson's_disease
hsa:1329	path:hsa05016	Huntington's_disease
hsa:133	path:hsa04270	Vascular_smooth_muscle_contraction
hsa:133121	path:hsa00565	Ether_lipid_metabolism
hsa:1337	path:hsa00190	Oxidative_phosphorylation
hsa:1337	path:hsa01100	Metabolic_pathways
hsa:1337	path:hsa04260	Cardiac_muscle_contraction
hsa:1337	path:hsa05010	Alzheimer's_disease
hsa:1337	path:hsa05012	Parkinson's_disease
hsa:1337	path:hsa05016	Huntington's_disease
hsa:1339	path:hsa00190	Oxidative_phosphorylation
hsa:1339	path:hsa01100	Metabolic_pathways
hsa:1339	path:hsa04260	Cardiac_muscle_contraction
hsa:1339	path:hsa05010	Alzheimer's_disease
hsa:1339	path:hsa05012	Parkinson's_disease
hsa:1339	path:hsa05016	Huntington's_disease
hsa:134	path:hsa04080	Neuroactive_ligand_receptor_interaction
hsa:134	path:hsa05032	Morphine_addiction
hsa:1340	path:hsa00190	Oxidative_phosphorylation
hsa:1340	path:hsa01100	Metabolic_pathways
hsa:1340	path:hsa04260	Cardiac_muscle_contraction
hsa:1340	path:hsa05010	Alzheimer's_disease
hsa:1340	path:hsa05012	Parkinson's_disease
hsa:1340	path:hsa05016	Huntington's_disease
hsa:134083	path:hsa04740	Olfactory_transduction
hsa:134111	path:hsa04120	Ubiquitin_mediated_proteolysis
hsa:134147	path:hsa01100	Metabolic_pathways
hsa:134430	path:hsa03008	Ribosome_biogenesis_in_eukaryotes
hsa:1345	path:hsa00190	Oxidative_phosphorylation
hsa:1345	path:hsa01100	Metabolic_pathways
hsa:1345	path:hsa04260	Cardiac_muscle_contraction
hsa:1345	path:hsa05010	Alzheimer's_disease
hsa:1345	path:hsa05012	Parkinson's_disease
hsa:1345	path:hsa05016	Huntington's_disease
hsa:134526	path:hsa00620	Pyruvate_metabolism
hsa:1346	path:hsa00190	Oxidative_phosphorylation
hsa:1346	path:hsa04260	Cardiac_muscle_contraction
hsa:1346	path:hsa05010	Alzheimer's_disease
hsa:1346	path:hsa05012	Parkinson's_disease
hsa:1346	path:hsa05016	Huntington's_disease
hsa:1347	path:hsa00190	Oxidative_phosphorylation
hsa:1347	path:hsa04260	Cardiac_muscle_contraction
hsa:1347	path:hsa05010	Alzheimer's_disease
hsa:1347	path:hsa05012	Parkinson's_disease
hsa:1347	path:hsa05016	Huntington's_disease
hsa:134860	path:hsa04080	Neuroactive_ligand_receptor_interaction
hsa:134864	path:hsa04080	Neuroactive_ligand_receptor_interaction
hsa:1349	path:hsa00190	Oxidative_phosphorylation
hsa:1349	path:hsa01100	Metabolic_pathways
hsa:1349	path:hsa04260	Cardiac_muscle_contraction
hsa:1349	path:hsa05010	Alzheimer's_disease
hsa:1349	path:hsa05012	Parkinson's_disease
hsa:1349	path:hsa05016	Huntington's_disease
hsa:135	path:hsa04020	Calcium_signaling_pathway
hsa:135	path:hsa04080	Neuroactive_ligand_receptor_interaction
hsa:135	path:hsa04270	Vascular_smooth_muscle_contraction
hsa:135	path:hsa05034	Alcoholism
hsa:1350	path:hsa00190	Oxidative_phosphorylation
hsa:1350	path:hsa01100	Metabolic_pathways
hsa:1350	path:hsa04260	Cardiac_muscle_contraction
hsa:1350	path:hsa05010	Alzheimer's_disease
hsa:1350	path:hsa05012	Parkinson's_disease
hsa:1350	path:hsa05016	Huntington's_disease
hsa:1351	path:hsa00190	Oxidative_phosphorylation
hsa:1351	path:hsa01100	Metabolic_pathways
hsa:1351	path:hsa04260	Cardiac_muscle_contraction
hsa:1351	path:hsa05010	Alzheimer's_disease
hsa:1351	path:hsa05012	Parkinson's_disease
hsa:1351	path:hsa05016	Huntington's_disease
hsa:135152	path:hsa00532	Glycosaminoglycan_biosynthesis_chondroitin_sulfate
hsa:135152	path:hsa00534	Glycosaminoglycan_biosynthesis_heparan_sulfate
hsa:135152	path:hsa01100	Metabolic_pathways
hsa:1352	path:hsa00190	Oxidative_phosphorylation
hsa:1352	path:hsa00860	Porphyrin_and_chlorophyll_metabolism
hsa:1352	path:hsa01100	Metabolic_pathways
hsa:135250	path:hsa04650	Natural_killer_cell_mediated_cytotoxicity
hsa:1353	path:hsa00190	Oxidative_phosphorylation
hsa:1353	path:hsa01100	Metabolic_pathways
hsa:1355	path:hsa00190	Oxidative_phosphorylation
hsa:1355	path:hsa00860	Porphyrin_and_chlorophyll_metabolism
hsa:1355	path:hsa01100	Metabolic_pathways
hsa:1356	path:hsa00860	Porphyrin_and_chlorophyll_metabolism
hsa:1357	path:hsa04972	Pancreatic_secretion
hsa:1357	path:hsa04974	Protein_digestion_and_absorption
hsa:1358	path:hsa04972	Pancreatic_secretion
hsa:1358	path:hsa04974	Protein_digestion_and_absorption
hsa:1359	path:hsa04614	Renin_angiotensin_system
hsa:1359	path:hsa04972	Pancreatic_secretion
hsa:1359	path:hsa04974	Protein_digestion_and_absorption
hsa:135924	path:hsa04740	Olfactory_transduction
hsa:135941	path:hsa04740	Olfactory_transduction
hsa:135946	path:hsa04740	Olfactory_transduction
hsa:135948	path:hsa04740	Olfactory_transduction
hsa:136	path:hsa04020	Calcium_signaling_pathway
hsa:136	path:hsa04080	Neuroactive_ligand_receptor_interaction
hsa:136	path:hsa04270	Vascular_smooth_muscle_contraction
hsa:136	path:hsa05034	Alcoholism
hsa:1360	path:hsa04972	Pancreatic_secretion
hsa:1360	path:hsa04974	Protein_digestion_and_absorption
hsa:1361	path:hsa04610	Complement_and_coagulation_cascades
hsa:1361	path:hsa04972	Pancreatic_secretion
hsa:1361	path:hsa04974	Protein_digestion_and_absorption
hsa:1363	path:hsa04940	Type_I_diabetes_mellitus
hsa:1364	path:hsa04514	Cell_adhesion_molecules_CAMs
hsa:1364	path:hsa04530	Tight_junction
hsa:1364	path:hsa04670	Leukocyte_transendothelial_migration
hsa:1364	path:hsa05160	Hepatitis_C
hsa:1365	path:hsa04514	Cell_adhesion_molecules_CAMs
hsa:1365	path:hsa04530	Tight_junction
hsa:1365	path:hsa04670	Leukocyte_transendothelial_migration
hsa:1365	path:hsa05160	Hepatitis_C
hsa:1366	path:hsa04514	Cell_adhesion_molecules_CAMs
hsa:1366	path:hsa04530	Tight_junction
hsa:1366	path:hsa04670	Leukocyte_transendothelial_migration
hsa:1366	path:hsa05160	Hepatitis_C
hsa:137075	path:hsa04514	Cell_adhesion_molecules_CAMs
hsa:137075	path:hsa04530	Tight_junction
hsa:137075	path:hsa04670	Leukocyte_transendothelial_migration
hsa:137075	path:hsa05160	Hepatitis_C
hsa:1371	path:hsa00860	Porphyrin_and_chlorophyll_metabolism
hsa:1371	path:hsa01100	Metabolic_pathways
hsa:1373	path:hsa00250	Alanine_aspartate_and_glutamate_metabolism
hsa:1373	path:hsa00330	Arginine_and_proline_metabolism
hsa:1373	path:hsa01100	Metabolic_pathways
hsa:1374	path:hsa00071	Fatty_acid_metabolism
hsa:1374	path:hsa03320	PPAR_signaling_pathway
hsa:1374	path:hsa04920	Adipocytokine_signaling_pathway
hsa:137492	path:hsa04144	Endocytosis
hsa:1375	path:hsa00071	Fatty_acid_metabolism
hsa:1375	path:hsa03320	PPAR_signaling_pathway
[truncated: 17,565 more rows]
