# Supplementary material for: GEMINI: Integrative Exploration of Genetic Variation and Genome Annotations
Source: PLoS Comput Biol. 2013 Jul 18;9(7):e1003153. doi: 10.1371/journal.pcbi.1003153 (PMC3715403; doi:10.1371/journal.pcbi.1003153)
Supplement: Protocol S1 — GEMINI source code, documentation, and unit test files. (GZ) [file pcbi.1003153.s002.gz › gemini/gemini/annotation_provenance/KEGG/make_path_files/ensembl_genes66]

A0A183	LCE6A	LCE6A	ENSG00000235942	ENST00000431011
A0A2G2	F8	F8	ENSG00000185010	ENST00000330287
A0A2G3	F8	F8	ENSG00000185010	ENST00000330287
A0A2G4	F8	F8	ENSG00000185010	ENST00000330287
A0A2G5	F8	F8	ENSG00000185010	ENST00000330287
A0A2G6	F8	F8	ENSG00000185010	ENST00000330287
A0A2G8	F8	F8	ENSG00000185010	ENST00000330287
A0A2G9	F8	F8	ENSG00000185010	ENST00000330287
A0A2H0	F13A1	F13A1	ENSG00000124491	ENST00000431222
A0A2H0	F13A1	F13A1	ENSG00000124491	ENST00000451619
A0A539	TRBV4-2	TRBV4-2	ENSG00000211745	ENST00000390392
A0A539	TRBV4-2	TRBV4-2	ENSG00000259829	ENST00000569652
A0A540	TRBV6-2	TRBV6-2	ENSG00000260885	ENST00000562386
A0A540	TRBV6-3	TRBV6-3	ENSG00000261626	ENST00000564083
A0A541	TRBV7-2	TRBV7-2	ENSG00000261785	ENST00000567755
A0A542	TRBV6-4	TRBV6-4	ENSG00000211713	ENST00000390360
A0A543	TRBV10-1	TRBV10-1	ENSG00000211717	ENST00000390364
A0A543	TRBV10-1	TRBV10-1	ENSG00000261700	ENST00000569366
A0A575	TRBV2	TRBV2	ENSG00000226660	ENST00000455382
A0A575	TRBV2	TRBV2	ENSG00000260309	ENST00000563469
A0A576	TRBV3-1	TRBV3-1	ENSG00000237702	ENST00000390387
A0A576	TRBV3-1	TRBV3-1	ENSG00000260222	ENST00000564780
A0A577	TRBV4-1	TRBV4-1	ENSG00000211710	ENST00000390357
A0A577	TRBV4-1	TRBV4-1	ENSG00000260745	ENST00000562440
A0A578	TRBV5-1	TRBV5-1	ENSG00000211734	ENST00000390381
A0A578	TRBV5-1	TRBV5-1	ENSG00000260227	ENST00000568724
A0A579	TRBV6-4	TRBV6-4	ENSG00000261287	ENST00000565091
A0A580	TRBV9	TRBV9	ENSG00000211716	ENST00000390363
A0A580	TRBV9	TRBV9	ENSG00000261031	ENST00000569470
A0A581	TRBV10-1	TRBV10-1	ENSG00000211717	ENST00000390364
A0A581	TRBV10-1	TRBV10-1	ENSG00000261700	ENST00000569366
A0A582	TRBV11-1	TRBV11-1	ENSG00000211720	ENST00000390367
A0A582	TRBV11-1	TRBV11-1	ENSG00000260437	ENST00000563245
A0A583	TRBV10-2	TRBV10-2	ENSG00000229769	ENST00000426318
A0A583	TRBV10-2	TRBV10-2	ENSG00000260546	ENST00000563791
A0A585	TRBV6-5	TRBV6-5	ENSG00000211721	ENST00000390368
A0A585	TRBV6-5	TRBV6-5	ENSG00000261412	ENST00000567630
A0A586	TRBV6-1	TRBV6-1	ENSG00000211706	ENST00000390353
A0A586	TRBV6-1	TRBV6-1	ENSG00000261506	ENST00000563832
A0A588	TRBV6-2	TRBV6-2	ENSG00000260885	ENST00000562386
A0A588	TRBV6-3	TRBV6-3	ENSG00000261626	ENST00000564083
A0A589	TRBV4-3	TRBV4-3	ENSG00000259825	ENST00000563669
A0A590	TRBV6-2	TRBV6-2	ENSG00000260885	ENST00000562386
A0A590	TRBV6-3	TRBV6-3	ENSG00000261626	ENST00000564083
A0A591	TRBV7-2	TRBV7-2	ENSG00000261785	ENST00000567755
A0A592	TRBV7-3	TRBV7-3	ENSG00000260080	ENST00000561716
A0A594	TRBV7-4	TRBV7-4	ENSG00000253409	ENST00000390369
A0A594	TRBV7-4	TRBV7-4	ENSG00000259913	ENST00000566285
A0A595	TRBV5-4	TRBV5-4	ENSG00000230099	ENST00000454561
A0A595	TRBV5-4	TRBV5-4	ENSG00000260843	ENST00000568011
A0A596	TRBV6-6	TRBV6-6	ENSG00000211724	ENST00000390371
A0A596	TRBV6-6	TRBV6-6	ENSG00000260116	ENST00000565578
A0A597	TRBV5-5	TRBV5-5	ENSG00000211725	ENST00000390372
A0A597	TRBV5-5	TRBV5-5	ENSG00000260732	ENST00000567655
A0A598	TRBV7-6	TRBV7-6	ENSG00000211727	ENST00000390374
A0A598	TRBV7-6	TRBV7-6	ENSG00000260216	ENST00000564119
A0A599	TRBV5-6	TRBV5-6	ENSG00000211728	ENST00000390375
A0A599	TRBV5-6	TRBV5-6	ENSG00000260106	ENST00000563598
A0A5A0	TRBV7-7	TRBV7-7	ENSG00000253291	ENST00000390377
A0A5A0	TRBV7-7	TRBV7-7	ENSG00000261022	ENST00000568405
A0A5A1	TRBV7-8	TRBV7-8	ENSG00000229200	ENST00000390359
A0A5A1	TRBV7-8	TRBV7-8	ENSG00000261571	ENST00000567144
A0A5A2	TRBV5-8	TRBV5-8	ENSG00000261563	ENST00000565894
A0A5A3	TRBV7-9	TRBV7-9	ENSG00000260890	ENST00000564548
A0A5A4	TRBV13	TRBV13	ENSG00000260143	ENST00000563042
A0A5A5	TRBV10-3	TRBV10-3	ENSG00000261601	ENST00000566578
A0A5A6	TRBV11-3	TRBV11-3	ENSG00000260705	ENST00000565202
A0A5A8	TRBV12-4	TRBV12-4	ENSG00000259824	ENST00000565836
A0A5A9	TRBV12-5	TRBV12-5	ENSG00000260481	ENST00000568728
A0A5B0	TRBV14	TRBV14	ENSG00000260915	ENST00000565754
A0A5B1	TRBV15	TRBV15	ENSG00000261414	ENST00000562412
A0A5B2	TRBV18	TRBV18	ENSG00000260204	ENST00000566373
A0A5B3	TRBV19	TRBV19	ENSG00000260424	ENST00000566680
A0A5B4	TRBV20-1	TRBV20-1	ENSG00000260050	ENST00000563174
A0A5B5	TRBV27	TRBV27	ENSG00000261110	ENST00000564229
A0A5B6	TRBV28	TRBV28	ENSG00000211753	ENST00000390400
A0A5B6	TRBV28	TRBV28	ENSG00000259851	ENST00000567778
A0A5B7	TRBV29-1	TRBV29-1	ENSG00000232869	ENST00000422143
A0A5B7	TRBV29-1	TRBV29-1	ENSG00000261450	ENST00000566487
A0A5B9	TRBC2	TRBC2	ENSG00000211772	ENST00000466254
A0A5C0	TRBV30	TRBV30	ENSG00000237254	ENST00000417977
A0A5C0	TRBV30	TRBV30	ENSG00000261262	ENST00000567307
A0A5C1	TRBV24-1	TRBV24-1	ENSG00000211750	ENST00000390397
A0A5C1	TRBV24-1	TRBV24-1	ENSG00000260767	ENST00000566736
A0A5C2	TRBV25-1	TRBV25-1	ENSG00000260486	ENST00000562278
A0AAB7	HLA-C	HLA-C	ENSG00000206435	ENST00000485321
A0AAB7	HLA-C	HLA-C	ENSG00000206452	ENST00000469544
A0AQY1	HLA-DRB1	HLA-DRB1	ENSG00000228080	ENST00000549627
A0AQY1	HLA-DRB1	HLA-DRB1	ENSG00000228080	ENST00000553034
A0AQY4	HLA-DRB1	HLA-DRB1	ENSG00000228080	ENST00000549627
A0AQY4	HLA-DRB1	HLA-DRB1	ENSG00000228080	ENST00000553034
A0AQY5	HLA-DRB1	HLA-DRB1	ENSG00000228080	ENST00000549627
A0AQY5	HLA-DRB1	HLA-DRB1	ENSG00000228080	ENST00000553034
A0AQY6	HLA-DRB1	HLA-DRB1	ENSG00000228080	ENST00000549627
A0AQY6	HLA-DRB1	HLA-DRB1	ENSG00000228080	ENST00000553034
A0AQY7	HLA-DRB1	HLA-DRB1	ENSG00000228080	ENST00000549627
A0AQY7	HLA-DRB1	HLA-DRB1	ENSG00000228080	ENST00000553034
A0AQY8	HLA-DRB1	HLA-DRB1	ENSG00000228080	ENST00000549627
A0AQY8	HLA-DRB1	HLA-DRB1	ENSG00000228080	ENST00000553034
A0AQY9	HLA-DQB1	HLA-DQB1	ENSG00000233209	ENST00000399074
A0AQY9	HLA-DQB1	HLA-DQB1	ENSG00000233209	ENST00000434886
A0AQY9	HLA-DQB1	HLA-DQB1	ENSG00000233209	ENST00000490862
A0AQZ4	HLA-DRB1	HLA-DRB1	ENSG00000228080	ENST00000549627
A0AQZ4	HLA-DRB1	HLA-DRB1	ENSG00000228080	ENST00000553034
A0AUK0	TXLNA	TXLNA	ENSG00000084652	ENST00000427320
A0AUL5	VNN3	VNN3	ENSG00000093134	ENST00000367927
A0AUL5	VNN3	VNN3	ENSG00000093134	ENST00000427187
A0AUL9	ATG2A	ATG2A	ENSG00000110046	ENST00000227459
A0AUP3	AP001496.1	none	ENSG00000228344	ENST00000458396
A0AUX0	AMPD3	AMPD3	ENSG00000133805	ENST00000396554
A0AUZ9	C2orf67	C2orf67	ENSG00000144445	ENST00000281772
A0AUZ9	C2orf67	C2orf67	ENSG00000144445	ENST00000418791
A0AV02	SLC12A8	SLC12A8	ENSG00000221955	ENST00000393469
A0AV02	SLC12A8	SLC12A8	ENSG00000221955	ENST00000469902
A0AV37	PKP2	PKP2	ENSG00000057294	ENST00000340811
A0AV76	SLC12A6	SLC12A6	ENSG00000140199	ENST00000290209
A0AV96	RBM47	RBM47	ENSG00000163694	ENST00000295971
A0AV96	RBM47	RBM47	ENSG00000163694	ENST00000381793
A0AVF1	TTC26	TTC26	ENSG00000105948	ENST00000464848
A0AVG2	TRPM8	TRPM8	ENSG00000144481	ENST00000433712
A0AVG3	TSNARE1	TSNARE1	ENSG00000171045	ENST00000520166
A0AVI4	TMEM129	TMEM129	ENSG00000168936	ENST00000382936
A0AVJ2	AGBL4	AGBL4	ENSG00000186094	ENST00000416121
A0AVK6	E2F8	E2F8	ENSG00000129173	ENST00000250024
A0AVL1	ADAM9	ADAM9	ENSG00000168615	ENST00000481873
A0AVN6	APOLD1	APOLD1	ENSG00000178878	ENST00000356591
A0AVT1	UBA6	UBA6	ENSG00000033178	ENST00000322244
A0EJG6	CRMP1	CRMP1	ENSG00000072832	ENST00000324989
A0FDN6	SAG	SAG	ENSG00000130561	ENST00000252857
A0FDN6	SAG	SAG	ENSG00000130561	ENST00000447536
A0FGR8	ESYT2	ESYT2	ENSG00000117868	ENST00000421679
A0FGR9	ESYT3	ESYT3	ENSG00000158220	ENST00000389567
A0FIK8	KCNQ1	KCNQ1	ENSG00000053918	ENST00000335475
A0FJ57	WT1	WT1	ENSG00000184937	ENST00000379079
A0FJ57	WT1	WT1	ENSG00000184937	ENST00000448076
A0FJ57	WT1	WT1	ENSG00000184937	ENST00000452863
A0FJ57	WT1	WT1	ENSG00000184937	ENST00000530998
A0FJ58	WT1	WT1	ENSG00000184937	ENST00000527882
A0FJ58	WT1	WT1	ENSG00000184937	ENST00000530998
A0FK00	DYSF	DYSF	ENSG00000135636	ENST00000409366
A0FK00	DYSF	DYSF	ENSG00000135636	ENST00000409582
A0FK00	DYSF	DYSF	ENSG00000135636	ENST00000409744
A0FK00	DYSF	DYSF	ENSG00000135636	ENST00000410020
A0FK00	DYSF	DYSF	ENSG00000135636	ENST00000429174
A0FKN4	WNT5A	WNT5A	ENSG00000114251	ENST00000442038
A0JBR2	UHRF1	UHRF1	ENSG00000034063	ENST00000543616
A0JD09	TRAV14/DV4.1	none	ENSG00000211792	ENST00000390440
A0JD19	TRAV23DV6	TRAV23DV6	ENSG00000211803	ENST00000390451
A0JD20	TRDV1	TRDV1	ENSG00000211804	ENST00000390452
A0JD25	TRAV29DV5	TRAV29DV5	ENSG00000211810	ENST00000390458
A0JD30	TRAV36DV7	TRAV36DV7	ENSG00000211815	ENST00000390463
A0JD32	TRAV38-2DV8	TRAV38-2DV8	ENSG00000211817	ENST00000390465
A0JD36	TRDV2	TRDV2	ENSG00000211821	ENST00000390469
A0JD37	TRDV3	TRDV3	ENSG00000256590	ENST00000535880
A0JLS5	TBL3	TBL3	ENSG00000183751	ENST00000568546
A0JLT2	MED19	MED19	ENSG00000156603	ENST00000431606
A0JLU4	YBX1	YBX1	ENSG00000065978	ENST00000436427
A0JLV8	ZNF586	ZNF586	ENSG00000083828	ENST00000396150
A0JNU9	TBC1D1	TBC1D1	ENSG00000065882	ENST00000454732
A0JNU9	TBC1D1	TBC1D1	ENSG00000065882	ENST00000510573
A0JNW5	UHRF1BP1L	UHRF1BP1L	ENSG00000111647	ENST00000279907
A0JP02	PLEKHA5	PLEKHA5	ENSG00000052126	ENST00000539256
A0JP08	ZEB2	ZEB2	ENSG00000169554	ENST00000558170
A0M8Q6	IGLC7	IGLC7	ENSG00000211685	ENST00000390331
A0M8Q7	IGLV3-1	IGLV3-1	ENSG00000211673	ENST00000390319
A0M8Q9	IGLC1	IGLC1	ENSG00000211675	ENST00000390321
A0M8Q9	IGLL5	IGLL5	ENSG00000254709	ENST00000532223
A0M8W4	UBE2V2	UBE2V2	ENSG00000169139	ENST00000523111
A0M8X1	TPO	TPO	ENSG00000115705	ENST00000345913
A0MJX3	CASR	CASR	ENSG00000036828	ENST00000498619
A0MJX4	CASR	CASR	ENSG00000036828	ENST00000498619
A0MJX5	CASR	CASR	ENSG00000036828	ENST00000498619
A0MJX6	CASR	CASR	ENSG00000036828	ENST00000498619
A0MZ66	KIAA1598	KIAA1598	ENSG00000187164	ENST00000355371
A0N0Q3	CCL28	CCL28	ENSG00000151882	ENST00000489442
A0N0R3	F8	F8	ENSG00000185010	ENST00000423959
A0N0R4	F8	F8	ENSG00000185010	ENST00000423959
A0N0R5	F8	F8	ENSG00000185010	ENST00000423959
A0N0R6	F8	F8	ENSG00000185010	ENST00000423959
A0N0W5	HLA-DRB1	HLA-DRB1	ENSG00000228080	ENST00000549627
A0N0W5	HLA-DRB1	HLA-DRB1	ENSG00000228080	ENST00000553034
A0N0X8	CYP1A1	CYP1A1	ENSG00000140465	ENST00000567032
A0N2Q4	CD8B	CD8B	ENSG00000172116	ENST00000331469
A0N2Q4	CD8B	CD8B	ENSG00000172116	ENST00000393759
A0N2Q4	CD8B	CD8B	ENSG00000172116	ENST00000445248
A0N2Z5	CD3E	CD3E	ENSG00000198851	ENST00000528600
A0N4V6	TRAJ57	TRAJ57	ENSG00000211834	ENST00000390482
A0N4V7	TRAJ56	TRAJ56	ENSG00000211835	ENST00000390483
A0N4V9	TRAJ53	TRAJ53	ENSG00000211837	ENST00000390485
A0N4W0	TRAJ52	TRAJ52	ENSG00000211838	ENST00000390486
A0N4W4	TRAJ48	TRAJ48	ENSG00000211841	ENST00000390489
A0N4W6	TRAJ46	TRAJ46	ENSG00000211843	ENST00000390491
A0N4W7	TRAJ45	TRAJ45	ENSG00000211844	ENST00000390492
A0N4X0	TRAJ42	TRAJ42	ENSG00000211847	ENST00000390495
A0N4X2	TRAJ40	TRAJ40	ENSG00000211849	ENST00000390497
A0N4X3	TRAJ39	TRAJ39	ENSG00000211850	ENST00000390498
A0N4X5	TRAJ34	TRAJ34	ENSG00000211855	ENST00000390503
A0N4Y1	TRAJ28	TRAJ28	ENSG00000211861	ENST00000390509
A0N4Y2	TRAJ27	TRAJ27	ENSG00000211862	ENST00000390510
A0N4Y5	TRAJ24	TRAJ24	ENSG00000211865	ENST00000390513
A0N4Y6	TRAJ23	TRAJ23	ENSG00000211866	ENST00000390514
A0N4Z0	TRAJ18	TRAJ18	ENSG00000211871	ENST00000390519
A0N4Z1	TRAJ17	TRAJ17	ENSG00000211872	ENST00000390520
A0N4Z4	TRAJ13	TRAJ13	ENSG00000211876	ENST00000390524
A0N4Z7	TRAJ10	TRAJ10	ENSG00000211879	ENST00000390527
A0N4Z8	TRAJ9	TRAJ9	ENSG00000211880	ENST00000390528
A0N500	TRAJ7	TRAJ7	ENSG00000211882	ENST00000390530
A0N503	TRAJ4	TRAJ4	ENSG00000211885	ENST00000390533
A0N505	TRAJ2	TRAJ2	ENSG00000211887	ENST00000390535
A0N506	TRAJ1	TRAJ1	ENSG00000211888	ENST00000390536
A0N775	CD79A	CD79A	ENSG00000105369	ENST00000444740
A0N8L7	TRAC	TRAC	ENSG00000229164	ENST00000478163
A0N8U5	TRDV2	TRDV2	ENSG00000211821	ENST00000390469
A0PFK1	RHD	RHD	ENSG00000187010	ENST00000342055
A0PFK1	RHD	RHD	ENSG00000187010	ENST00000417538
A0PFK1	RHD	RHD	ENSG00000187010	ENST00000419831
A0PFK1	RHD	RHD	ENSG00000187010	ENST00000423810
A0PFK1	RHD	RHD	ENSG00000187010	ENST00000454452
A0PFK1	RHD	RHD	ENSG00000187010	ENST00000568195
A0PFV9	HLA-DRB1	HLA-DRB1	ENSG00000228080	ENST00000549627
A0PFV9	HLA-DRB1	HLA-DRB1	ENSG00000228080	ENST00000553034
A0PG75	PLSCR5	PLSCR5	ENSG00000231213	ENST00000443512
A0PG75	PLSCR5	PLSCR5	ENSG00000231213	ENST00000492200
A0PGH1	KCNJ13	KCNJ13	ENSG00000115474	ENST00000409779
A0PJ44	LIMS2	LIMS2	ENSG00000072163	ENST00000324938
A0PJ44	LIMS2	LIMS2	ENSG00000072163	ENST00000342067
A0PJ44	LIMS2	LIMS2	ENSG00000072163	ENST00000409254
A0PJ44	LIMS2	LIMS2	ENSG00000072163	ENST00000409286
A0PJ44	LIMS2	LIMS2	ENSG00000072163	ENST00000409455
A0PJ44	LIMS2	LIMS2	ENSG00000072163	ENST00000409754
A0PJ44	LIMS2	LIMS2	ENSG00000072163	ENST00000409808
A0PJ44	LIMS2	LIMS2	ENSG00000072163	ENST00000410011
A0PJ44	LIMS2	LIMS2	ENSG00000072163	ENST00000410038
A0PJ44	LIMS2	LIMS2	ENSG00000072163	ENST00000410109
A0PJ44	LIMS2	LIMS2	ENSG00000072163	ENST00000426981
A0PJ44	LIMS2	LIMS2	ENSG00000072163	ENST00000537572
A0PJ44	LIMS2	LIMS2	ENSG00000072163	ENST00000544917
A0PJ44	LIMS2	LIMS2	ENSG00000072163	ENST00000545738
A0PJ49	FGFRL1	FGFRL1	ENSG00000127418	ENST00000504138
A0PJ49	FGFRL1	FGFRL1	ENSG00000127418	ENST00000510644
A0PJ50	PARP6	PARP6	ENSG00000137817	ENST00000567974
A0PJ69	TTLL5	TTLL5	ENSG00000119685	ENST00000418433
A0PJ75	SEC16A	SEC16A	ENSG00000148396	ENST00000277537
A0PJ83	REST	REST	ENSG00000084093	ENST00000456010
A0PJD4	ZMIZ1	ZMIZ1	ENSG00000108175	ENST00000360331
A0PJD4	ZMIZ1	ZMIZ1	ENSG00000108175	ENST00000372347
A0PJE0	EHMT1	EHMT1	ENSG00000181090	ENST00000462484
A0PJE2	DHRS12	DHRS12	ENSG00000102796	ENST00000444610
A0PJF6	VHL	VHL	ENSG00000134086	ENST00000345392
A0PJI4	RNF128	RNF128	ENSG00000133135	ENST00000324342
A0PJJ3	MBNL2	MBNL2	ENSG00000139793	ENST00000343600
A0PJJ3	MBNL2	MBNL2	ENSG00000139793	ENST00000345429
A0PJJ3	MBNL2	MBNL2	ENSG00000139793	ENST00000397601
A0PJJ7	NOS1	NOS1	ENSG00000089250	ENST00000338101
A0PJK1	SLC5A10	SLC5A10	ENSG00000154025	ENST00000395643
A0PJK1	SLC5A10	SLC5A10	ENSG00000154025	ENST00000395645
A0PJK4	NUP43	NUP43	ENSG00000120253	ENST00000460354
A0PJM3	REXO1L2P	REXO1L2P	ENSG00000223524	ENST00000425429
A0PJM9	NPFFR2	NPFFR2	ENSG00000056291	ENST00000358749
A0PJM9	NPFFR2	NPFFR2	ENSG00000056291	ENST00000395999
A0PJN8	ANK1	ANK1	ENSG00000029534	ENST00000348036
A0PJN8	ANK1	ANK1	ENSG00000029534	ENST00000457297
A0PJU3	SETD3	SETD3	ENSG00000183576	ENST00000329331
A0PJV4	BTNL2	BTNL2	ENSG00000204290	ENST00000429232
A0PJV4	BTNL2	BTNL2	ENSG00000224242	ENST00000551561
A0PJV4	BTNL2	BTNL2	ENSG00000224770	ENST00000548922
A0PJV4	BTNL2	BTNL2	ENSG00000225412	ENST00000548066
A0PJV4	BTNL2	BTNL2	ENSG00000225845	ENST00000549081
A0PJV4	BTNL2	BTNL2	ENSG00000226127	ENST00000549631
A0PJV4	BTNL2	BTNL2	ENSG00000229597	ENST00000551101
A0PJV4	BTNL2	BTNL2	ENSG00000229741	ENST00000553032
A0PJW5	KCNH2	KCNH2	ENSG00000055118	ENST00000350328
A0PJW6	TMEM223	TMEM223	ENSG00000168569	ENST00000307366
A0PJW8	DAPL1	DAPL1	ENSG00000163331	ENST00000309950
A0PJX0	CIB4	CIB4	ENSG00000157884	ENST00000288861
A0PJX2	C20orf118	C20orf118	ENSG00000101342	ENST00000217320
A0PJX4	SHISA3	SHISA3	ENSG00000178343	ENST00000319234
A0PJX5	INSC	INSC	ENSG00000188487	ENST00000528567
A0PJX8	TMEM82	TMEM82	ENSG00000162460	ENST00000375782
A0PJY2	FEZF1	FEZF1	ENSG00000128610	ENST00000442488
A0PJZ3	GXYLT2	GXYLT2	ENSG00000172986	ENST00000389617
A0PK00	TMEM120B	TMEM120B	ENSG00000188735	ENST00000342607
A0PK00	TMEM120B	TMEM120B	ENSG00000188735	ENST00000449592
A0PK03	MAGEC1	MAGEC1	ENSG00000155495	ENST00000406005
A0PK05	TMEM72	TMEM72	ENSG00000187783	ENST00000389583
A0PK06	CELF4	CELF4	ENSG00000101489	ENST00000334919
A0PK06	CELF4	CELF4	ENSG00000101489	ENST00000412753
A0PK06	CELF4	CELF4	ENSG00000101489	ENST00000420428
A0PK11	CLRN2	CLRN2	ENSG00000249581	ENST00000511148
A0PK19	EPGN	EPGN	ENSG00000182585	ENST00000502835
A0PK19	EPGN	EPGN	ENSG00000182585	ENST00000503098
A0PK22	GDF6	GDF6	ENSG00000156466	ENST00000454970
A0PK23	GDF6	GDF6	ENSG00000156466	ENST00000435084
A0RZB6	SIL1	SIL1	ENSG00000120725	ENST00000505945
A0RZB6	SIL1	SIL1	ENSG00000120725	ENST00000537511
A0RZB7	DIAPH1	DIAPH1	ENSG00000131504	ENST00000389057
A0RZF7	HLA-DPB1	HLA-DPB1	ENSG00000230708	ENST00000383102
A0RZF7	HLA-DPB1	HLA-DPB1	ENSG00000230708	ENST00000434121
A0RZF7	HLA-DPB1	HLA-DPB1	ENSG00000230708	ENST00000441857
A0RZF7	HLA-DPB1	HLA-DPB1	ENSG00000230708	ENST00000548608
A0RZF7	HLA-DPB1	HLA-DPB1	ENSG00000230708	ENST00000551129
A0RZF8	HLA-DPB1	HLA-DPB1	ENSG00000230708	ENST00000383102
A0RZF8	HLA-DPB1	HLA-DPB1	ENSG00000230708	ENST00000434121
A0RZF8	HLA-DPB1	HLA-DPB1	ENSG00000230708	ENST00000441857
A0RZF8	HLA-DPB1	HLA-DPB1	ENSG00000230708	ENST00000548608
A0RZF8	HLA-DPB1	HLA-DPB1	ENSG00000230708	ENST00000551129
A0RZF9	HLA-DPB1	HLA-DPB1	ENSG00000230708	ENST00000383102
A0RZF9	HLA-DPB1	HLA-DPB1	ENSG00000230708	ENST00000434121
A0RZF9	HLA-DPB1	HLA-DPB1	ENSG00000230708	ENST00000441857
A0RZF9	HLA-DPB1	HLA-DPB1	ENSG00000230708	ENST00000548608
A0RZF9	HLA-DPB1	HLA-DPB1	ENSG00000230708	ENST00000551129
A0RZG0	HLA-DPB1	HLA-DPB1	ENSG00000230708	ENST00000383102
A0RZG0	HLA-DPB1	HLA-DPB1	ENSG00000230708	ENST00000434121
A0RZG0	HLA-DPB1	HLA-DPB1	ENSG00000230708	ENST00000441857
A0RZG0	HLA-DPB1	HLA-DPB1	ENSG00000230708	ENST00000548608
A0RZG0	HLA-DPB1	HLA-DPB1	ENSG00000230708	ENST00000551129
A0RZG6	SIL1	SIL1	ENSG00000120725	ENST00000505945
A0RZG6	SIL1	SIL1	ENSG00000120725	ENST00000537511
A0S0A8	NOS3	NOS3	ENSG00000164867	ENST00000484524
A0S6X3	HLA-C	HLA-C	ENSG00000237022	ENST00000414249
A0S6X3	HLA-C	HLA-C	ENSG00000237022	ENST00000419590
A0S6X3	HLA-C	HLA-C	ENSG00000237022	ENST00000437368
A0S6X3	HLA-C	HLA-C	ENSG00000237022	ENST00000453809
A0S6X3	HLA-C	HLA-C	ENSG00000237022	ENST00000552865
A0SDD8	CLDN16	CLDN16	ENSG00000113946	ENST00000456423
A0SWV8	DAZL	DAZL	ENSG00000092345	ENST00000250863
A0SWV8	DAZL	DAZL	ENSG00000092345	ENST00000454457
A0SYP7	ABCA12	ABCA12	ENSG00000144452	ENST00000412081
A0T124	JMJD1C	JMJD1C	ENSG00000171988	ENST00000542921
A0T4C8	SPHK2	SPHK2	ENSG00000063176	ENST00000443164
A0ZSE6	TMEM30C	TMEM30C	ENSG00000235156	ENST00000429523
A0ZXX2	HLA-DRB1	HLA-DRB1	ENSG00000229074	ENST00000433975
A0ZXY7	RHCE	RHCE	ENSG00000188672	ENST00000243186
A0ZXY7	RHCE	RHCE	ENSG00000188672	ENST00000349320
A0ZXY7	RHCE	RHCE	ENSG00000188672	ENST00000349438
A0ZXY7	RHCE	RHCE	ENSG00000188672	ENST00000374352
A0ZXY7	RHCE	RHCE	ENSG00000188672	ENST00000413854
A0ZXY7	RHCE	RHCE	ENSG00000188672	ENST00000425135
A0ZXY7	RHCE	RHCE	ENSG00000188672	ENST00000447203
A0ZXY8	HLA-A	HLA-A	ENSG00000206503	ENST00000376802
A0ZXY8	HLA-A	HLA-A	ENSG00000206503	ENST00000376806
A1A414	HLA-DRB1	HLA-DRB1	ENSG00000228080	ENST00000549627
A1A414	HLA-DRB1	HLA-DRB1	ENSG00000228080	ENST00000553034
A1A417	HLA-DRB1	HLA-DRB1	ENSG00000228080	ENST00000549627
A1A417	HLA-DRB1	HLA-DRB1	ENSG00000228080	ENST00000553034
A1A418	HLA-DRB1	HLA-DRB1	ENSG00000228080	ENST00000549627
A1A418	HLA-DRB1	HLA-DRB1	ENSG00000228080	ENST00000553034
A1A419	HLA-DRB1	HLA-DRB1	ENSG00000228080	ENST00000549627
A1A419	HLA-DRB1	HLA-DRB1	ENSG00000228080	ENST00000553034
A1A435	HLA-DRA	HLA-DRA	ENSG00000204287	ENST00000374982
A1A435	HLA-DRA	HLA-DRA	ENSG00000204287	ENST00000395388
A1A435	HLA-DRA	HLA-DRA	ENSG00000206308	ENST00000383258
A1A435	HLA-DRA	HLA-DRA	ENSG00000206308	ENST00000547909
A1A435	HLA-DRA	HLA-DRA	ENSG00000226260	ENST00000415767
A1A435	HLA-DRA	HLA-DRA	ENSG00000226260	ENST00000548168
A1A435	HLA-DRA	HLA-DRA	ENSG00000227993	ENST00000383127
A1A435	HLA-DRA	HLA-DRA	ENSG00000227993	ENST00000434866
A1A435	HLA-DRA	HLA-DRA	ENSG00000227993	ENST00000542549
A1A435	HLA-DRA	HLA-DRA	ENSG00000228987	ENST00000411505
A1A435	HLA-DRA	HLA-DRA	ENSG00000228987	ENST00000546589
A1A435	HLA-DRA	HLA-DRA	ENSG00000228987	ENST00000552078
A1A435	HLA-DRA	HLA-DRA	ENSG00000230726	ENST00000418111
A1A435	HLA-DRA	HLA-DRA	ENSG00000230726	ENST00000550055
A1A435	HLA-DRA	HLA-DRA	ENSG00000234794	ENST00000427753
A1A435	HLA-DRA	HLA-DRA	ENSG00000234794	ENST00000547499
A1A436	HLA-DRA	HLA-DRA	ENSG00000204287	ENST00000374982
A1A436	HLA-DRA	HLA-DRA	ENSG00000204287	ENST00000395388
A1A436	HLA-DRA	HLA-DRA	ENSG00000206308	ENST00000383258
A1A436	HLA-DRA	HLA-DRA	ENSG00000206308	ENST00000547909
A1A436	HLA-DRA	HLA-DRA	ENSG00000226260	ENST00000415767
A1A436	HLA-DRA	HLA-DRA	ENSG00000226260	ENST00000548168
A1A436	HLA-DRA	HLA-DRA	ENSG00000227993	ENST00000383127
A1A436	HLA-DRA	HLA-DRA	ENSG00000227993	ENST00000434866
A1A436	HLA-DRA	HLA-DRA	ENSG00000227993	ENST00000542549
A1A436	HLA-DRA	HLA-DRA	ENSG00000228987	ENST00000411505
A1A436	HLA-DRA	HLA-DRA	ENSG00000228987	ENST00000546589
A1A436	HLA-DRA	HLA-DRA	ENSG00000228987	ENST00000552078
A1A436	HLA-DRA	HLA-DRA	ENSG00000230726	ENST00000418111
A1A436	HLA-DRA	HLA-DRA	ENSG00000230726	ENST00000550055
A1A436	HLA-DRA	HLA-DRA	ENSG00000234794	ENST00000427753
A1A436	HLA-DRA	HLA-DRA	ENSG00000234794	ENST00000547499
A1A441	PPP3CA	PPP3CA	ENSG00000138814	ENST00000523694
A1A4F0	C3orf55	C3orf55	ENSG00000174899	ENST00000449199
A1A4G5	LNP1	LNP1	ENSG00000206535	ENST00000383693
A1A4H0	VPS16	VPS16	ENSG00000215305	ENST00000380443
A1A4H0	VPS16	VPS16	ENSG00000215305	ENST00000380469
A1A4S2	TRIM41	TRIM41	ENSG00000146063	ENST00000351937
A1A4S6	ARHGAP10	ARHGAP10	ENSG00000071205	ENST00000336498
A1A4T9	ZNF662	ZNF662	ENSG00000182983	ENST00000328199
A1A4U0	PLXNB1	PLXNB1	ENSG00000164050	ENST00000358459
A1A4U0	PLXNB1	PLXNB1	ENSG00000164050	ENST00000448774
A1A4U0	PLXNB1	PLXNB1	ENSG00000164050	ENST00000456774
A1A4V9	C16orf93	C16orf93	ENSG00000196118	ENST00000543610
A1A4Y0	AL049543.2	none	ENSG00000257770	ENST00000551639
A1A4Y0	GPX5	GPX5	ENSG00000224586	ENST00000469384
A1A4Y4	IRGM	IRGM	ENSG00000237693	ENST00000522154
A1A4Z1	IQUB	IQUB	ENSG00000164675	ENST00000469057
A1A519	FAM170A	FAM170A	ENSG00000164334	ENST00000515256
A1A525	AC005324.8-001.1	none	ENSG00000255104	ENST00000413242
A1A528	ZW10	ZW10	ENSG00000086827	ENST00000535142
A1A564	BCOR	BCOR	ENSG00000183337	ENST00000501455
A1A580	KRTAP23-1	KRTAP23-1	ENSG00000186980	ENST00000334160
A1A586	AHNAK	AHNAK	ENSG00000124942	ENST00000257247
A1A5A8	SIK3	SIK3	ENSG00000160584	ENST00000446921
A1A5A8	SIK3	SIK3	ENSG00000160584	ENST00000542607
A1A5A9	SIK3	SIK3	ENSG00000160584	ENST00000434315
A1A5B4	ANO9	ANO9	ENSG00000185101	ENST00000332826
A1A5C6	SEMA4G	SEMA4G	ENSG00000095539	ENST00000517724
A1A5C7	SLC22A23	SLC22A23	ENSG00000137266	ENST00000406686
A1A5D9	CCDC64B	CCDC64B	ENSG00000162069	ENST00000389347
A1BQX2	MARVELD2	MARVELD2	ENSG00000152939	ENST00000413223
A1BQX2	MARVELD2	MARVELD2	ENSG00000152939	ENST00000436532
A1DS51	HLA-DRB1	HLA-DRB1	ENSG00000228080	ENST00000549627
A1DS51	HLA-DRB1	HLA-DRB1	ENSG00000228080	ENST00000553034
A1E124	HLA-A	HLA-A	ENSG00000206503	ENST00000355767
A1E124	HLA-A	HLA-A	ENSG00000206503	ENST00000376802
A1E124	HLA-A	HLA-A	ENSG00000206503	ENST00000376806
A1E126	HLA-A	HLA-A	ENSG00000227715	ENST00000413609
A1E126	HLA-A	HLA-A	ENSG00000227715	ENST00000453057
A1E126	HLA-A	HLA-A	ENSG00000227715	ENST00000455882
A1E126	HLA-A	HLA-A	ENSG00000227715	ENST00000547522
A1E126	HLA-A	HLA-A	ENSG00000235657	ENST00000438861
A1E126	HLA-A	HLA-A	ENSG00000235657	ENST00000453975
A1E126	HLA-A	HLA-A	ENSG00000235657	ENST00000547271
A1E282	ACTB	ACTB	ENSG00000075624	ENST00000432588
A1E282	ACTB	ACTB	ENSG00000075624	ENST00000445914
A1E284	BDH1	BDH1	ENSG00000161267	ENST00000441275
A1E4E7	GPR144	GPR144	ENSG00000180264	ENST00000536897
A1E4E8	GPR144	GPR144	ENSG00000180264	ENST00000446588
A1E5M1	PDE7B	PDE7B	ENSG00000171408	ENST00000367787
A1E959	ODAM	ODAM	ENSG00000109205	ENST00000396094
A1EAJ6	ABO.1	none	ENSG00000256062	ENST00000319878
A1EGU3	HBG2	HBG2	ENSG00000196565	ENST00000380252
A1IGU5	ARHGEF37	ARHGEF37	ENSG00000183111	ENST00000333677
A1KXE4	FAM168B	FAM168B	ENSG00000152102	ENST00000389915
A1KXE4	FAM168B	FAM168B	ENSG00000152102	ENST00000409185
A1KZ92	PXDNL	PXDNL	ENSG00000147485	ENST00000356297
A1L020	MEX3A	MEX3A	ENSG00000254726	ENST00000532414
A1L0T0	ILVBL	ILVBL	ENSG00000105135	ENST00000263383
A1L157	TSPAN11	TSPAN11	ENSG00000110900	ENST00000261177
A1L162	AC007405.7.1	none	ENSG00000204334	ENST00000409885
A1L167	UBE2QL1	UBE2QL1	ENSG00000215218	ENST00000399816
A1L168	C20orf202	C20orf202	ENSG00000215595	ENST00000400633
A1L170	C1orf226	C1orf226	ENSG00000239887	ENST00000426197
A1L179	KIF5C	KIF5C	ENSG00000168280	ENST00000414838
A1L188	C17orf89	C17orf89	ENSG00000224877	ENST00000431388
A1L190	SYCE3	SYCE3	ENSG00000217442	ENST00000402753
A1L190	SYCE3	SYCE3	ENSG00000217442	ENST00000406915
A1L1A6	IGSF23	IGSF23	ENSG00000216588	ENST00000402988
A1L1B7	MAP7D1	MAP7D1	ENSG00000116871	ENST00000373153
A1L2Z2	MYH14	MYH14	ENSG00000105357	ENST00000376970
A1L2Z2	MYH14	MYH14	ENSG00000105357	ENST00000425460
A1L2Z2	MYH14	MYH14	ENSG00000105357	ENST00000440075
A1L390	PLEKHG3	PLEKHG3	ENSG00000126822	ENST00000394691
A1L3A9	TBC1D9B	TBC1D9B	ENSG00000197226	ENST00000355235
A1L3B5	ATP2B3	ATP2B3	ENSG00000067842	ENST00000359149
A1L3X0	ELOVL7	ELOVL7	ENSG00000164181	ENST00000425382
A1L3X0	ELOVL7	ELOVL7	ENSG00000164181	ENST00000438340
A1L3Y1	SYT14	SYT14	ENSG00000143469	ENST00000422431
A1L429	GAGE12C	GAGE12C	ENSG00000237671	ENST00000420398
A1L429	GAGE12D	GAGE12D	ENSG00000227488	ENST00000405679
A1L429	GAGE12E	GAGE12E	ENSG00000216649	ENST00000381698
A1L443	FAM22F	FAM22F	ENSG00000130950	ENST00000253262
A1L453	PRSS38	PRSS38	ENSG00000185888	ENST00000366757
A1L456	C9orf57	C9orf57	ENSG00000204669	ENST00000424431
A1L491	FBXO11	FBXO11	ENSG00000138081	ENST00000316377
A1L491	FBXO11	FBXO11	ENSG00000138081	ENST00000402508
A1L4D2	CHM	CHM	ENSG00000188419	ENST00000358786
A1L4F9	GRM4	GRM4	ENSG00000124493	ENST00000538487
A1L4G3	TLX1	TLX1	ENSG00000107807	ENST00000467928
A1L4H1	SSC5D	SSC5D	ENSG00000179954	ENST00000389623
A1L4K1	FSD2	FSD2	ENSG00000186628	ENST00000334574
A1L4K2	MAPK8	MAPK8	ENSG00000107643	ENST00000374176
A1L4L8	PLAC8L1	PLAC8L1	ENSG00000173261	ENST00000311450
A1X283	SH3PXD2B	SH3PXD2B	ENSG00000174705	ENST00000311601
A1X4Q2	ATP2B4	ATP2B4	ENSG00000058668	ENST00000391954
A1XBS5	FAM92A1	FAM92A1	ENSG00000188343	ENST00000452913
A1XPJ0	ANKRD42	ANKRD42	ENSG00000137494	ENST00000531895
A1Y9B3	TNFSF10	TNFSF10	ENSG00000121858	ENST00000420541
A1YAC1	HLA-DPB1	HLA-DPB1	ENSG00000223865	ENST00000411942
A1YAC1	HLA-DPB1	HLA-DPB1	ENSG00000223865	ENST00000416804
A1YAC1	HLA-DPB1	HLA-DPB1	ENSG00000223865	ENST00000535465
A1YAC1	HLA-DPB1	HLA-DPB1	ENSG00000226826	ENST00000444931
A1YAC1	HLA-DPB1	HLA-DPB1	ENSG00000226826	ENST00000447674
A1YAC1	HLA-DPB1	HLA-DPB1	ENSG00000226826	ENST00000549673
A1YAC1	HLA-DPB1	HLA-DPB1	ENSG00000237710	ENST00000411424
A1YAC1	HLA-DPB1	HLA-DPB1	ENSG00000237710	ENST00000458614
A1YAC1	HLA-DPB1	HLA-DPB1	ENSG00000237710	ENST00000550835
A1YBP2	SSPN	SSPN	ENSG00000123096	ENST00000242729
A1YBP2	SSPN	SSPN	ENSG00000123096	ENST00000535504
A1YIQ7	APC	APC	ENSG00000134982	ENST00000508376
A1YPR0	ZBTB7C	ZBTB7C	ENSG00000184828	ENST00000332053
A1YR11	APC	APC	ENSG00000134982	ENST00000508376
A1YR24	MORC4	MORC4	ENSG00000133131	ENST00000255495
A1YR24	MORC4	MORC4	ENSG00000133131	ENST00000535534
A1YRJ5	GJB3	GJB3	ENSG00000188910	ENST00000543647
A1YYW4	SOD1	SOD1	ENSG00000142168	ENST00000535823
A1YZ73	SPTB	SPTB	ENSG00000070182	ENST00000335612
A1YZ73	SPTB	SPTB	ENSG00000070182	ENST00000389720
A1YZ73	SPTB	SPTB	ENSG00000070182	ENST00000389722
A1YZ73	SPTB	SPTB	ENSG00000070182	ENST00000389723
A1YZ73	SPTB	SPTB	ENSG00000070182	ENST00000542895
A1YZ73	SPTB	SPTB	ENSG00000070182	ENST00000553938
A1YZ73	SPTB	SPTB	ENSG00000070182	ENST00000556626
A1Z1P0	HLA-DRB1	HLA-DRB1	ENSG00000228080	ENST00000549627
A1Z1P0	HLA-DRB1	HLA-DRB1	ENSG00000228080	ENST00000553034
A1Z1Q3	MACROD2	MACROD2	ENSG00000172264	ENST00000310348
A1Z2K8	IL4R	IL4R	ENSG00000077238	ENST00000380922
A1Z2K8	IL4R	IL4R	ENSG00000077238	ENST00000380925
A1Z2K8	IL4R	IL4R	ENSG00000077238	ENST00000449195
A1Z2K8	IL4R	IL4R	ENSG00000077238	ENST00000543915
A1Z2M9	IFNGR1	IFNGR1	ENSG00000027697	ENST00000418947
A1Z2M9	IFNGR1	IFNGR1	ENSG00000027697	ENST00000458076
A1Z2M9	IFNGR1	IFNGR1	ENSG00000027697	ENST00000543628
A1Z2N6	IFNGR2	IFNGR2	ENSG00000159128	ENST00000381995
A1Z5I6	MDC1	MDC1	ENSG00000137337	ENST00000452213
A1Z5I6	MDC1	MDC1	ENSG00000206481	ENST00000550688
A1Z5I6	MDC1	MDC1	ENSG00000224587	ENST00000552474
A1Z5I6	MDC1	MDC1	ENSG00000225589	ENST00000547681
A1Z5I6	MDC1	MDC1	ENSG00000228575	ENST00000550500
A1Z5I6	MDC1	MDC1	ENSG00000231135	ENST00000546539
A1Z5I6	MDC1	MDC1	ENSG00000234012	ENST00000552522
A1Z5I6	MDC1	MDC1	ENSG00000237095	ENST00000547353
A1Z5I7	MDC1	MDC1	ENSG00000137337	ENST00000376405
A1Z5I7	MDC1	MDC1	ENSG00000137337	ENST00000429610
A1Z5I7	MDC1	MDC1	ENSG00000137337	ENST00000435797
A1Z5I7	MDC1	MDC1	ENSG00000206481	ENST00000383566
A1Z5I7	MDC1	MDC1	ENSG00000206481	ENST00000548827
A1Z5I7	MDC1	MDC1	ENSG00000206481	ENST00000550408
A1Z5I7	MDC1	MDC1	ENSG00000206481	ENST00000552349
A1Z5I7	MDC1	MDC1	ENSG00000224587	ENST00000548103
A1Z5I7	MDC1	MDC1	ENSG00000224587	ENST00000548112
A1Z5I7	MDC1	MDC1	ENSG00000224587	ENST00000550004
A1Z5I7	MDC1	MDC1	ENSG00000225589	ENST00000549428
A1Z5I7	MDC1	MDC1	ENSG00000225589	ENST00000551204
A1Z5I7	MDC1	MDC1	ENSG00000225589	ENST00000552263
A1Z5I7	MDC1	MDC1	ENSG00000228575	ENST00000547047
A1Z5I7	MDC1	MDC1	ENSG00000228575	ENST00000548248
A1Z5I7	MDC1	MDC1	ENSG00000228575	ENST00000548542
A1Z5I7	MDC1	MDC1	ENSG00000231135	ENST00000435664
A1Z5I7	MDC1	MDC1	ENSG00000231135	ENST00000548433
A1Z5I7	MDC1	MDC1	ENSG00000231135	ENST00000551740
A1Z5I7	MDC1	MDC1	ENSG00000234012	ENST00000547700
A1Z5I7	MDC1	MDC1	ENSG00000234012	ENST00000547874
A1Z5I7	MDC1	MDC1	ENSG00000234012	ENST00000551460
A1Z5I7	MDC1	MDC1	ENSG00000237095	ENST00000546487
A1Z5I7	MDC1	MDC1	ENSG00000237095	ENST00000553048
A1Z5I7	MDC1	MDC1	ENSG00000237095	ENST00000553196
A1Z5I9	MDC1	MDC1	ENSG00000137337	ENST00000376405
A1Z5I9	MDC1	MDC1	ENSG00000137337	ENST00000416571
A1Z5I9	MDC1	MDC1	ENSG00000137337	ENST00000422266
A1Z5I9	MDC1	MDC1	ENSG00000137337	ENST00000425072
A1Z5I9	MDC1	MDC1	ENSG00000137337	ENST00000429610
A1Z5I9	MDC1	MDC1	ENSG00000137337	ENST00000435797
A1Z5I9	MDC1	MDC1	ENSG00000137337	ENST00000452213
A1Z5I9	MDC1	MDC1	ENSG00000206481	ENST00000383566
A1Z5I9	MDC1	MDC1	ENSG00000206481	ENST00000431441
A1Z5I9	MDC1	MDC1	ENSG00000206481	ENST00000432998
A1Z5I9	MDC1	MDC1	ENSG00000206481	ENST00000450033
A1Z5I9	MDC1	MDC1	ENSG00000206481	ENST00000548827
A1Z5I9	MDC1	MDC1	ENSG00000206481	ENST00000549228
A1Z5I9	MDC1	MDC1	ENSG00000206481	ENST00000550408
A1Z5I9	MDC1	MDC1	ENSG00000206481	ENST00000550688
A1Z5I9	MDC1	MDC1	ENSG00000206481	ENST00000552349
A1Z5I9	MDC1	MDC1	ENSG00000224587	ENST00000413973
A1Z5I9	MDC1	MDC1	ENSG00000224587	ENST00000424437
A1Z5I9	MDC1	MDC1	ENSG00000224587	ENST00000441397
A1Z5I9	MDC1	MDC1	ENSG00000224587	ENST00000548103
A1Z5I9	MDC1	MDC1	ENSG00000224587	ENST00000548112
A1Z5I9	MDC1	MDC1	ENSG00000224587	ENST00000550004
A1Z5I9	MDC1	MDC1	ENSG00000224587	ENST00000551621
A1Z5I9	MDC1	MDC1	ENSG00000224587	ENST00000552474
A1Z5I9	MDC1	MDC1	ENSG00000225589	ENST00000437759
A1Z5I9	MDC1	MDC1	ENSG00000225589	ENST00000445764
A1Z5I9	MDC1	MDC1	ENSG00000225589	ENST00000447640
A1Z5I9	MDC1	MDC1	ENSG00000225589	ENST00000547681
A1Z5I9	MDC1	MDC1	ENSG00000225589	ENST00000549428
A1Z5I9	MDC1	MDC1	ENSG00000225589	ENST00000551204
A1Z5I9	MDC1	MDC1	ENSG00000225589	ENST00000552263
A1Z5I9	MDC1	MDC1	ENSG00000225589	ENST00000552776
A1Z5I9	MDC1	MDC1	ENSG00000228575	ENST00000417228
A1Z5I9	MDC1	MDC1	ENSG00000228575	ENST00000424638
A1Z5I9	MDC1	MDC1	ENSG00000228575	ENST00000425029
A1Z5I9	MDC1	MDC1	ENSG00000228575	ENST00000547047
A1Z5I9	MDC1	MDC1	ENSG00000228575	ENST00000548248
A1Z5I9	MDC1	MDC1	ENSG00000228575	ENST00000548542
A1Z5I9	MDC1	MDC1	ENSG00000228575	ENST00000549382
A1Z5I9	MDC1	MDC1	ENSG00000228575	ENST00000550500
A1Z5I9	MDC1	MDC1	ENSG00000231135	ENST00000412395
A1Z5I9	MDC1	MDC1	ENSG00000231135	ENST00000416368
A1Z5I9	MDC1	MDC1	ENSG00000231135	ENST00000430358
A1Z5I9	MDC1	MDC1	ENSG00000231135	ENST00000435664
A1Z5I9	MDC1	MDC1	ENSG00000231135	ENST00000546539
A1Z5I9	MDC1	MDC1	ENSG00000231135	ENST00000548433
A1Z5I9	MDC1	MDC1	ENSG00000231135	ENST00000551554
A1Z5I9	MDC1	MDC1	ENSG00000231135	ENST00000551740
A1Z5I9	MDC1	MDC1	ENSG00000234012	ENST00000424507
A1Z5I9	MDC1	MDC1	ENSG00000234012	ENST00000438165
A1Z5I9	MDC1	MDC1	ENSG00000234012	ENST00000456589
A1Z5I9	MDC1	MDC1	ENSG00000234012	ENST00000547700
A1Z5I9	MDC1	MDC1	ENSG00000234012	ENST00000547874
A1Z5I9	MDC1	MDC1	ENSG00000234012	ENST00000548947
A1Z5I9	MDC1	MDC1	ENSG00000234012	ENST00000551460
A1Z5I9	MDC1	MDC1	ENSG00000234012	ENST00000552522
A1Z5I9	MDC1	MDC1	ENSG00000237095	ENST00000422195
A1Z5I9	MDC1	MDC1	ENSG00000237095	ENST00000423726
A1Z5I9	MDC1	MDC1	ENSG00000237095	ENST00000455729
A1Z5I9	MDC1	MDC1	ENSG00000237095	ENST00000546487
A1Z5I9	MDC1	MDC1	ENSG00000237095	ENST00000547353
A1Z5I9	MDC1	MDC1	ENSG00000237095	ENST00000553047
A1Z5I9	MDC1	MDC1	ENSG00000237095	ENST00000553048
A1Z5I9	MDC1	MDC1	ENSG00000237095	ENST00000553196
A1Z625	ART4	ART4	ENSG00000111339	ENST00000420600
A1Z626	ABO.1	none	ENSG00000256062	ENST00000319878
A2A274	ACO2	ACO2	ENSG00000100412	ENST00000396512
A2A276	SPSB1	SPSB1	ENSG00000171621	ENST00000450402
A2A279	RFPL3	RFPL3	ENSG00000128276	ENST00000382088
A2A279	RFPL3	RFPL3	ENSG00000128276	ENST00000397468
A2A280	RFPL3-AS1	RFPL3-AS1	ENSG00000205853	ENST00000382086
A2A281	FBXO7	FBXO7	ENSG00000100225	ENST00000452138
A2A282	FBXO7	FBXO7	ENSG00000100225	ENST00000397426
A2A282	FBXO7	FBXO7	ENSG00000100225	ENST00000444207
A2A282	FBXO7	FBXO7	ENSG00000100225	ENST00000452138
A2A283	SYNGR1	SYNGR1	ENSG00000100321	ENST00000216155
A2A284	PLCG1	PLCG1	ENSG00000124181	ENST00000244007
A2A284	PLCG1	PLCG1	ENSG00000124181	ENST00000373272
A2A288	ZC3H12D	ZC3H12D	ENSG00000178199	ENST00000409806
A2A288	ZC3H12D	ZC3H12D	ENSG00000178199	ENST00000416573
A2A296	BAG2	BAG2	ENSG00000112208	ENST00000438730
A2A297	GRHL3	GRHL3	ENSG00000158055	ENST00000236255
A2A297	GRHL3	GRHL3	ENSG00000158055	ENST00000356046
A2A297	GRHL3	GRHL3	ENSG00000158055	ENST00000361548
A2A299	TGM2	TGM2	ENSG00000198959	ENST00000373403
A2A2A0	TGM2	TGM2	ENSG00000198959	ENST00000373403
A2A2A0	TGM2	TGM2	ENSG00000198959	ENST00000453095
A2A2A1	BPI	BPI	ENSG00000101425	ENST00000451435
A2A2A2	BPI	BPI	ENSG00000101425	ENST00000418004
A2A2A4	C20orf132	C20orf132	ENSG00000101353	ENST00000400440
A2A2A7	PARD6B	PARD6B	ENSG00000124171	ENST00000396039
A2A2B2	BAIAP3	BAIAP3	ENSG00000007516	ENST00000397488
A2A2B2	BAIAP3	BAIAP3	ENSG00000007516	ENST00000397489
A2A2C4	KDM1B	KDM1B	ENSG00000165097	ENST00000449850
A2A2C6	KDM1B	KDM1B	ENSG00000165097	ENST00000297792
A2A2D0	STMN1	STMN1	ENSG00000117632	ENST00000426559
A2A2D0	STMN1	STMN1	ENSG00000117632	ENST00000446334
A2A2D8	SALL4	SALL4	ENSG00000101115	ENST00000395997
A2A2D9	CBFA2T2	CBFA2T2	ENSG00000078699	ENST00000454955
A2A2E0	MANBAL	MANBAL	ENSG00000101363	ENST00000397150
A2A2E6	PQLC2	PQLC2	ENSG00000040487	ENST00000432465
A2A2E7	ADIG	ADIG	ENSG00000182035	ENST00000373348
A2A2E9	RALGAPB	RALGAPB	ENSG00000170471	ENST00000397042
A2A2F0	RALGAPB	RALGAPB	ENSG00000170471	ENST00000438490
A2A2F1	ARHGAP40	ARHGAP40	ENSG00000124143	ENST00000414158
A2A2F4	PMEPA1	PMEPA1	ENSG00000124225	ENST00000414037
A2A2F5	PMEPA1	PMEPA1	ENSG00000124225	ENST00000395819
A2A2F6	ZBP1	ZBP1	ENSG00000124256	ENST00000343535
A2A2F6	ZBP1	ZBP1	ENSG00000124256	ENST00000453793
A2A2F7	ZBP1	ZBP1	ENSG00000124256	ENST00000395822
A2A2F9	C20orf3	C20orf3	ENSG00000101474	ENST00000451442
A2A2G4	ALG6	ALG6	ENSG00000088035	ENST00000263440
A2A2G5	GGT7	GGT7	ENSG00000131067	ENST00000427420
A2A2I7	PXMP4	PXMP4	ENSG00000101417	ENST00000344022
A2A2I8	KCNG1	KCNG1	ENSG00000026559	ENST00000396017
A2A2I8	KCNG1	KCNG1	ENSG00000026559	ENST00000424171
A2A2I8	KCNG1	KCNG1	ENSG00000026559	ENST00000439216
A2A2I9	KCNG1	KCNG1	ENSG00000026559	ENST00000396017
A2A2I9	KCNG1	KCNG1	ENSG00000026559	ENST00000424171
A2A2I9	KCNG1	KCNG1	ENSG00000026559	ENST00000433903
A2A2I9	KCNG1	KCNG1	ENSG00000026559	ENST00000439216
A2A2I9	KCNG1	KCNG1	ENSG00000026559	ENST00000447736
A2A2J3	C20orf118	C20orf118	ENSG00000101342	ENST00000436941
A2A2K4	COL12A1	COL12A1	ENSG00000111799	ENST00000419671
A2A2K5	COL12A1	COL12A1	ENSG00000111799	ENST00000425443
A2A2K8	BLCAP	BLCAP	ENSG00000166619	ENST00000414542
A2A2K8	BLCAP	BLCAP	ENSG00000166619	ENST00000445723
A2A2K9	BLCAP	BLCAP	ENSG00000166619	ENST00000414080
A2A2K9	BLCAP	BLCAP	ENSG00000166619	ENST00000414542
A2A2K9	BLCAP	BLCAP	ENSG00000166619	ENST00000445723
A2A2L3	ADAM33	ADAM33	ENSG00000149451	ENST00000379861
A2A2L4	C20orf29	C20orf29	ENSG00000125843	ENST00000455742
A2A2L5	C20orf43	C20orf43	ENSG00000022277	ENST00000357348
A2A2L5	C20orf43	C20orf43	ENSG00000022277	ENST00000449062
A2A2L6	C20orf43	C20orf43	ENSG00000022277	ENST00000395881
A2A2M0	RPRD1B	RPRD1B	ENSG00000101413	ENST00000449186
A2A2M1	NFS1	NFS1	ENSG00000244005	ENST00000374085
A2A2M1	NFS1	NFS1	ENSG00000244005	ENST00000397425
A2A2M1	NFS1	NFS1	ENSG00000244005	ENST00000419569
A2A2M1	NFS1	NFS1	ENSG00000244005	ENST00000440385
A2A2M7	C20orf177	C20orf177	ENSG00000196227	ENST00000421092
A2A2M9	SYCP2	SYCP2	ENSG00000196074	ENST00000425931
A2A2N0	CST8	CST8	ENSG00000125815	ENST00000449810
A2A2N2	ITPA	ITPA	ENSG00000125877	ENST00000399838
A2A2N5	ZFP64	ZFP64	ENSG00000020256	ENST00000395989
A2A2N6	ZFP64	ZFP64	ENSG00000020256	ENST00000395979
A2A2P1	CTNNBL1	CTNNBL1	ENSG00000132792	ENST00000447935
A2A2P3	APCDD1L	APCDD1L	ENSG00000198768	ENST00000425773
A2A2P3	APCDD1L	APCDD1L	ENSG00000198768	ENST00000439429
A2A2Q6	UBOX5	UBOX5	ENSG00000185019	ENST00000348031
A2A2Q6	UBOX5	UBOX5	ENSG00000185019	ENST00000449731
A2A2Q9	C20orf4	C20orf4	ENSG00000131043	ENST00000397286
A2A2R0	BPIFB1	BPIFB1	ENSG00000125999	ENST00000423645
A2A2R6	GNAS	GNAS	ENSG00000087460	ENST00000338783
A2A2R7	TFAP2C	TFAP2C	ENSG00000087510	ENST00000416606
A2A2S1	GNAS	GNAS	ENSG00000087460	ENST00000453292
A2A2S2	GNAS	GNAS	ENSG00000087460	ENST00000419558
A2A2S2	GNAS	GNAS	ENSG00000087460	ENST00000453292
A2A2S5	RRBP1	RRBP1	ENSG00000125844	ENST00000398782
A2A2T2	WHSC1	WHSC1	ENSG00000109685	ENST00000382888
A2A2T8	ASTN2	ASTN2	ENSG00000148219	ENST00000373986
A2A2T8	ASTN2	ASTN2	ENSG00000148219	ENST00000373996
A2A2U1	SLC1A2	SLC1A2	ENSG00000110436	ENST00000395750
A2A2U1	SLC1A2	SLC1A2	ENSG00000110436	ENST00000395753
A2A2U4	NQO2	NQO2	ENSG00000124588	ENST00000380441
A2A2U4	NQO2	NQO2	ENSG00000124588	ENST00000380454
A2A2U4	NQO2	NQO2	ENSG00000124588	ENST00000380472
A2A2U4	NQO2	NQO2	ENSG00000124588	ENST00000397717
A2A2U4	NQO2	NQO2	ENSG00000124588	ENST00000426637
A2A2U4	NQO2	NQO2	ENSG00000124588	ENST00000538898
A2A2U7	KMO	KMO	ENSG00000117009	ENST00000366555
A2A2V2	RBM34	RBM34	ENSG00000188739	ENST00000447801
A2A2V3	C9orf84	C9orf84	ENSG00000165181	ENST00000394779
A2A2V4	VEGFA	VEGFA	ENSG00000112715	ENST00000230480
A2A2V4	VEGFA	VEGFA	ENSG00000112715	ENST00000372067
A2A2V4	VEGFA	VEGFA	ENSG00000112715	ENST00000523950
A2A2V5	SERTM1	SERTM1	ENSG00000180440	ENST00000315190
A2A2W8	KANK1	KANK1	ENSG00000107104	ENST00000382293
A2A2X3	MCF2L	MCF2L	ENSG00000126217	ENST00000453297
A2A2X4	MCF2L	MCF2L	ENSG00000126217	ENST00000439475
A2A2Y4	FRMD3	FRMD3	ENSG00000172159	ENST00000304195
A2A2Y8	COL17A1	COL17A1	ENSG00000065618	ENST00000393211
A2A2Z9	ANKRD18B	ANKRD18B	ENSG00000230453	ENST00000290943
A2A300	ANKRD18B	ANKRD18B	ENSG00000230453	ENST00000357927
A2A304	C6orf170	C6orf170	ENSG00000146350	ENST00000275159
A2A304	C6orf170	C6orf170	ENSG00000146350	ENST00000422369
A2A305	UBAP2	UBAP2	ENSG00000137073	ENST00000412543
A2A305	UBAP2	UBAP2	ENSG00000137073	ENST00000418786
A2A306	UBAP2	UBAP2	ENSG00000137073	ENST00000379225
A2A312	FOXP4	FOXP4	ENSG00000137166	ENST00000451305
A2A322	PJA1	PJA1	ENSG00000181191	ENST00000374571
A2A326	ZNF217	ZNF217	ENSG00000171940	ENST00000431687
A2A329	FAM102A	FAM102A	ENSG00000167106	ENST00000373084
A2A340	SYCP2	SYCP2	ENSG00000196074	ENST00000412613
A2A341	SYCP2	SYCP2	ENSG00000196074	ENST00000446834
A2A343	ADAMTSL1	ADAMTSL1	ENSG00000178031	ENST00000388710
A2A349	DOCK8	DOCK8	ENSG00000107099	ENST00000287364
A2A351	DOCK8	DOCK8	ENSG00000107099	ENST00000287364
A2A351	DOCK8	DOCK8	ENSG00000107099	ENST00000432829
A2A351	DOCK8	DOCK8	ENSG00000107099	ENST00000469391
A2A351	DOCK8	DOCK8	ENSG00000107099	ENST00000483757
A2A352	COL4A2	COL4A2	ENSG00000134871	ENST00000257309
A2A352	COL4A2	COL4A2	ENSG00000134871	ENST00000400163
A2A353	COL4A2-AS2	COL4A2-AS2	ENSG00000224821	ENST00000458403
A2A368	MAGEB16	MAGEB16	ENSG00000189023	ENST00000399985
A2A368	MAGEB16	MAGEB16	ENSG00000189023	ENST00000399987
A2A368	MAGEB16	MAGEB16	ENSG00000189023	ENST00000399988
A2A368	MAGEB16	MAGEB16	ENSG00000189023	ENST00000399989
A2A368	MAGEB16	MAGEB16	ENSG00000189023	ENST00000399992
A2A369	DOCK8	DOCK8	ENSG00000107099	ENST00000382329
A2A370	DOCK8	DOCK8	ENSG00000107099	ENST00000382331
A2A376	DDX58	DDX58	ENSG00000107201	ENST00000379868
A2A376	DDX58	DDX58	ENSG00000107201	ENST00000379882
A2A376	DDX58	DDX58	ENSG00000107201	ENST00000542096
A2A387	C9orf147	C9orf147	ENSG00000230185	ENST00000457681
A2A390	CDK20	CDK20	ENSG00000156345	ENST00000336654
A2A391	OBSCN	OBSCN	ENSG00000154358	ENST00000441106
A2A393	C9orf171	C9orf171	ENSG00000188523	ENST00000393215
A2A3B4	C10orf68	C10orf68	ENSG00000150076	ENST00000375028
A2A3B6	PPP4R1L	PPP4R1L	ENSG00000124224	ENST00000457990
A2A3C1	BAI2	BAI2	ENSG00000121753	ENST00000398542
A2A3C2	BAI2	BAI2	ENSG00000121753	ENST00000398538
A2A3C3	BAI2	BAI2	ENSG00000121753	ENST00000398547
A2A3C4	BAI2	BAI2	ENSG00000121753	ENST00000420125
A2A3C6	BAI2	BAI2	ENSG00000121753	ENST00000398556
A2A3D6	C10orf68	C10orf68	ENSG00000150076	ENST00000375030
A2A3D8	PCDH15	PCDH15	ENSG00000150275	ENST00000373957
A2A3D9	PCDH15	PCDH15	ENSG00000150275	ENST00000361849
A2A3D9	PCDH15	PCDH15	ENSG00000150275	ENST00000373955
A2A3D9	PCDH15	PCDH15	ENSG00000150275	ENST00000373965
A2A3D9	PCDH15	PCDH15	ENSG00000150275	ENST00000395430
A2A3D9	PCDH15	PCDH15	ENSG00000150275	ENST00000395432
A2A3D9	PCDH15	PCDH15	ENSG00000150275	ENST00000395438
A2A3D9	PCDH15	PCDH15	ENSG00000150275	ENST00000395440
A2A3D9	PCDH15	PCDH15	ENSG00000150275	ENST00000395442
A2A3D9	PCDH15	PCDH15	ENSG00000150275	ENST00000395445
A2A3D9	PCDH15	PCDH15	ENSG00000150275	ENST00000395446
A2A3D9	PCDH15	PCDH15	ENSG00000150275	ENST00000414367
A2A3D9	PCDH15	PCDH15	ENSG00000150275	ENST00000437009
A2A3D9	PCDH15	PCDH15	ENSG00000150275	ENST00000448885
A2A3D9	PCDH15	PCDH15	ENSG00000150275	ENST00000455746
A2A3D9	PCDH15	PCDH15	ENSG00000150275	ENST00000458638
A2A3E1	PCDH15	PCDH15	ENSG00000150275	ENST00000395442
A2A3E2	PCDH15	PCDH15	ENSG00000150275	ENST00000395445
A2A3E3	PCDH15	PCDH15	ENSG00000150275	ENST00000395438
A2A3E4	PCDH15	PCDH15	ENSG00000150275	ENST00000395446
A2A3E5	PCDH15	PCDH15	ENSG00000150275	ENST00000395440
A2A3E6	PCDH15	PCDH15	ENSG00000150275	ENST00000395430
A2A3E7	PCDH15	PCDH15	ENSG00000150275	ENST00000361849
A2A3E8	PCDH15	PCDH15	ENSG00000150275	ENST00000395433
A2A3F0	TRPM3	TRPM3	ENSG00000083067	ENST00000396280
A2A3F1	TRPM3	TRPM3	ENSG00000083067	ENST00000377106
A2A3F1	TRPM3	TRPM3	ENSG00000083067	ENST00000396292
A2A3F1	TRPM3	TRPM3	ENSG00000083067	ENST00000423814
A2A3F3	TRPM3	TRPM3	ENSG00000083067	ENST00000396285
A2A3F4	TRPM3	TRPM3	ENSG00000083067	ENST00000358082
A2A3F4	TRPM3	TRPM3	ENSG00000083067	ENST00000360823
A2A3F5	TRPM3	TRPM3	ENSG00000083067	ENST00000377111
A2A3F8	WDR34	WDR34	ENSG00000119333	ENST00000419989
A2A3F9	WDR34	WDR34	ENSG00000119333	ENST00000451652
A2A3G7	MCF2L	MCF2L	ENSG00000126217	ENST00000397024
A2A3G9	ATP11A	ATP11A	ENSG00000068650	ENST00000375630
A2A3G9	ATP11A	ATP11A	ENSG00000068650	ENST00000419631
A2A3H0	ATP11A	ATP11A	ENSG00000068650	ENST00000415301
A2A3H1	MCF2L	MCF2L	ENSG00000126217	ENST00000397036
A2A3H2	KATNAL1	KATNAL1	ENSG00000102781	ENST00000414289
A2A3K3	HMCN2	HMCN2	ENSG00000148357	ENST00000415566
A2A3K4	PTPDC1	PTPDC1	ENSG00000158079	ENST00000375360
A2A3L6	TTC24	TTC24	ENSG00000187862	ENST00000368237
A2A3L9	PGC	PGC	ENSG00000096088	ENST00000415707
A2A3M4	CGN	CGN	ENSG00000143375	ENST00000427934
A2A3M4	CGN	CGN	ENSG00000143375	ENST00000502442
A2A3M4	CGN	CGN	ENSG00000143375	ENST00000505188
A2A3N8	ADD1	ADD1	ENSG00000087274	ENST00000398123
A2A3N8	ADD1	ADD1	ENSG00000087274	ENST00000398125
A2A3P2	CEP85L	CEP85L	ENSG00000111860	ENST00000419517
A2A3P3	CEP85L	CEP85L	ENSG00000111860	ENST00000368488
A2A3P3	CEP85L	CEP85L	ENSG00000111860	ENST00000434604
A2A3Q1	RP11-126K1.2.1	none	ENSG00000232671	ENST00000447795
A2A3Q2	ZNF687	ZNF687	ENSG00000143373	ENST00000443959
A2A3Q3	RFX5	RFX5	ENSG00000143390	ENST00000436637
A2A3Q4	RFX5	RFX5	ENSG00000143390	ENST00000392746
A2A3Q5	RFX5	RFX5	ENSG00000143390	ENST00000392746
A2A3Q5	RFX5	RFX5	ENSG00000143390	ENST00000422595
A2A3Q5	RFX5	RFX5	ENSG00000143390	ENST00000450506
A2A3Q5	RFX5	RFX5	ENSG00000143390	ENST00000458484
A2A3R5	RPS6	RPS6	ENSG00000137154	ENST00000315377
A2A3R5	RPS6	RPS6	ENSG00000137154	ENST00000380384
A2A3R7	RPS6	RPS6	ENSG00000137154	ENST00000380381
A2A3S1	VDAC2	VDAC2	ENSG00000165637	ENST00000313132
A2A3S1	VDAC2	VDAC2	ENSG00000165637	ENST00000413289
A2A3S3	MBNL2	MBNL2	ENSG00000139793	ENST00000343600
A2A3S3	MBNL2	MBNL2	ENSG00000139793	ENST00000397601
A2A3T8	FAM138C	FAM138C	ENSG00000218839	ENST00000305248
A2A3U3	FAM182A	FAM182A	ENSG00000125804	ENST00000389261
A2A3U3	FAM182A	FAM182A	ENSG00000125804	ENST00000439881
A2A3U4	FAM182A	FAM182A	ENSG00000125804	ENST00000389261
A2A3U5	SIGMAR1	SIGMAR1	ENSG00000147955	ENST00000477726
A2A3Z5	LACC1	LACC1	ENSG00000179630	ENST00000425906
A2A418	GSN	GSN	ENSG00000148180	ENST00000341272
A2A418	GSN	GSN	ENSG00000148180	ENST00000373808
A2A418	GSN	GSN	ENSG00000148180	ENST00000373823
A2A418	GSN	GSN	ENSG00000148180	ENST00000394353
A2A418	GSN	GSN	ENSG00000148180	ENST00000412819
A2A418	GSN	GSN	ENSG00000148180	ENST00000436847
A2A418	GSN	GSN	ENSG00000148180	ENST00000449733
A2A418	GSN	GSN	ENSG00000148180	ENST00000545652
A2A437	PTPRF	PTPRF	ENSG00000142949	ENST00000437607
A2A457	OAZ3	OAZ3	ENSG00000143450	ENST00000418982
A2A492	BNIPL	BNIPL	ENSG00000163141	ENST00000361277
A2A4F6	CEP350	CEP350	ENSG00000135837	ENST00000357434
A2A5X0	PIP5K1A	PIP5K1A	ENSG00000143398	ENST00000447555
A2A639	MCF2L	MCF2L	ENSG00000126217	ENST00000397021
A2A640	MCF2L	MCF2L	ENSG00000126217	ENST00000423251
A2A6U7	MTO1	MTO1	ENSG00000135297	ENST00000357845
A2A6U7	MTO1	MTO1	ENSG00000135297	ENST00000370305
A2A6U7	MTO1	MTO1	ENSG00000135297	ENST00000415228
A2A6U7	MTO1	MTO1	ENSG00000135297	ENST00000415954
A2A6U7	MTO1	MTO1	ENSG00000135297	ENST00000442897
A2A6U7	MTO1	MTO1	ENSG00000135297	ENST00000498286
A2A6U7	MTO1	MTO1	ENSG00000135297	ENST00000521032
A2AAS7	COL11A2	COL11A2	ENSG00000204248	ENST00000457788
A2AAS7	COL11A2	COL11A2	ENSG00000227801	ENST00000451040
A2AAS7	COL11A2	COL11A2	ENSG00000227801	ENST00000549811
A2AAS7	COL11A2	COL11A2	ENSG00000230930	ENST00000438711
A2AAS7	COL11A2	COL11A2	ENSG00000230930	ENST00000551758
A2AAT0	SLC39A7	SLC39A7	ENSG00000112473	ENST00000444757
A2AAT0	SLC39A7	SLC39A7	ENSG00000206288	ENST00000414916
A2AAT0	SLC39A7	SLC39A7	ENSG00000224399	ENST00000414757
A2AAT0	SLC39A7	SLC39A7	ENSG00000226614	ENST00000429042
A2AAT0	SLC39A7	SLC39A7	ENSG00000227402	ENST00000425069
A2AAT0	SLC39A7	SLC39A7	ENSG00000229802	ENST00000454420
A2AAT3	HLA-DMB	HLA-DMB	ENSG00000234154	ENST00000418759
A2AAT3	HLA-DMB	HLA-DMB	ENSG00000241296	ENST00000439344
A2AAT3	HLA-DMB	HLA-DMB	ENSG00000242386	ENST00000456428
A2AAT3	HLA-DMB	HLA-DMB	ENSG00000242574	ENST00000446948
A2AAT8	HLA-DMA	HLA-DMA	ENSG00000204257	ENST00000395305
A2AAT8	HLA-DMA	HLA-DMA	ENSG00000239463	ENST00000457285
A2AAT8	HLA-DMA	HLA-DMA	ENSG00000242361	ENST00000451753
A2AAT8	HLA-DMA	HLA-DMA	ENSG00000242685	ENST00000435503
A2AAT8	HLA-DMA	HLA-DMA	ENSG00000243189	ENST00000420299
A2AAT8	HLA-DMA	HLA-DMA	ENSG00000243215	ENST00000383228
A2AAT8	HLA-DMA	HLA-DMA	ENSG00000243719	ENST00000452703
A2AAT9	BRD2	BRD2	ENSG00000204256	ENST00000456339
A2AAT9	BRD2	BRD2	ENSG00000215077	ENST00000450284
A2AAT9	BRD2	BRD2	ENSG00000234507	ENST00000412535
A2AAT9	BRD2	BRD2	ENSG00000235307	ENST00000429833
A2AAT9	BRD2	BRD2	ENSG00000236227	ENST00000454038
A2AAU0	BRD2	BRD2	ENSG00000204256	ENST00000395287
A2AAU0	BRD2	BRD2	ENSG00000204256	ENST00000395289
A2AAU0	BRD2	BRD2	ENSG00000215077	ENST00000399527
A2AAU0	BRD2	BRD2	ENSG00000215077	ENST00000550142
A2AAU0	BRD2	BRD2	ENSG00000234507	ENST00000442863
A2AAU0	BRD2	BRD2	ENSG00000234507	ENST00000547895
A2AAU0	BRD2	BRD2	ENSG00000235307	ENST00000448067
A2AAU0	BRD2	BRD2	ENSG00000235307	ENST00000549126
A2AAU1	BRD2	BRD2	ENSG00000204256	ENST00000449025
A2AAU1	BRD2	BRD2	ENSG00000215077	ENST00000439194
A2AAU1	BRD2	BRD2	ENSG00000234507	ENST00000446150
A2AAY8	HLA-DQB1	HLA-DQB1	ENSG00000179344	ENST00000399082
A2AAZ0	HLA-DQB1	HLA-DQB1	ENSG00000179344	ENST00000399079
A2AAZ2	TRIM39	TRIM39	ENSG00000204599	ENST00000376659
A2AAZ2	TRIM39	TRIM39	ENSG00000204599	ENST00000396548
A2AAZ2	TRIM39	TRIM39	ENSG00000204599	ENST00000396551
A2AAZ2	TRIM39	TRIM39	ENSG00000204599	ENST00000428404
A2AAZ2	TRIM39	TRIM39	ENSG00000204599	ENST00000428555
A2AAZ2	TRIM39	TRIM39	ENSG00000204599	ENST00000428728
A2AAZ2	TRIM39	TRIM39	ENSG00000204599	ENST00000440271
A2AAZ2	TRIM39	TRIM39	ENSG00000204599	ENST00000449040
A2AAZ2	TRIM39	TRIM39	ENSG00000204599	ENST00000458516
A2AAZ2	TRIM39	TRIM39	ENSG00000204599	ENST00000540416
A2AAZ2	TRIM39	TRIM39	ENSG00000204599	ENST00000545104
A2AAZ2	TRIM39	TRIM39	ENSG00000206495	ENST00000383601
A2AAZ2	TRIM39	TRIM39	ENSG00000206495	ENST00000383603
A2AAZ2	TRIM39	TRIM39	ENSG00000206495	ENST00000400644
A2AAZ2	TRIM39	TRIM39	ENSG00000206495	ENST00000424571
A2AAZ2	TRIM39	TRIM39	ENSG00000206495	ENST00000426443
A2AAZ2	TRIM39	TRIM39	ENSG00000206495	ENST00000441470
A2AAZ2	TRIM39	TRIM39	ENSG00000206495	ENST00000447077
A2AAZ2	TRIM39	TRIM39	ENSG00000206495	ENST00000447542
A2AAZ2	TRIM39	TRIM39	ENSG00000206495	ENST00000547598
A2AAZ2	TRIM39	TRIM39	ENSG00000206495	ENST00000549959
A2AAZ2	TRIM39	TRIM39	ENSG00000206495	ENST00000550282
A2AAZ2	TRIM39	TRIM39	ENSG00000206495	ENST00000550625
A2AAZ2	TRIM39	TRIM39	ENSG00000224994	ENST00000414015
A2AAZ2	TRIM39	TRIM39	ENSG00000224994	ENST00000422419
A2AAZ2	TRIM39	TRIM39	ENSG00000224994	ENST00000424180
A2AAZ2	TRIM39	TRIM39	ENSG00000224994	ENST00000438089
A2AAZ2	TRIM39	TRIM39	ENSG00000224994	ENST00000440117
A2AAZ2	TRIM39	TRIM39	ENSG00000224994	ENST00000440130
A2AAZ2	TRIM39	TRIM39	ENSG00000224994	ENST00000449318
A2AAZ2	TRIM39	TRIM39	ENSG00000224994	ENST00000456425
A2AAZ2	TRIM39	TRIM39	ENSG00000224994	ENST00000546867
A2AAZ2	TRIM39	TRIM39	ENSG00000224994	ENST00000546886
A2AAZ2	TRIM39	TRIM39	ENSG00000224994	ENST00000547030
A2AAZ2	TRIM39	TRIM39	ENSG00000224994	ENST00000549269
A2AAZ2	TRIM39	TRIM39	ENSG00000226437	ENST00000411711
A2AAZ2	TRIM39	TRIM39	ENSG00000226437	ENST00000418057
A2AAZ2	TRIM39	TRIM39	ENSG00000226437	ENST00000424074
A2AAZ2	TRIM39	TRIM39	ENSG00000226437	ENST00000438859
A2AAZ2	TRIM39	TRIM39	ENSG00000226437	ENST00000442914
A2AAZ2	TRIM39	TRIM39	ENSG00000226437	ENST00000450170
A2AAZ2	TRIM39	TRIM39	ENSG00000226437	ENST00000450778
A2AAZ2	TRIM39	TRIM39	ENSG00000226437	ENST00000451132
A2AAZ2	TRIM39	TRIM39	ENSG00000226437	ENST00000547462
A2AAZ2	TRIM39	TRIM39	ENSG00000226437	ENST00000548540
A2AAZ2	TRIM39	TRIM39	ENSG00000226437	ENST00000552047
A2AAZ2	TRIM39	TRIM39	ENSG00000226437	ENST00000552337
A2AAZ2	TRIM39	TRIM39	ENSG00000229929	ENST00000418079
A2AAZ2	TRIM39	TRIM39	ENSG00000229929	ENST00000419790
A2AAZ2	TRIM39	TRIM39	ENSG00000229929	ENST00000429069
A2AAZ2	TRIM39	TRIM39	ENSG00000229929	ENST00000443109
A2AAZ2	TRIM39	TRIM39	ENSG00000229929	ENST00000450421
A2AAZ2	TRIM39	TRIM39	ENSG00000229929	ENST00000450818
A2AAZ2	TRIM39	TRIM39	ENSG00000229929	ENST00000452705
A2AAZ2	TRIM39	TRIM39	ENSG00000229929	ENST00000453856
A2AAZ2	TRIM39	TRIM39	ENSG00000229929	ENST00000546617
A2AAZ2	TRIM39	TRIM39	ENSG00000229929	ENST00000550063
A2AAZ2	TRIM39	TRIM39	ENSG00000229929	ENST00000552520
A2AAZ2	TRIM39	TRIM39	ENSG00000229929	ENST00000552594
A2AAZ2	TRIM39	TRIM39	ENSG00000230308	ENST00000412150
A2AAZ2	TRIM39	TRIM39	ENSG00000230308	ENST00000416213
A2AAZ2	TRIM39	TRIM39	ENSG00000230308	ENST00000421662
A2AAZ2	TRIM39	TRIM39	ENSG00000230308	ENST00000431272
A2AAZ2	TRIM39	TRIM39	ENSG00000230308	ENST00000431871
A2AAZ2	TRIM39	TRIM39	ENSG00000230308	ENST00000434862
A2AAZ2	TRIM39	TRIM39	ENSG00000230308	ENST00000446397
A2AAZ2	TRIM39	TRIM39	ENSG00000230308	ENST00000458607
A2AAZ2	TRIM39	TRIM39	ENSG00000230308	ENST00000549051
A2AAZ2	TRIM39	TRIM39	ENSG00000230308	ENST00000549841
A2AAZ2	TRIM39	TRIM39	ENSG00000230308	ENST00000550432
A2AAZ2	TRIM39	TRIM39	ENSG00000230308	ENST00000552805
A2AAZ2	TRIM39	TRIM39	ENSG00000232839	ENST00000426676
A2AAZ2	TRIM39	TRIM39	ENSG00000232839	ENST00000430414
A2AAZ2	TRIM39	TRIM39	ENSG00000232839	ENST00000430502
A2AAZ2	TRIM39	TRIM39	ENSG00000232839	ENST00000433900
A2AAZ2	TRIM39	TRIM39	ENSG00000232839	ENST00000434118
A2AAZ2	TRIM39	TRIM39	ENSG00000232839	ENST00000438076
A2AAZ2	TRIM39	TRIM39	ENSG00000232839	ENST00000449396
A2AAZ2	TRIM39	TRIM39	ENSG00000232839	ENST00000457343
A2AAZ2	TRIM39	TRIM39	ENSG00000232839	ENST00000547272
A2AAZ2	TRIM39	TRIM39	ENSG00000232839	ENST00000548002
A2AAZ2	TRIM39	TRIM39	ENSG00000232839	ENST00000548680
A2AAZ2	TRIM39	TRIM39	ENSG00000232839	ENST00000552165
A2AAZ3	TRIM39	TRIM39	ENSG00000204599	ENST00000376659
A2AAZ3	TRIM39	TRIM39	ENSG00000204599	ENST00000396548
A2AAZ3	TRIM39	TRIM39	ENSG00000204599	ENST00000396551
A2AAZ3	TRIM39	TRIM39	ENSG00000204599	ENST00000428404
A2AAZ3	TRIM39	TRIM39	ENSG00000204599	ENST00000428728
A2AAZ3	TRIM39	TRIM39	ENSG00000204599	ENST00000440271
A2AAZ3	TRIM39	TRIM39	ENSG00000204599	ENST00000449040
A2AAZ3	TRIM39	TRIM39	ENSG00000204599	ENST00000458516
A2AAZ3	TRIM39	TRIM39	ENSG00000204599	ENST00000540416
A2AAZ3	TRIM39	TRIM39	ENSG00000204599	ENST00000545104
A2AAZ3	TRIM39	TRIM39	ENSG00000206495	ENST00000383601
A2AAZ3	TRIM39	TRIM39	ENSG00000206495	ENST00000383603
A2AAZ3	TRIM39	TRIM39	ENSG00000206495	ENST00000400644
A2AAZ3	TRIM39	TRIM39	ENSG00000206495	ENST00000424571
A2AAZ3	TRIM39	TRIM39	ENSG00000206495	ENST00000441470
A2AAZ3	TRIM39	TRIM39	ENSG00000206495	ENST00000447077
A2AAZ3	TRIM39	TRIM39	ENSG00000206495	ENST00000447542
A2AAZ3	TRIM39	TRIM39	ENSG00000206495	ENST00000547598
A2AAZ3	TRIM39	TRIM39	ENSG00000206495	ENST00000549959
A2AAZ3	TRIM39	TRIM39	ENSG00000206495	ENST00000550282
A2AAZ3	TRIM39	TRIM39	ENSG00000206495	ENST00000550625
A2AAZ3	TRIM39	TRIM39	ENSG00000224994	ENST00000414015
A2AAZ3	TRIM39	TRIM39	ENSG00000224994	ENST00000424180
A2AAZ3	TRIM39	TRIM39	ENSG00000224994	ENST00000438089
A2AAZ3	TRIM39	TRIM39	ENSG00000224994	ENST00000440117
A2AAZ3	TRIM39	TRIM39	ENSG00000224994	ENST00000440130
A2AAZ3	TRIM39	TRIM39	ENSG00000224994	ENST00000449318
A2AAZ3	TRIM39	TRIM39	ENSG00000224994	ENST00000456425
A2AAZ3	TRIM39	TRIM39	ENSG00000224994	ENST00000546867
A2AAZ3	TRIM39	TRIM39	ENSG00000224994	ENST00000546886
A2AAZ3	TRIM39	TRIM39	ENSG00000224994	ENST00000547030
A2AAZ3	TRIM39	TRIM39	ENSG00000224994	ENST00000549269
A2AAZ3	TRIM39	TRIM39	ENSG00000226437	ENST00000411711
A2AAZ3	TRIM39	TRIM39	ENSG00000226437	ENST00000418057
A2AAZ3	TRIM39	TRIM39	ENSG00000226437	ENST00000424074
A2AAZ3	TRIM39	TRIM39	ENSG00000226437	ENST00000438859
A2AAZ3	TRIM39	TRIM39	ENSG00000226437	ENST00000442914
A2AAZ3	TRIM39	TRIM39	ENSG00000226437	ENST00000450778
A2AAZ3	TRIM39	TRIM39	ENSG00000226437	ENST00000451132
A2AAZ3	TRIM39	TRIM39	ENSG00000226437	ENST00000547462
A2AAZ3	TRIM39	TRIM39	ENSG00000226437	ENST00000548540
A2AAZ3	TRIM39	TRIM39	ENSG00000226437	ENST00000552047
A2AAZ3	TRIM39	TRIM39	ENSG00000226437	ENST00000552337
A2AAZ3	TRIM39	TRIM39	ENSG00000229929	ENST00000419790
A2AAZ3	TRIM39	TRIM39	ENSG00000229929	ENST00000429069
A2AAZ3	TRIM39	TRIM39	ENSG00000229929	ENST00000443109
A2AAZ3	TRIM39	TRIM39	ENSG00000229929	ENST00000450421
A2AAZ3	TRIM39	TRIM39	ENSG00000229929	ENST00000450818
A2AAZ3	TRIM39	TRIM39	ENSG00000229929	ENST00000452705
A2AAZ3	TRIM39	TRIM39	ENSG00000229929	ENST00000453856
A2AAZ3	TRIM39	TRIM39	ENSG00000229929	ENST00000546617
A2AAZ3	TRIM39	TRIM39	ENSG00000229929	ENST00000550063
A2AAZ3	TRIM39	TRIM39	ENSG00000229929	ENST00000552520
A2AAZ3	TRIM39	TRIM39	ENSG00000229929	ENST00000552594
A2AAZ3	TRIM39	TRIM39	ENSG00000230308	ENST00000412150
A2AAZ3	TRIM39	TRIM39	ENSG00000230308	ENST00000416213
A2AAZ3	TRIM39	TRIM39	ENSG00000230308	ENST00000431272
A2AAZ3	TRIM39	TRIM39	ENSG00000230308	ENST00000431871
A2AAZ3	TRIM39	TRIM39	ENSG00000230308	ENST00000434862
A2AAZ3	TRIM39	TRIM39	ENSG00000230308	ENST00000446397
A2AAZ3	TRIM39	TRIM39	ENSG00000230308	ENST00000458607
A2AAZ3	TRIM39	TRIM39	ENSG00000230308	ENST00000549051
A2AAZ3	TRIM39	TRIM39	ENSG00000230308	ENST00000549841
A2AAZ3	TRIM39	TRIM39	ENSG00000230308	ENST00000550432
A2AAZ3	TRIM39	TRIM39	ENSG00000230308	ENST00000552805
A2AAZ3	TRIM39	TRIM39	ENSG00000232839	ENST00000426676
A2AAZ3	TRIM39	TRIM39	ENSG00000232839	ENST00000430414
A2AAZ3	TRIM39	TRIM39	ENSG00000232839	ENST00000430502
A2AAZ3	TRIM39	TRIM39	ENSG00000232839	ENST00000433900
A2AAZ3	TRIM39	TRIM39	ENSG00000232839	ENST00000434118
A2AAZ3	TRIM39	TRIM39	ENSG00000232839	ENST00000438076
A2AAZ3	TRIM39	TRIM39	ENSG00000232839	ENST00000449396
A2AAZ3	TRIM39	TRIM39	ENSG00000232839	ENST00000547272
A2AAZ3	TRIM39	TRIM39	ENSG00000232839	ENST00000548002
A2AAZ3	TRIM39	TRIM39	ENSG00000232839	ENST00000548680
A2AAZ3	TRIM39	TRIM39	ENSG00000232839	ENST00000552165
A2AAZ4	TRIM39	TRIM39	ENSG00000204599	ENST00000376659
A2AAZ4	TRIM39	TRIM39	ENSG00000204599	ENST00000396548
A2AAZ4	TRIM39	TRIM39	ENSG00000204599	ENST00000396551
A2AAZ4	TRIM39	TRIM39	ENSG00000204599	ENST00000428728
A2AAZ4	TRIM39	TRIM39	ENSG00000204599	ENST00000440271
A2AAZ4	TRIM39	TRIM39	ENSG00000204599	ENST00000449040
A2AAZ4	TRIM39	TRIM39	ENSG00000204599	ENST00000458516
A2AAZ4	TRIM39	TRIM39	ENSG00000204599	ENST00000540416
A2AAZ4	TRIM39	TRIM39	ENSG00000204599	ENST00000545104
A2AAZ4	TRIM39	TRIM39	ENSG00000206495	ENST00000383601
A2AAZ4	TRIM39	TRIM39	ENSG00000206495	ENST00000383603
A2AAZ4	TRIM39	TRIM39	ENSG00000206495	ENST00000400644
A2AAZ4	TRIM39	TRIM39	ENSG00000206495	ENST00000424571
A2AAZ4	TRIM39	TRIM39	ENSG00000206495	ENST00000447077
A2AAZ4	TRIM39	TRIM39	ENSG00000206495	ENST00000447542
A2AAZ4	TRIM39	TRIM39	ENSG00000206495	ENST00000547598
A2AAZ4	TRIM39	TRIM39	ENSG00000206495	ENST00000549959
A2AAZ4	TRIM39	TRIM39	ENSG00000206495	ENST00000550282
A2AAZ4	TRIM39	TRIM39	ENSG00000206495	ENST00000550625
A2AAZ4	TRIM39	TRIM39	ENSG00000224994	ENST00000414015
A2AAZ4	TRIM39	TRIM39	ENSG00000224994	ENST00000438089
A2AAZ4	TRIM39	TRIM39	ENSG00000224994	ENST00000440117
A2AAZ4	TRIM39	TRIM39	ENSG00000224994	ENST00000440130
A2AAZ4	TRIM39	TRIM39	ENSG00000224994	ENST00000449318
A2AAZ4	TRIM39	TRIM39	ENSG00000224994	ENST00000456425
A2AAZ4	TRIM39	TRIM39	ENSG00000224994	ENST00000546867
A2AAZ4	TRIM39	TRIM39	ENSG00000224994	ENST00000546886
A2AAZ4	TRIM39	TRIM39	ENSG00000224994	ENST00000547030
A2AAZ4	TRIM39	TRIM39	ENSG00000224994	ENST00000549269
A2AAZ4	TRIM39	TRIM39	ENSG00000226437	ENST00000411711
A2AAZ4	TRIM39	TRIM39	ENSG00000226437	ENST00000418057
A2AAZ4	TRIM39	TRIM39	ENSG00000226437	ENST00000438859
A2AAZ4	TRIM39	TRIM39	ENSG00000226437	ENST00000442914
A2AAZ4	TRIM39	TRIM39	ENSG00000226437	ENST00000450778
A2AAZ4	TRIM39	TRIM39	ENSG00000226437	ENST00000451132
A2AAZ4	TRIM39	TRIM39	ENSG00000226437	ENST00000547462
A2AAZ4	TRIM39	TRIM39	ENSG00000226437	ENST00000548540
A2AAZ4	TRIM39	TRIM39	ENSG00000226437	ENST00000552047
A2AAZ4	TRIM39	TRIM39	ENSG00000226437	ENST00000552337
A2AAZ4	TRIM39	TRIM39	ENSG00000229929	ENST00000419790
A2AAZ4	TRIM39	TRIM39	ENSG00000229929	ENST00000443109
A2AAZ4	TRIM39	TRIM39	ENSG00000229929	ENST00000450421
A2AAZ4	TRIM39	TRIM39	ENSG00000229929	ENST00000450818
A2AAZ4	TRIM39	TRIM39	ENSG00000229929	ENST00000452705
A2AAZ4	TRIM39	TRIM39	ENSG00000229929	ENST00000453856
A2AAZ4	TRIM39	TRIM39	ENSG00000229929	ENST00000546617
A2AAZ4	TRIM39	TRIM39	ENSG00000229929	ENST00000550063
A2AAZ4	TRIM39	TRIM39	ENSG00000229929	ENST00000552520
A2AAZ4	TRIM39	TRIM39	ENSG00000229929	ENST00000552594
A2AAZ4	TRIM39	TRIM39	ENSG00000230308	ENST00000412150
A2AAZ4	TRIM39	TRIM39	ENSG00000230308	ENST00000416213
A2AAZ4	TRIM39	TRIM39	ENSG00000230308	ENST00000431272
A2AAZ4	TRIM39	TRIM39	ENSG00000230308	ENST00000431871
A2AAZ4	TRIM39	TRIM39	ENSG00000230308	ENST00000446397
A2AAZ4	TRIM39	TRIM39	ENSG00000230308	ENST00000458607
A2AAZ4	TRIM39	TRIM39	ENSG00000230308	ENST00000549051
A2AAZ4	TRIM39	TRIM39	ENSG00000230308	ENST00000549841
A2AAZ4	TRIM39	TRIM39	ENSG00000230308	ENST00000550432
A2AAZ4	TRIM39	TRIM39	ENSG00000230308	ENST00000552805
A2AAZ4	TRIM39	TRIM39	ENSG00000232839	ENST00000426676
A2AAZ4	TRIM39	TRIM39	ENSG00000232839	ENST00000430414
A2AAZ4	TRIM39	TRIM39	ENSG00000232839	ENST00000430502
A2AAZ4	TRIM39	TRIM39	ENSG00000232839	ENST00000433900
A2AAZ4	TRIM39	TRIM39	ENSG00000232839	ENST00000438076
A2AAZ4	TRIM39	TRIM39	ENSG00000232839	ENST00000449396
A2AAZ4	TRIM39	TRIM39	ENSG00000232839	ENST00000547272
A2AAZ4	TRIM39	TRIM39	ENSG00000232839	ENST00000548002
A2AAZ4	TRIM39	TRIM39	ENSG00000232839	ENST00000548680
A2AAZ4	TRIM39	TRIM39	ENSG00000232839	ENST00000552165
A2AAZ5	TRIM39	TRIM39	ENSG00000204599	ENST00000376659
A2AAZ5	TRIM39	TRIM39	ENSG00000204599	ENST00000396548
A2AAZ5	TRIM39	TRIM39	ENSG00000204599	ENST00000396551
A2AAZ5	TRIM39	TRIM39	ENSG00000204599	ENST00000428728
A2AAZ5	TRIM39	TRIM39	ENSG00000204599	ENST00000449040
A2AAZ5	TRIM39	TRIM39	ENSG00000204599	ENST00000458516
A2AAZ5	TRIM39	TRIM39	ENSG00000204599	ENST00000540416
A2AAZ5	TRIM39	TRIM39	ENSG00000204599	ENST00000545104
A2AAZ5	TRIM39	TRIM39	ENSG00000206495	ENST00000383601
A2AAZ5	TRIM39	TRIM39	ENSG00000206495	ENST00000383603
A2AAZ5	TRIM39	TRIM39	ENSG00000206495	ENST00000400644
A2AAZ5	TRIM39	TRIM39	ENSG00000206495	ENST00000424571
A2AAZ5	TRIM39	TRIM39	ENSG00000206495	ENST00000447077
A2AAZ5	TRIM39	TRIM39	ENSG00000206495	ENST00000547598
A2AAZ5	TRIM39	TRIM39	ENSG00000206495	ENST00000549959
A2AAZ5	TRIM39	TRIM39	ENSG00000206495	ENST00000550282
A2AAZ5	TRIM39	TRIM39	ENSG00000206495	ENST00000550625
A2AAZ5	TRIM39	TRIM39	ENSG00000224994	ENST00000414015
A2AAZ5	TRIM39	TRIM39	ENSG00000224994	ENST00000440117
A2AAZ5	TRIM39	TRIM39	ENSG00000224994	ENST00000440130
A2AAZ5	TRIM39	TRIM39	ENSG00000224994	ENST00000449318
A2AAZ5	TRIM39	TRIM39	ENSG00000224994	ENST00000456425
A2AAZ5	TRIM39	TRIM39	ENSG00000224994	ENST00000546867
A2AAZ5	TRIM39	TRIM39	ENSG00000224994	ENST00000546886
A2AAZ5	TRIM39	TRIM39	ENSG00000224994	ENST00000547030
A2AAZ5	TRIM39	TRIM39	ENSG00000224994	ENST00000549269
A2AAZ5	TRIM39	TRIM39	ENSG00000226437	ENST00000411711
A2AAZ5	TRIM39	TRIM39	ENSG00000226437	ENST00000438859
A2AAZ5	TRIM39	TRIM39	ENSG00000226437	ENST00000442914
A2AAZ5	TRIM39	TRIM39	ENSG00000226437	ENST00000450778
A2AAZ5	TRIM39	TRIM39	ENSG00000226437	ENST00000451132
A2AAZ5	TRIM39	TRIM39	ENSG00000226437	ENST00000547462
A2AAZ5	TRIM39	TRIM39	ENSG00000226437	ENST00000548540
A2AAZ5	TRIM39	TRIM39	ENSG00000226437	ENST00000552047
A2AAZ5	TRIM39	TRIM39	ENSG00000226437	ENST00000552337
A2AAZ5	TRIM39	TRIM39	ENSG00000229929	ENST00000419790
A2AAZ5	TRIM39	TRIM39	ENSG00000229929	ENST00000443109
A2AAZ5	TRIM39	TRIM39	ENSG00000229929	ENST00000450421
A2AAZ5	TRIM39	TRIM39	ENSG00000229929	ENST00000452705
A2AAZ5	TRIM39	TRIM39	ENSG00000229929	ENST00000453856
A2AAZ5	TRIM39	TRIM39	ENSG00000229929	ENST00000546617
A2AAZ5	TRIM39	TRIM39	ENSG00000229929	ENST00000550063
A2AAZ5	TRIM39	TRIM39	ENSG00000229929	ENST00000552520
A2AAZ5	TRIM39	TRIM39	ENSG00000229929	ENST00000552594
A2AAZ5	TRIM39	TRIM39	ENSG00000230308	ENST00000416213
A2AAZ5	TRIM39	TRIM39	ENSG00000230308	ENST00000431272
A2AAZ5	TRIM39	TRIM39	ENSG00000230308	ENST00000431871
A2AAZ5	TRIM39	TRIM39	ENSG00000230308	ENST00000446397
A2AAZ5	TRIM39	TRIM39	ENSG00000230308	ENST00000458607
A2AAZ5	TRIM39	TRIM39	ENSG00000230308	ENST00000549051
A2AAZ5	TRIM39	TRIM39	ENSG00000230308	ENST00000549841
A2AAZ5	TRIM39	TRIM39	ENSG00000230308	ENST00000550432
A2AAZ5	TRIM39	TRIM39	ENSG00000230308	ENST00000552805
A2AAZ5	TRIM39	TRIM39	ENSG00000232839	ENST00000430414
A2AAZ5	TRIM39	TRIM39	ENSG00000232839	ENST00000430502
A2AAZ5	TRIM39	TRIM39	ENSG00000232839	ENST00000433900
A2AAZ5	TRIM39	TRIM39	ENSG00000232839	ENST00000438076
A2AAZ5	TRIM39	TRIM39	ENSG00000232839	ENST00000449396
A2AAZ5	TRIM39	TRIM39	ENSG00000232839	ENST00000547272
A2AAZ5	TRIM39	TRIM39	ENSG00000232839	ENST00000548002
A2AAZ5	TRIM39	TRIM39	ENSG00000232839	ENST00000548680
A2AAZ5	TRIM39	TRIM39	ENSG00000232839	ENST00000552165
A2AAZ6	TRIM39	TRIM39	ENSG00000204599	ENST00000428728
A2AAZ6	TRIM39	TRIM39	ENSG00000206495	ENST00000447077
A2AAZ6	TRIM39	TRIM39	ENSG00000224994	ENST00000440130
A2AAZ6	TRIM39	TRIM39	ENSG00000226437	ENST00000442914
A2AAZ6	TRIM39	TRIM39	ENSG00000229929	ENST00000450421
A2AAZ6	TRIM39	TRIM39	ENSG00000230308	ENST00000431871
A2AAZ6	TRIM39	TRIM39	ENSG00000232839	ENST00000449396
A2AAZ7	TRIM39	TRIM39	ENSG00000204599	ENST00000420746
A2AAZ7	TRIM39	TRIM39	ENSG00000206495	ENST00000457154
A2AAZ7	TRIM39	TRIM39	ENSG00000224994	ENST00000437257
A2AAZ7	TRIM39	TRIM39	ENSG00000226437	ENST00000425693
A2AAZ7	TRIM39	TRIM39	ENSG00000229929	ENST00000426384
A2AAZ7	TRIM39	TRIM39	ENSG00000230308	ENST00000412022
A2AAZ7	TRIM39	TRIM39	ENSG00000232839	ENST00000438168
A2AB02	NRM	NRM	ENSG00000137404	ENST00000444096
A2AB02	NRM	NRM	ENSG00000206484	ENST00000430286
A2AB02	NRM	NRM	ENSG00000228854	ENST00000446443
A2AB02	NRM	NRM	ENSG00000228867	ENST00000434776
A2AB02	NRM	NRM	ENSG00000234809	ENST00000411883
A2AB02	NRM	NRM	ENSG00000235773	ENST00000436892
A2AB02	NRM	NRM	ENSG00000236843	ENST00000444252
A2AB05	MDC1	MDC1	ENSG00000137337	ENST00000376405
A2AB05	MDC1	MDC1	ENSG00000137337	ENST00000416571
A2AB05	MDC1	MDC1	ENSG00000137337	ENST00000429610
A2AB05	MDC1	MDC1	ENSG00000137337	ENST00000435797
A2AB05	MDC1	MDC1	ENSG00000137337	ENST00000452213
A2AB05	MDC1	MDC1	ENSG00000206481	ENST00000383566
A2AB05	MDC1	MDC1	ENSG00000206481	ENST00000431441
A2AB05	MDC1	MDC1	ENSG00000206481	ENST00000548827
A2AB05	MDC1	MDC1	ENSG00000206481	ENST00000550408
A2AB05	MDC1	MDC1	ENSG00000206481	ENST00000550688
A2AB05	MDC1	MDC1	ENSG00000206481	ENST00000552349
A2AB05	MDC1	MDC1	ENSG00000224587	ENST00000441397
A2AB05	MDC1	MDC1	ENSG00000224587	ENST00000548103
A2AB05	MDC1	MDC1	ENSG00000224587	ENST00000548112
A2AB05	MDC1	MDC1	ENSG00000224587	ENST00000550004
A2AB05	MDC1	MDC1	ENSG00000224587	ENST00000552474
A2AB05	MDC1	MDC1	ENSG00000225589	ENST00000447640
A2AB05	MDC1	MDC1	ENSG00000225589	ENST00000547681
A2AB05	MDC1	MDC1	ENSG00000225589	ENST00000549428
A2AB05	MDC1	MDC1	ENSG00000225589	ENST00000551204
A2AB05	MDC1	MDC1	ENSG00000225589	ENST00000552263
A2AB05	MDC1	MDC1	ENSG00000228575	ENST00000425029
A2AB05	MDC1	MDC1	ENSG00000228575	ENST00000547047
A2AB05	MDC1	MDC1	ENSG00000228575	ENST00000548248
A2AB05	MDC1	MDC1	ENSG00000228575	ENST00000548542
A2AB05	MDC1	MDC1	ENSG00000228575	ENST00000550500
A2AB05	MDC1	MDC1	ENSG00000231135	ENST00000412395
A2AB05	MDC1	MDC1	ENSG00000231135	ENST00000435664
A2AB05	MDC1	MDC1	ENSG00000231135	ENST00000546539
A2AB05	MDC1	MDC1	ENSG00000231135	ENST00000548433
A2AB05	MDC1	MDC1	ENSG00000231135	ENST00000551740
A2AB05	MDC1	MDC1	ENSG00000234012	ENST00000424507
A2AB05	MDC1	MDC1	ENSG00000234012	ENST00000547700
A2AB05	MDC1	MDC1	ENSG00000234012	ENST00000547874
A2AB05	MDC1	MDC1	ENSG00000234012	ENST00000551460
A2AB05	MDC1	MDC1	ENSG00000234012	ENST00000552522
A2AB05	MDC1	MDC1	ENSG00000237095	ENST00000422195
A2AB05	MDC1	MDC1	ENSG00000237095	ENST00000546487
A2AB05	MDC1	MDC1	ENSG00000237095	ENST00000547353
A2AB05	MDC1	MDC1	ENSG00000237095	ENST00000553048
A2AB05	MDC1	MDC1	ENSG00000237095	ENST00000553196
A2AB06	MDC1	MDC1	ENSG00000137337	ENST00000376405
A2AB06	MDC1	MDC1	ENSG00000137337	ENST00000416571
A2AB06	MDC1	MDC1	ENSG00000137337	ENST00000422266
A2AB06	MDC1	MDC1	ENSG00000137337	ENST00000425072
A2AB06	MDC1	MDC1	ENSG00000137337	ENST00000429610
A2AB06	MDC1	MDC1	ENSG00000137337	ENST00000435797
A2AB06	MDC1	MDC1	ENSG00000137337	ENST00000452213
A2AB06	MDC1	MDC1	ENSG00000206481	ENST00000383566
A2AB06	MDC1	MDC1	ENSG00000206481	ENST00000431441
A2AB06	MDC1	MDC1	ENSG00000206481	ENST00000432998
A2AB06	MDC1	MDC1	ENSG00000206481	ENST00000450033
A2AB06	MDC1	MDC1	ENSG00000206481	ENST00000548827
A2AB06	MDC1	MDC1	ENSG00000206481	ENST00000550408
A2AB06	MDC1	MDC1	ENSG00000206481	ENST00000550688
A2AB06	MDC1	MDC1	ENSG00000206481	ENST00000552349
A2AB06	MDC1	MDC1	ENSG00000224587	ENST00000413973
A2AB06	MDC1	MDC1	ENSG00000224587	ENST00000424437
A2AB06	MDC1	MDC1	ENSG00000224587	ENST00000441397
A2AB06	MDC1	MDC1	ENSG00000224587	ENST00000548103
A2AB06	MDC1	MDC1	ENSG00000224587	ENST00000548112
A2AB06	MDC1	MDC1	ENSG00000224587	ENST00000550004
A2AB06	MDC1	MDC1	ENSG00000224587	ENST00000552474
A2AB06	MDC1	MDC1	ENSG00000225589	ENST00000437759
A2AB06	MDC1	MDC1	ENSG00000225589	ENST00000445764
A2AB06	MDC1	MDC1	ENSG00000225589	ENST00000447640
A2AB06	MDC1	MDC1	ENSG00000225589	ENST00000547681
A2AB06	MDC1	MDC1	ENSG00000225589	ENST00000549428
A2AB06	MDC1	MDC1	ENSG00000225589	ENST00000551204
A2AB06	MDC1	MDC1	ENSG00000225589	ENST00000552263
A2AB06	MDC1	MDC1	ENSG00000228575	ENST00000417228
A2AB06	MDC1	MDC1	ENSG00000228575	ENST00000424638
A2AB06	MDC1	MDC1	ENSG00000228575	ENST00000425029
A2AB06	MDC1	MDC1	ENSG00000228575	ENST00000547047
A2AB06	MDC1	MDC1	ENSG00000228575	ENST00000548248
A2AB06	MDC1	MDC1	ENSG00000228575	ENST00000548542
A2AB06	MDC1	MDC1	ENSG00000228575	ENST00000550500
A2AB06	MDC1	MDC1	ENSG00000231135	ENST00000412395
A2AB06	MDC1	MDC1	ENSG00000231135	ENST00000416368
A2AB06	MDC1	MDC1	ENSG00000231135	ENST00000430358
A2AB06	MDC1	MDC1	ENSG00000231135	ENST00000435664
A2AB06	MDC1	MDC1	ENSG00000231135	ENST00000546539
A2AB06	MDC1	MDC1	ENSG00000231135	ENST00000548433
A2AB06	MDC1	MDC1	ENSG00000231135	ENST00000551740
A2AB06	MDC1	MDC1	ENSG00000234012	ENST00000424507
A2AB06	MDC1	MDC1	ENSG00000234012	ENST00000438165
A2AB06	MDC1	MDC1	ENSG00000234012	ENST00000456589
A2AB06	MDC1	MDC1	ENSG00000234012	ENST00000547700
A2AB06	MDC1	MDC1	ENSG00000234012	ENST00000547874
A2AB06	MDC1	MDC1	ENSG00000234012	ENST00000551460
A2AB06	MDC1	MDC1	ENSG00000234012	ENST00000552522
A2AB06	MDC1	MDC1	ENSG00000237095	ENST00000422195
A2AB06	MDC1	MDC1	ENSG00000237095	ENST00000423726
A2AB06	MDC1	MDC1	ENSG00000237095	ENST00000455729
A2AB06	MDC1	MDC1	ENSG00000237095	ENST00000546487
A2AB06	MDC1	MDC1	ENSG00000237095	ENST00000547353
A2AB06	MDC1	MDC1	ENSG00000237095	ENST00000553048
A2AB06	MDC1	MDC1	ENSG00000237095	ENST00000553196
A2AB07	MDC1	MDC1	ENSG00000137337	ENST00000376405
A2AB07	MDC1	MDC1	ENSG00000137337	ENST00000416571
A2AB07	MDC1	MDC1	ENSG00000137337	ENST00000425072
A2AB07	MDC1	MDC1	ENSG00000137337	ENST00000429610
A2AB07	MDC1	MDC1	ENSG00000137337	ENST00000435797
A2AB07	MDC1	MDC1	ENSG00000137337	ENST00000452213
A2AB07	MDC1	MDC1	ENSG00000206481	ENST00000383566
A2AB07	MDC1	MDC1	ENSG00000206481	ENST00000431441
A2AB07	MDC1	MDC1	ENSG00000206481	ENST00000432998
A2AB07	MDC1	MDC1	ENSG00000206481	ENST00000548827
A2AB07	MDC1	MDC1	ENSG00000206481	ENST00000550408
A2AB07	MDC1	MDC1	ENSG00000206481	ENST00000550688
A2AB07	MDC1	MDC1	ENSG00000206481	ENST00000552349
A2AB07	MDC1	MDC1	ENSG00000224587	ENST00000424437
A2AB07	MDC1	MDC1	ENSG00000224587	ENST00000441397
A2AB07	MDC1	MDC1	ENSG00000224587	ENST00000548103
A2AB07	MDC1	MDC1	ENSG00000224587	ENST00000548112
A2AB07	MDC1	MDC1	ENSG00000224587	ENST00000550004
A2AB07	MDC1	MDC1	ENSG00000224587	ENST00000552474
A2AB07	MDC1	MDC1	ENSG00000225589	ENST00000445764
A2AB07	MDC1	MDC1	ENSG00000225589	ENST00000447640
A2AB07	MDC1	MDC1	ENSG00000225589	ENST00000547681
A2AB07	MDC1	MDC1	ENSG00000225589	ENST00000549428
A2AB07	MDC1	MDC1	ENSG00000225589	ENST00000551204
A2AB07	MDC1	MDC1	ENSG00000225589	ENST00000552263
A2AB07	MDC1	MDC1	ENSG00000228575	ENST00000417228
A2AB07	MDC1	MDC1	ENSG00000228575	ENST00000425029
A2AB07	MDC1	MDC1	ENSG00000228575	ENST00000547047
A2AB07	MDC1	MDC1	ENSG00000228575	ENST00000548248
A2AB07	MDC1	MDC1	ENSG00000228575	ENST00000548542
A2AB07	MDC1	MDC1	ENSG00000228575	ENST00000550500
A2AB07	MDC1	MDC1	ENSG00000231135	ENST00000412395
A2AB07	MDC1	MDC1	ENSG00000231135	ENST00000416368
A2AB07	MDC1	MDC1	ENSG00000231135	ENST00000435664
A2AB07	MDC1	MDC1	ENSG00000231135	ENST00000546539
A2AB07	MDC1	MDC1	ENSG00000231135	ENST00000548433
A2AB07	MDC1	MDC1	ENSG00000231135	ENST00000551740
A2AB07	MDC1	MDC1	ENSG00000234012	ENST00000424507
A2AB07	MDC1	MDC1	ENSG00000234012	ENST00000438165
A2AB07	MDC1	MDC1	ENSG00000234012	ENST00000547700
A2AB07	MDC1	MDC1	ENSG00000234012	ENST00000547874
A2AB07	MDC1	MDC1	ENSG00000234012	ENST00000551460
A2AB07	MDC1	MDC1	ENSG00000234012	ENST00000552522
A2AB07	MDC1	MDC1	ENSG00000237095	ENST00000422195
A2AB07	MDC1	MDC1	ENSG00000237095	ENST00000455729
A2AB07	MDC1	MDC1	ENSG00000237095	ENST00000546487
A2AB07	MDC1	MDC1	ENSG00000237095	ENST00000547353
A2AB07	MDC1	MDC1	ENSG00000237095	ENST00000553048
A2AB07	MDC1	MDC1	ENSG00000237095	ENST00000553196
A2AB09	FLOT1	FLOT1	ENSG00000137312	ENST00000413165
A2AB09	FLOT1	FLOT1	ENSG00000206379	ENST00000422636
A2AB09	FLOT1	FLOT1	ENSG00000206480	ENST00000456042
A2AB09	FLOT1	FLOT1	ENSG00000230143	ENST00000444497
A2AB09	FLOT1	FLOT1	ENSG00000232280	ENST00000445669
A2AB10	FLOT1	FLOT1	ENSG00000137312	ENST00000438162
A2AB10	FLOT1	FLOT1	ENSG00000206379	ENST00000454249
A2AB10	FLOT1	FLOT1	ENSG00000206480	ENST00000442932
A2AB10	FLOT1	FLOT1	ENSG00000230143	ENST00000439376
A2AB10	FLOT1	FLOT1	ENSG00000232280	ENST00000431913
A2AB11	FLOT1	FLOT1	ENSG00000137312	ENST00000416018
A2AB11	FLOT1	FLOT1	ENSG00000206379	ENST00000416389
A2AB11	FLOT1	FLOT1	ENSG00000206480	ENST00000411944
A2AB11	FLOT1	FLOT1	ENSG00000230143	ENST00000458306
A2AB11	FLOT1	FLOT1	ENSG00000232280	ENST00000445319
A2AB11	FLOT1	FLOT1	ENSG00000236271	ENST00000411848
A2AB12	FLOT1	FLOT1	ENSG00000137312	ENST00000438162
A2AB12	FLOT1	FLOT1	ENSG00000137312	ENST00000445853
A2AB12	FLOT1	FLOT1	ENSG00000206379	ENST00000421565
A2AB12	FLOT1	FLOT1	ENSG00000206379	ENST00000454249
A2AB12	FLOT1	FLOT1	ENSG00000206480	ENST00000442932
A2AB12	FLOT1	FLOT1	ENSG00000206480	ENST00000454773
A2AB12	FLOT1	FLOT1	ENSG00000230143	ENST00000439376
A2AB12	FLOT1	FLOT1	ENSG00000230143	ENST00000445383
A2AB12	FLOT1	FLOT1	ENSG00000232280	ENST00000431913
A2AB12	FLOT1	FLOT1	ENSG00000232280	ENST00000436197
A2AB13	FLOT1	FLOT1	ENSG00000137312	ENST00000438162
A2AB13	FLOT1	FLOT1	ENSG00000137312	ENST00000445853
A2AB13	FLOT1	FLOT1	ENSG00000137312	ENST00000454845
A2AB13	FLOT1	FLOT1	ENSG00000206379	ENST00000421565
A2AB13	FLOT1	FLOT1	ENSG00000206379	ENST00000439743
A2AB13	FLOT1	FLOT1	ENSG00000206379	ENST00000454249
A2AB13	FLOT1	FLOT1	ENSG00000206480	ENST00000428438
A2AB13	FLOT1	FLOT1	ENSG00000206480	ENST00000442932
A2AB13	FLOT1	FLOT1	ENSG00000206480	ENST00000454773
A2AB13	FLOT1	FLOT1	ENSG00000230143	ENST00000424683
A2AB13	FLOT1	FLOT1	ENSG00000230143	ENST00000439376
A2AB13	FLOT1	FLOT1	ENSG00000230143	ENST00000445383
A2AB13	FLOT1	FLOT1	ENSG00000232280	ENST00000431913
A2AB13	FLOT1	FLOT1	ENSG00000232280	ENST00000436197
A2AB13	FLOT1	FLOT1	ENSG00000232280	ENST00000456844
A2AB13	FLOT1	FLOT1	ENSG00000236271	ENST00000430384
A2AB13	FLOT1	FLOT1	ENSG00000236271	ENST00000430843
A2AB13	FLOT1	FLOT1	ENSG00000236271	ENST00000444068
A2AB13	FLOT1	FLOT1	ENSG00000236271	ENST00000457733
A2AB15	DHX16	DHX16	ENSG00000204560	ENST00000415603
A2AB15	DHX16	DHX16	ENSG00000206486	ENST00000448766
A2AB15	DHX16	DHX16	ENSG00000226171	ENST00000436662
A2AB15	DHX16	DHX16	ENSG00000227222	ENST00000449252
A2AB15	DHX16	DHX16	ENSG00000231377	ENST00000450691
A2AB15	DHX16	DHX16	ENSG00000233049	ENST00000447945
A2AB15	DHX16	DHX16	ENSG00000233418	ENST00000446074
A2AB15	DHX16	DHX16	ENSG00000233561	ENST00000427297
A2AB20	KIFC1	KIFC1	ENSG00000233450	ENST00000426791
A2AB20	KIFC1	KIFC1	ENSG00000237649	ENST00000450504
A2AB22	PHF1	PHF1	ENSG00000112511	ENST00000374512
A2AB22	PHF1	PHF1	ENSG00000112511	ENST00000374516
A2AB22	PHF1	PHF1	ENSG00000112511	ENST00000427004
A2AB22	PHF1	PHF1	ENSG00000112511	ENST00000428274
A2AB22	PHF1	PHF1	ENSG00000112511	ENST00000487667
A2AB22	PHF1	PHF1	ENSG00000112511	ENST00000495509
A2AB22	PHF1	PHF1	ENSG00000225553	ENST00000421466
A2AB22	PHF1	PHF1	ENSG00000225553	ENST00000447305
A2AB22	PHF1	PHF1	ENSG00000225553	ENST00000454914
A2AB22	PHF1	PHF1	ENSG00000225553	ENST00000495185
A2AB23	PHF1	PHF1	ENSG00000112511	ENST00000374512
A2AB23	PHF1	PHF1	ENSG00000112511	ENST00000374516
A2AB23	PHF1	PHF1	ENSG00000112511	ENST00000428274
A2AB23	PHF1	PHF1	ENSG00000112511	ENST00000487667
A2AB23	PHF1	PHF1	ENSG00000112511	ENST00000495509
A2AB23	PHF1	PHF1	ENSG00000225553	ENST00000447305
A2AB23	PHF1	PHF1	ENSG00000225553	ENST00000454914
A2AB23	PHF1	PHF1	ENSG00000225553	ENST00000495185
A2AB24	PHF1	PHF1	ENSG00000225553	ENST00000419154
A2AB25	PHF1	PHF1	ENSG00000112511	ENST00000427826
A2AB25	PHF1	PHF1	ENSG00000225553	ENST00000423868
A2AB27	GNL1	GNL1	ENSG00000204590	ENST00000433809
A2AB27	GNL1	GNL1	ENSG00000206492	ENST00000458592
A2AB27	GNL1	GNL1	ENSG00000226882	ENST00000430236
A2AB27	GNL1	GNL1	ENSG00000228581	ENST00000443235
A2AB27	GNL1	GNL1	ENSG00000229470	ENST00000435788
A2AB27	GNL1	GNL1	ENSG00000232143	ENST00000416639
A2AB27	GNL1	GNL1	ENSG00000235986	ENST00000450423
A2AB37	LST1	LST1	ENSG00000206433	ENST00000412931
A2AB37	LST1	LST1	ENSG00000223465	ENST00000425495
A2AB37	LST1	LST1	ENSG00000226182	ENST00000441278
A2AB37	LST1	LST1	ENSG00000230791	ENST00000418551
A2AB37	LST1	LST1	ENSG00000231048	ENST00000419469
A2AB37	LST1	LST1	ENSG00000234514	ENST00000442915
A2AB37	LST1	LST1	ENSG00000235915	ENST00000441641
A2AB39	LST1	LST1	ENSG00000206433	ENST00000400261
A2AB39	LST1	LST1	ENSG00000223465	ENST00000448749
A2AB39	LST1	LST1	ENSG00000226182	ENST00000421781
A2AB39	LST1	LST1	ENSG00000230791	ENST00000426202
A2AB39	LST1	LST1	ENSG00000231048	ENST00000425260
A2AB39	LST1	LST1	ENSG00000234514	ENST00000449799
A2AB39	LST1	LST1	ENSG00000235915	ENST00000448381
A2AB41	LST1	LST1	ENSG00000204482	ENST00000396101
A2AB41	LST1	LST1	ENSG00000223465	ENST00000433420
A2AB41	LST1	LST1	ENSG00000230791	ENST00000448633
A2AB41	LST1	LST1	ENSG00000231048	ENST00000420142
A2AB41	LST1	LST1	ENSG00000234514	ENST00000415262
A2AB41	LST1	LST1	ENSG00000235915	ENST00000418796
A2AB88	PFDN6	PFDN6	ENSG00000204220	ENST00000463584
A2AB88	PFDN6	PFDN6	ENSG00000206283	ENST00000482292
A2AB88	PFDN6	PFDN6	ENSG00000224782	ENST00000474406
A2AB88	PFDN6	PFDN6	ENSG00000235692	ENST00000468094
A2AB88	PFDN6	PFDN6	ENSG00000237335	ENST00000491095
A2AB89	RGL2	RGL2	ENSG00000206282	ENST00000455072
A2AB89	RGL2	RGL2	ENSG00000224841	ENST00000446570
A2AB89	RGL2	RGL2	ENSG00000228736	ENST00000412959
A2AB89	RGL2	RGL2	ENSG00000237441	ENST00000425946
A2AB89	RGL2	RGL2	ENSG00000237825	ENST00000431976
A2AB90	TAPBP	TAPBP	ENSG00000206208	ENST00000383067
A2AB90	TAPBP	TAPBP	ENSG00000231925	ENST00000475304
A2AB92	TAPBP	TAPBP	ENSG00000206208	ENST00000444432
A2AB92	TAPBP	TAPBP	ENSG00000206208	ENST00000551943
A2AB92	TAPBP	TAPBP	ENSG00000231925	ENST00000489157
A2AB93	ZBTB22	ZBTB22	ENSG00000206280	ENST00000383196
A2AB93	ZBTB22	ZBTB22	ENSG00000206280	ENST00000426244
A2AB93	ZBTB22	ZBTB22	ENSG00000206280	ENST00000552144
A2AB93	ZBTB22	ZBTB22	ENSG00000227780	ENST00000418540
A2AB93	ZBTB22	ZBTB22	ENSG00000227780	ENST00000448500
A2AB93	ZBTB22	ZBTB22	ENSG00000227780	ENST00000547592
A2AB93	ZBTB22	ZBTB22	ENSG00000229253	ENST00000416097
A2AB93	ZBTB22	ZBTB22	ENSG00000229253	ENST00000454866
A2AB93	ZBTB22	ZBTB22	ENSG00000229253	ENST00000548019
A2AB93	ZBTB22	ZBTB22	ENSG00000236104	ENST00000441117
A2AB93	ZBTB22	ZBTB22	ENSG00000237056	ENST00000436352
A2AB93	ZBTB22	ZBTB22	ENSG00000237056	ENST00000548484
A2AB94	DAXX	DAXX	ENSG00000204209	ENST00000446403
A2AB94	DAXX	DAXX	ENSG00000204209	ENST00000446511
A2AB94	DAXX	DAXX	ENSG00000204209	ENST00000453407
A2AB94	DAXX	DAXX	ENSG00000206206	ENST00000414272
A2AB94	DAXX	DAXX	ENSG00000206206	ENST00000428268
A2AB94	DAXX	DAXX	ENSG00000206206	ENST00000457553
A2AB94	DAXX	DAXX	ENSG00000206279	ENST00000419051
A2AB94	DAXX	DAXX	ENSG00000206279	ENST00000429531
A2AB94	DAXX	DAXX	ENSG00000206279	ENST00000438332
A2AB94	DAXX	DAXX	ENSG00000227046	ENST00000419855
A2AB94	DAXX	DAXX	ENSG00000227046	ENST00000421874
A2AB94	DAXX	DAXX	ENSG00000227046	ENST00000440500
A2AB94	DAXX	DAXX	ENSG00000231617	ENST00000451280
A2AB94	DAXX	DAXX	ENSG00000231617	ENST00000453931
A2AB94	DAXX	DAXX	ENSG00000231617	ENST00000454197
A2ABA7	COL11A2	COL11A2	ENSG00000206290	ENST00000433947
A2ABA7	COL11A2	COL11A2	ENSG00000227801	ENST00000443125
A2ABB0	RXRB	RXRB	ENSG00000206289	ENST00000441299
A2ABB0	RXRB	RXRB	ENSG00000227322	ENST00000437617
A2ABB0	RXRB	RXRB	ENSG00000228333	ENST00000451068
A2ABB0	RXRB	RXRB	ENSG00000231321	ENST00000428813
A2ABB0	RXRB	RXRB	ENSG00000235712	ENST00000415668
A2ABB6	WDR46	WDR46	ENSG00000204221	ENST00000456332
A2ABB6	WDR46	WDR46	ENSG00000226916	ENST00000450918
A2ABB6	WDR46	WDR46	ENSG00000236222	ENST00000443102
A2ABB9	TAPBP	TAPBP	ENSG00000112493	ENST00000374568
A2ABB9	TAPBP	TAPBP	ENSG00000206281	ENST00000412144
A2ABB9	TAPBP	TAPBP	ENSG00000236490	ENST00000437315
A2ABC6	ATF6B	ATF6B	ENSG00000168468	ENST00000413319
A2ABC6	ATF6B	ATF6B	ENSG00000213676	ENST00000453203
A2ABC6	ATF6B	ATF6B	ENSG00000228628	ENST00000436157
A2ABC6	ATF6B	ATF6B	ENSG00000234539	ENST00000417614
A2ABC7	PRRT1	PRRT1	ENSG00000204314	ENST00000375150
A2ABC7	PRRT1	PRRT1	ENSG00000204314	ENST00000375152
A2ABC7	PRRT1	PRRT1	ENSG00000204314	ENST00000428778
A2ABC7	PRRT1	PRRT1	ENSG00000206331	ENST00000383309
A2ABC7	PRRT1	PRRT1	ENSG00000206331	ENST00000423003
A2ABC7	PRRT1	PRRT1	ENSG00000206331	ENST00000549696
A2ABC7	PRRT1	PRRT1	ENSG00000225141	ENST00000418753
A2ABC7	PRRT1	PRRT1	ENSG00000225141	ENST00000425067
A2ABC7	PRRT1	PRRT1	ENSG00000225141	ENST00000552325
A2ABC7	PRRT1	PRRT1	ENSG00000227122	ENST00000439937
A2ABC7	PRRT1	PRRT1	ENSG00000227122	ENST00000441129
A2ABC7	PRRT1	PRRT1	ENSG00000227122	ENST00000551213
A2ABC7	PRRT1	PRRT1	ENSG00000229071	ENST00000423671
A2ABC7	PRRT1	PRRT1	ENSG00000229071	ENST00000437574
A2ABC7	PRRT1	PRRT1	ENSG00000229071	ENST00000548904
A2ABC7	PRRT1	PRRT1	ENSG00000229488	ENST00000419839
A2ABC7	PRRT1	PRRT1	ENSG00000229488	ENST00000425739
A2ABC7	PRRT1	PRRT1	ENSG00000229488	ENST00000551958
A2ABC7	PRRT1	PRRT1	ENSG00000235956	ENST00000452030
A2ABC7	PRRT1	PRRT1	ENSG00000235956	ENST00000457819
A2ABC7	PRRT1	PRRT1	ENSG00000235956	ENST00000547412
A2ABC7	PRRT1	PRRT1	ENSG00000238056	ENST00000444218
A2ABC7	PRRT1	PRRT1	ENSG00000238056	ENST00000445122
A2ABC7	PRRT1	PRRT1	ENSG00000238056	ENST00000552684
A2ABC8	PPT2	PPT2	ENSG00000206256	ENST00000441396
A2ABC8	PPT2	PPT2	ENSG00000228116	ENST00000458738
A2ABD0	PPT2	PPT2	ENSG00000206256	ENST00000446563
A2ABD0	PPT2	PPT2	ENSG00000228116	ENST00000416489
A2ABD2	EGFL8	EGFL8	ENSG00000242038	ENST00000422193
A2ABD9	CCHCR1	CCHCR1	ENSG00000206355	ENST00000420262
A2ABD9	CCHCR1	CCHCR1	ENSG00000234114	ENST00000451470
A2ABE0	CCHCR1	CCHCR1	ENSG00000206355	ENST00000414614
A2ABE0	CCHCR1	CCHCR1	ENSG00000234114	ENST00000400351
A2ABE1	CCHCR1	CCHCR1	ENSG00000206355	ENST00000449364
A2ABE1	CCHCR1	CCHCR1	ENSG00000234114	ENST00000444737
A2ABE2	CCHCR1	CCHCR1	ENSG00000206355	ENST00000414614
A2ABE2	CCHCR1	CCHCR1	ENSG00000206355	ENST00000438812
A2ABE2	CCHCR1	CCHCR1	ENSG00000234114	ENST00000400351
A2ABE2	CCHCR1	CCHCR1	ENSG00000234114	ENST00000454570
A2ABE3	CCHCR1	CCHCR1	ENSG00000206355	ENST00000414614
A2ABE3	CCHCR1	CCHCR1	ENSG00000206355	ENST00000437918
A2ABE3	CCHCR1	CCHCR1	ENSG00000206355	ENST00000438812
A2ABE3	CCHCR1	CCHCR1	ENSG00000234114	ENST00000400351
A2ABE3	CCHCR1	CCHCR1	ENSG00000234114	ENST00000454570
A2ABE3	CCHCR1	CCHCR1	ENSG00000234114	ENST00000455669
A2ABE4	CCHCR1	CCHCR1	ENSG00000206355	ENST00000414614
A2ABE4	CCHCR1	CCHCR1	ENSG00000206355	ENST00000437918
A2ABE4	CCHCR1	CCHCR1	ENSG00000206355	ENST00000438812
A2ABE4	CCHCR1	CCHCR1	ENSG00000206355	ENST00000444855
A2ABE4	CCHCR1	CCHCR1	ENSG00000234114	ENST00000400351
A2ABE4	CCHCR1	CCHCR1	ENSG00000234114	ENST00000451337
A2ABE4	CCHCR1	CCHCR1	ENSG00000234114	ENST00000454570
A2ABE4	CCHCR1	CCHCR1	ENSG00000234114	ENST00000455669
A2ABE5	HLA-C	HLA-C	ENSG00000233841	ENST00000422726
A2ABE6	HLA-C	HLA-C	ENSG00000233841	ENST00000423509
A2ABE7	HLA-C	HLA-C	ENSG00000233841	ENST00000430940
A2ABE9	MSH5	MSH5	ENSG00000204410	ENST00000450148
A2ABE9	MSH5	MSH5	ENSG00000227314	ENST00000443665
A2ABE9	MSH5	MSH5	ENSG00000230293	ENST00000435942
A2ABE9	MSH5	MSH5	ENSG00000235222	ENST00000412201
A2ABE9	MSH5	MSH5	ENSG00000235569	ENST00000425344
A2ABF0	MSH5	MSH5	ENSG00000204410	ENST00000395853
A2ABF0	MSH5	MSH5	ENSG00000227314	ENST00000436004
A2ABF0	MSH5	MSH5	ENSG00000230293	ENST00000439816
A2ABF0	MSH5	MSH5	ENSG00000233345	ENST00000430216
A2ABF0	MSH5	MSH5	ENSG00000235222	ENST00000414412
A2ABF0	MSH5	MSH5	ENSG00000237333	ENST00000448169
A2ABF1	MSH5	MSH5	ENSG00000204410	ENST00000429846
A2ABF1	MSH5	MSH5	ENSG00000227314	ENST00000447504
A2ABF1	MSH5	MSH5	ENSG00000230293	ENST00000452856
A2ABF1	MSH5	MSH5	ENSG00000233345	ENST00000427687
A2ABF1	MSH5	MSH5	ENSG00000235222	ENST00000457795
A2ABF1	MSH5	MSH5	ENSG00000237333	ENST00000412630
A2ABF3	VARS	VARS	ENSG00000096171	ENST00000420919
A2ABF3	VARS	VARS	ENSG00000204394	ENST00000428445
A2ABF3	VARS	VARS	ENSG00000224264	ENST00000435299
A2ABF3	VARS	VARS	ENSG00000226589	ENST00000428796
A2ABF3	VARS	VARS	ENSG00000231116	ENST00000445152
A2ABF3	VARS	VARS	ENSG00000231945	ENST00000446350
A2ABF4	VARS	VARS	ENSG00000096171	ENST00000425864
A2ABF4	VARS	VARS	ENSG00000204394	ENST00000440048
A2ABF4	VARS	VARS	ENSG00000226589	ENST00000424984
A2ABF4	VARS	VARS	ENSG00000227686	ENST00000424974
A2ABF4	VARS	VARS	ENSG00000227686	ENST00000428505
A2ABF8	EHMT2	EHMT2	ENSG00000204371	ENST00000375528
A2ABF8	EHMT2	EHMT2	ENSG00000206376	ENST00000400008
A2ABF8	EHMT2	EHMT2	ENSG00000227333	ENST00000428442
A2ABF8	EHMT2	EHMT2	ENSG00000236759	ENST00000443951
A2ABF9	EHMT2	EHMT2	ENSG00000204371	ENST00000395728
A2ABF9	EHMT2	EHMT2	ENSG00000206376	ENST00000400006
A2ABF9	EHMT2	EHMT2	ENSG00000227333	ENST00000420930
A2ABF9	EHMT2	EHMT2	ENSG00000236759	ENST00000436403
A2ABG0	C2	C2	ENSG00000166278	ENST00000452202
A2ABG0	C2	C2	ENSG00000206372	ENST00000439426
A2ABG0	C2	C2	ENSG00000226560	ENST00000432285
A2ABG0	C2	C2	ENSG00000231543	ENST00000433109
A2ABG0	C2	C2	ENSG00000235017	ENST00000431247
A2ABG1	C2	C2	ENSG00000166278	ENST00000452323
A2ABG1	C2	C2	ENSG00000206372	ENST00000411885
A2ABG1	C2	C2	ENSG00000206372	ENST00000548543
A2ABG1	C2	C2	ENSG00000226560	ENST00000414609
A2ABG1	C2	C2	ENSG00000226560	ENST00000550414
A2ABG1	C2	C2	ENSG00000231543	ENST00000449738
A2ABG1	C2	C2	ENSG00000231543	ENST00000546628
A2ABG1	C2	C2	ENSG00000235017	ENST00000418584
A2ABG1	C2	C2	ENSG00000235017	ENST00000553073
A2ABG8	CCHCR1	CCHCR1	ENSG00000204536	ENST00000440185
A2ABG8	CCHCR1	CCHCR1	ENSG00000206457	ENST00000417776
A2ABG8	CCHCR1	CCHCR1	ENSG00000223533	ENST00000419592
A2ABG8	CCHCR1	CCHCR1	ENSG00000224180	ENST00000431539
A2ABH0	CCHCR1	CCHCR1	ENSG00000204536	ENST00000412245
A2ABH0	CCHCR1	CCHCR1	ENSG00000206457	ENST00000412577
A2ABH0	CCHCR1	CCHCR1	ENSG00000223533	ENST00000457929
A2ABH0	CCHCR1	CCHCR1	ENSG00000224180	ENST00000423825
A2ABH1	CCHCR1	CCHCR1	ENSG00000204536	ENST00000396263
A2ABH1	CCHCR1	CCHCR1	ENSG00000206457	ENST00000400406
A2ABH2	CCHCR1	CCHCR1	ENSG00000204536	ENST00000451521
A2ABH2	CCHCR1	CCHCR1	ENSG00000206457	ENST00000429943
A2ABH3	CCHCR1	CCHCR1	ENSG00000204536	ENST00000396263
A2ABH3	CCHCR1	CCHCR1	ENSG00000204536	ENST00000440185
A2ABH3	CCHCR1	CCHCR1	ENSG00000204536	ENST00000448162
A2ABH3	CCHCR1	CCHCR1	ENSG00000206457	ENST00000400406
A2ABH3	CCHCR1	CCHCR1	ENSG00000206457	ENST00000439820
A2ABH4	CCHCR1	CCHCR1	ENSG00000204536	ENST00000396263
A2ABH4	CCHCR1	CCHCR1	ENSG00000204536	ENST00000440185
A2ABH4	CCHCR1	CCHCR1	ENSG00000204536	ENST00000448162
A2ABH4	CCHCR1	CCHCR1	ENSG00000204536	ENST00000455279
A2ABH4	CCHCR1	CCHCR1	ENSG00000204536	ENST00000507751
A2ABH4	CCHCR1	CCHCR1	ENSG00000204536	ENST00000515274
A2ABH4	CCHCR1	CCHCR1	ENSG00000206457	ENST00000400406
A2ABH4	CCHCR1	CCHCR1	ENSG00000206457	ENST00000425500
A2ABH4	CCHCR1	CCHCR1	ENSG00000206457	ENST00000439820
A2ABH4	CCHCR1	CCHCR1	ENSG00000223533	ENST00000416392
A2ABH4	CCHCR1	CCHCR1	ENSG00000223533	ENST00000447252
A2ABH4	CCHCR1	CCHCR1	ENSG00000223533	ENST00000447874
A2ABH4	CCHCR1	CCHCR1	ENSG00000223533	ENST00000452333
A2ABH4	CCHCR1	CCHCR1	ENSG00000223533	ENST00000453360
A2ABH4	CCHCR1	CCHCR1	ENSG00000224180	ENST00000419528
A2ABH4	CCHCR1	CCHCR1	ENSG00000224180	ENST00000425351
A2ABH4	CCHCR1	CCHCR1	ENSG00000224180	ENST00000428677
A2ABH4	CCHCR1	CCHCR1	ENSG00000224180	ENST00000433804
A2ABH4	CCHCR1	CCHCR1	ENSG00000224180	ENST00000438739
A2ABH5	CCHCR1	CCHCR1	ENSG00000204536	ENST00000426967
A2ABH5	CCHCR1	CCHCR1	ENSG00000206457	ENST00000456712
A2ABJ5	FLOT1	FLOT1	ENSG00000137312	ENST00000418160
A2ABJ5	FLOT1	FLOT1	ENSG00000206379	ENST00000438134
A2ABJ5	FLOT1	FLOT1	ENSG00000206480	ENST00000455034
A2ABJ5	FLOT1	FLOT1	ENSG00000230143	ENST00000427784
A2ABJ5	FLOT1	FLOT1	ENSG00000232280	ENST00000411778
A2ABJ9	C2	C2	ENSG00000166278	ENST00000447952
A2ABJ9	C2	C2	ENSG00000204364	ENST00000437162
A2ABJ9	C2	C2	ENSG00000206372	ENST00000440861
A2ABJ9	C2	C2	ENSG00000226560	ENST00000447164
A2ABJ9	C2	C2	ENSG00000231543	ENST00000449293
A2ABJ9	C2	C2	ENSG00000235017	ENST00000445056
A2ABJ9	C2	C2	ENSG00000235696	ENST00000413649
A2ABJ9	CFB	CFB	ENSG00000239754	ENST00000549229
A2ABJ9	CFB	CFB	ENSG00000241253	ENST00000547612
A2ABJ9	CFB	CFB	ENSG00000241534	ENST00000546515
A2ABJ9	CFB	CFB	ENSG00000242335	ENST00000552529
A2ABJ9	CFB	CFB	ENSG00000243570	ENST00000549435
A2ABJ9	CFB	CFB	ENSG00000243649	ENST00000556679
A2ABJ9	XXbac-BPG116M5.17.1	none	ENSG00000244255	ENST00000456570
A2ABK0	C2	C2	ENSG00000166278	ENST00000442278
A2ABK0	C2	C2	ENSG00000204364	ENST00000415985
A2ABK0	C2	C2	ENSG00000204364	ENST00000548995
A2ABK0	C2	C2	ENSG00000206372	ENST00000428349
A2ABK0	C2	C2	ENSG00000206372	ENST00000548973
A2ABK0	C2	C2	ENSG00000226560	ENST00000416456
A2ABK0	C2	C2	ENSG00000226560	ENST00000551648
A2ABK0	C2	C2	ENSG00000231543	ENST00000435104
A2ABK0	C2	C2	ENSG00000231543	ENST00000550682
A2ABK0	C2	C2	ENSG00000235017	ENST00000421932
A2ABK0	C2	C2	ENSG00000235017	ENST00000551081
A2ABK0	C2	C2	ENSG00000235696	ENST00000417322
A2ABK0	C2	C2	ENSG00000235696	ENST00000549972
A2ABK1	RDBP	RDBP	ENSG00000204356	ENST00000441998
A2ABK1	RDBP	RDBP	ENSG00000206268	ENST00000440478
A2ABK1	RDBP	RDBP	ENSG00000206357	ENST00000425810
A2ABK1	RDBP	RDBP	ENSG00000229363	ENST00000424762
A2ABK1	RDBP	RDBP	ENSG00000231044	ENST00000443464
A2ABK1	RDBP	RDBP	ENSG00000233801	ENST00000452147
A2ABK2	RDBP	RDBP	ENSG00000204356	ENST00000454913
A2ABK2	RDBP	RDBP	ENSG00000206268	ENST00000411745
A2ABK2	RDBP	RDBP	ENSG00000206268	ENST00000551833
A2ABK2	RDBP	RDBP	ENSG00000206357	ENST00000434518
A2ABK2	RDBP	RDBP	ENSG00000206357	ENST00000548056
A2ABK2	RDBP	RDBP	ENSG00000229363	ENST00000453084
A2ABK2	RDBP	RDBP	ENSG00000229363	ENST00000549252
A2ABK2	RDBP	RDBP	ENSG00000231044	ENST00000437732
A2ABK2	RDBP	RDBP	ENSG00000231044	ENST00000548988
A2ABK2	RDBP	RDBP	ENSG00000233801	ENST00000456263
A2ABK2	RDBP	RDBP	ENSG00000233801	ENST00000552869
A2ABK3	RDBP	RDBP	ENSG00000204356	ENST00000436289
A2ABK3	RDBP	RDBP	ENSG00000204356	ENST00000441998
A2ABK3	RDBP	RDBP	ENSG00000206268	ENST00000440478
A2ABK3	RDBP	RDBP	ENSG00000206268	ENST00000456281
A2ABK3	RDBP	RDBP	ENSG00000206357	ENST00000425810
A2ABK3	RDBP	RDBP	ENSG00000206357	ENST00000449057
A2ABK3	RDBP	RDBP	ENSG00000229363	ENST00000418423
A2ABK3	RDBP	RDBP	ENSG00000229363	ENST00000424762
A2ABK3	RDBP	RDBP	ENSG00000231044	ENST00000424967
A2ABK3	RDBP	RDBP	ENSG00000231044	ENST00000443464
A2ABK3	RDBP	RDBP	ENSG00000233801	ENST00000435435
A2ABK3	RDBP	RDBP	ENSG00000233801	ENST00000452147
A2ABK4	RDBP	RDBP	ENSG00000204356	ENST00000426722
A2ABK4	RDBP	RDBP	ENSG00000204356	ENST00000454913
A2ABK4	RDBP	RDBP	ENSG00000206268	ENST00000411745
A2ABK4	RDBP	RDBP	ENSG00000206268	ENST00000458622
A2ABK4	RDBP	RDBP	ENSG00000206268	ENST00000551833
A2ABK4	RDBP	RDBP	ENSG00000206357	ENST00000420039
A2ABK4	RDBP	RDBP	ENSG00000206357	ENST00000434518
A2ABK4	RDBP	RDBP	ENSG00000206357	ENST00000548056
A2ABK4	RDBP	RDBP	ENSG00000229363	ENST00000418059
A2ABK4	RDBP	RDBP	ENSG00000229363	ENST00000453084
A2ABK4	RDBP	RDBP	ENSG00000229363	ENST00000549252
A2ABK4	RDBP	RDBP	ENSG00000231044	ENST00000420837
A2ABK4	RDBP	RDBP	ENSG00000231044	ENST00000437732
A2ABK4	RDBP	RDBP	ENSG00000231044	ENST00000548988
A2ABK4	RDBP	RDBP	ENSG00000233801	ENST00000425721
A2ABK4	RDBP	RDBP	ENSG00000233801	ENST00000456263
A2ABK4	RDBP	RDBP	ENSG00000233801	ENST00000552869
A2ABK8	DDR1	DDR1	ENSG00000137332	ENST00000259875
A2ABK8	DDR1	DDR1	ENSG00000137332	ENST00000400407
A2ABK8	DDR1	DDR1	ENSG00000137332	ENST00000400410
A2ABK8	DDR1	DDR1	ENSG00000137332	ENST00000400411
A2ABK8	DDR1	DDR1	ENSG00000137332	ENST00000416705
A2ABK8	DDR1	DDR1	ENSG00000137332	ENST00000419285
A2ABK8	DDR1	DDR1	ENSG00000137332	ENST00000431334
A2ABK8	DDR1	DDR1	ENSG00000137332	ENST00000438728
A2ABK8	DDR1	DDR1	ENSG00000137332	ENST00000546938
A2ABK8	DDR1	DDR1	ENSG00000137332	ENST00000552721
A2ABK8	DDR1	DDR1	ENSG00000137332	ENST00000553015
A2ABK8	DDR1	DDR1	ENSG00000137332	ENST00000553261
A2ABK8	DDR1	DDR1	ENSG00000204580	ENST00000376567
A2ABK8	DDR1	DDR1	ENSG00000204580	ENST00000376569
A2ABK8	DDR1	DDR1	ENSG00000204580	ENST00000376570
A2ABK8	DDR1	DDR1	ENSG00000204580	ENST00000396342
A2ABK8	DDR1	DDR1	ENSG00000204580	ENST00000421124
A2ABK8	DDR1	DDR1	ENSG00000204580	ENST00000428153
A2ABK8	DDR1	DDR1	ENSG00000204580	ENST00000437124
A2ABK8	DDR1	DDR1	ENSG00000204580	ENST00000446312
A2ABK8	DDR1	DDR1	ENSG00000204580	ENST00000460944
A2ABK8	DDR1	DDR1	ENSG00000204580	ENST00000482873
A2ABK8	DDR1	DDR1	ENSG00000204580	ENST00000503495
A2ABK8	DDR1	DDR1	ENSG00000204580	ENST00000504651
A2ABK8	DDR1	DDR1	ENSG00000204580	ENST00000504679
A2ABK8	DDR1	DDR1	ENSG00000204580	ENST00000504927
A2ABK8	DDR1	DDR1	ENSG00000204580	ENST00000505066
A2ABK8	DDR1	DDR1	ENSG00000204580	ENST00000505534
A2ABK8	DDR1	DDR1	ENSG00000204580	ENST00000507046
A2ABK8	DDR1	DDR1	ENSG00000204580	ENST00000507901
A2ABK8	DDR1	DDR1	ENSG00000204580	ENST00000508312
A2ABK8	DDR1	DDR1	ENSG00000204580	ENST00000508317
A2ABK8	DDR1	DDR1	ENSG00000204580	ENST00000509639
A2ABK8	DDR1	DDR1	ENSG00000204580	ENST00000511510
A2ABK8	DDR1	DDR1	ENSG00000204580	ENST00000512336
A2ABK8	DDR1	DDR1	ENSG00000204580	ENST00000512694
A2ABK8	DDR1	DDR1	ENSG00000204580	ENST00000512725
A2ABK8	DDR1	DDR1	ENSG00000204580	ENST00000513240
A2ABK8	DDR1	DDR1	ENSG00000204580	ENST00000515233
A2ABK8	DDR1	DDR1	ENSG00000204580	ENST00000515881
A2ABK8	DDR1	DDR1	ENSG00000215522	ENST00000400484
A2ABK8	DDR1	DDR1	ENSG00000215522	ENST00000400486
A2ABK8	DDR1	DDR1	ENSG00000215522	ENST00000400488
A2ABK8	DDR1	DDR1	ENSG00000215522	ENST00000400489
A2ABK8	DDR1	DDR1	ENSG00000215522	ENST00000418397
A2ABK8	DDR1	DDR1	ENSG00000215522	ENST00000434782
A2ABK8	DDR1	DDR1	ENSG00000215522	ENST00000435818
A2ABK8	DDR1	DDR1	ENSG00000215522	ENST00000437449
A2ABK8	DDR1	DDR1	ENSG00000215522	ENST00000547742
A2ABK8	DDR1	DDR1	ENSG00000215522	ENST00000549026
A2ABK8	DDR1	DDR1	ENSG00000215522	ENST00000549409
A2ABK8	DDR1	DDR1	ENSG00000215522	ENST00000550395
A2ABK8	DDR1	DDR1	ENSG00000223680	ENST00000413044
A2ABK8	DDR1	DDR1	ENSG00000223680	ENST00000414077
A2ABK8	DDR1	DDR1	ENSG00000223680	ENST00000421672
A2ABK8	DDR1	DDR1	ENSG00000223680	ENST00000422628
A2ABK8	DDR1	DDR1	ENSG00000223680	ENST00000426303
A2ABK8	DDR1	DDR1	ENSG00000223680	ENST00000433322
A2ABK8	DDR1	DDR1	ENSG00000223680	ENST00000439604
A2ABK8	DDR1	DDR1	ENSG00000223680	ENST00000439772
A2ABK8	DDR1	DDR1	ENSG00000223680	ENST00000440427
A2ABK8	DDR1	DDR1	ENSG00000223680	ENST00000454377
A2ABK8	DDR1	DDR1	ENSG00000223680	ENST00000549169
A2ABK8	DDR1	DDR1	ENSG00000229767	ENST00000413115
A2ABK8	DDR1	DDR1	ENSG00000229767	ENST00000421499
A2ABK8	DDR1	DDR1	ENSG00000229767	ENST00000422275
A2ABK8	DDR1	DDR1	ENSG00000229767	ENST00000429955
A2ABK8	DDR1	DDR1	ENSG00000229767	ENST00000430486
A2ABK8	DDR1	DDR1	ENSG00000229767	ENST00000433393
A2ABK8	DDR1	DDR1	ENSG00000229767	ENST00000434428
A2ABK8	DDR1	DDR1	ENSG00000229767	ENST00000444160
A2ABK8	DDR1	DDR1	ENSG00000229767	ENST00000445749
A2ABK8	DDR1	DDR1	ENSG00000229767	ENST00000458576
A2ABK8	DDR1	DDR1	ENSG00000230456	ENST00000414794
A2ABK8	DDR1	DDR1	ENSG00000230456	ENST00000415092
A2ABK8	DDR1	DDR1	ENSG00000230456	ENST00000420929
A2ABK8	DDR1	DDR1	ENSG00000230456	ENST00000427053
A2ABK8	DDR1	DDR1	ENSG00000230456	ENST00000445017
A2ABK8	DDR1	DDR1	ENSG00000230456	ENST00000452052
A2ABK8	DDR1	DDR1	ENSG00000230456	ENST00000453510
A2ABK8	DDR1	DDR1	ENSG00000230456	ENST00000546668
A2ABK8	DDR1	DDR1	ENSG00000230456	ENST00000548133
A2ABK8	DDR1	DDR1	ENSG00000230456	ENST00000548962
A2ABK8	DDR1	DDR1	ENSG00000230456	ENST00000549270
A2ABK8	DDR1	DDR1	ENSG00000234078	ENST00000419412
A2ABK8	DDR1	DDR1	ENSG00000234078	ENST00000421229
A2ABK8	DDR1	DDR1	ENSG00000234078	ENST00000434134
A2ABK8	DDR1	DDR1	ENSG00000234078	ENST00000448263
A2ABK8	DDR1	DDR1	ENSG00000234078	ENST00000448651
A2ABK8	DDR1	DDR1	ENSG00000234078	ENST00000451632
A2ABK8	DDR1	DDR1	ENSG00000234078	ENST00000453391
A2ABK8	DDR1	DDR1	ENSG00000234078	ENST00000454774
A2ABK8	DDR1	DDR1	ENSG00000234078	ENST00000546507
A2ABK8	DDR1	DDR1	ENSG00000234078	ENST00000550384
A2ABK8	DDR1	DDR1	ENSG00000234078	ENST00000551518
A2ABK8	DDR1	DDR1	ENSG00000234078	ENST00000552068
A2ABK9	DDR1	DDR1	ENSG00000137332	ENST00000259875
A2ABK9	DDR1	DDR1	ENSG00000137332	ENST00000400407
A2ABK9	DDR1	DDR1	ENSG00000137332	ENST00000400410
A2ABK9	DDR1	DDR1	ENSG00000137332	ENST00000400411
A2ABK9	DDR1	DDR1	ENSG00000137332	ENST00000416705
A2ABK9	DDR1	DDR1	ENSG00000137332	ENST00000419285
A2ABK9	DDR1	DDR1	ENSG00000137332	ENST00000438728
A2ABK9	DDR1	DDR1	ENSG00000137332	ENST00000546938
A2ABK9	DDR1	DDR1	ENSG00000137332	ENST00000552721
A2ABK9	DDR1	DDR1	ENSG00000137332	ENST00000553015
A2ABK9	DDR1	DDR1	ENSG00000137332	ENST00000553261
A2ABK9	DDR1	DDR1	ENSG00000204580	ENST00000376567
A2ABK9	DDR1	DDR1	ENSG00000204580	ENST00000376569
A2ABK9	DDR1	DDR1	ENSG00000204580	ENST00000376570
A2ABK9	DDR1	DDR1	ENSG00000204580	ENST00000396342
A2ABK9	DDR1	DDR1	ENSG00000204580	ENST00000421124
A2ABK9	DDR1	DDR1	ENSG00000204580	ENST00000428153
A2ABK9	DDR1	DDR1	ENSG00000204580	ENST00000437124
A2ABK9	DDR1	DDR1	ENSG00000204580	ENST00000446312
A2ABK9	DDR1	DDR1	ENSG00000204580	ENST00000460944
A2ABK9	DDR1	DDR1	ENSG00000204580	ENST00000482873
A2ABK9	DDR1	DDR1	ENSG00000204580	ENST00000503495
A2ABK9	DDR1	DDR1	ENSG00000204580	ENST00000504927
A2ABK9	DDR1	DDR1	ENSG00000204580	ENST00000508312
A2ABK9	DDR1	DDR1	ENSG00000204580	ENST00000511510
A2ABK9	DDR1	DDR1	ENSG00000204580	ENST00000512694
A2ABK9	DDR1	DDR1	ENSG00000204580	ENST00000513240
A2ABK9	DDR1	DDR1	ENSG00000215522	ENST00000400484
A2ABK9	DDR1	DDR1	ENSG00000215522	ENST00000400486
A2ABK9	DDR1	DDR1	ENSG00000215522	ENST00000400488
A2ABK9	DDR1	DDR1	ENSG00000215522	ENST00000400489
A2ABK9	DDR1	DDR1	ENSG00000215522	ENST00000418397
A2ABK9	DDR1	DDR1	ENSG00000215522	ENST00000435818
A2ABK9	DDR1	DDR1	ENSG00000215522	ENST00000437449
A2ABK9	DDR1	DDR1	ENSG00000215522	ENST00000547742
A2ABK9	DDR1	DDR1	ENSG00000215522	ENST00000549026
A2ABK9	DDR1	DDR1	ENSG00000215522	ENST00000549409
A2ABK9	DDR1	DDR1	ENSG00000215522	ENST00000550395
A2ABK9	DDR1	DDR1	ENSG00000223680	ENST00000413044
A2ABK9	DDR1	DDR1	ENSG00000223680	ENST00000414077
A2ABK9	DDR1	DDR1	ENSG00000223680	ENST00000421672
A2ABK9	DDR1	DDR1	ENSG00000223680	ENST00000422628
A2ABK9	DDR1	DDR1	ENSG00000223680	ENST00000426303
A2ABK9	DDR1	DDR1	ENSG00000223680	ENST00000433322
A2ABK9	DDR1	DDR1	ENSG00000223680	ENST00000439772
A2ABK9	DDR1	DDR1	ENSG00000223680	ENST00000440427
A2ABK9	DDR1	DDR1	ENSG00000223680	ENST00000454377
A2ABK9	DDR1	DDR1	ENSG00000223680	ENST00000549169
A2ABK9	DDR1	DDR1	ENSG00000229767	ENST00000413115
A2ABK9	DDR1	DDR1	ENSG00000229767	ENST00000421499
A2ABK9	DDR1	DDR1	ENSG00000229767	ENST00000422275
A2ABK9	DDR1	DDR1	ENSG00000229767	ENST00000429955
A2ABK9	DDR1	DDR1	ENSG00000229767	ENST00000433393
A2ABK9	DDR1	DDR1	ENSG00000229767	ENST00000434428
A2ABK9	DDR1	DDR1	ENSG00000229767	ENST00000444160
A2ABK9	DDR1	DDR1	ENSG00000229767	ENST00000445749
A2ABK9	DDR1	DDR1	ENSG00000229767	ENST00000458576
A2ABK9	DDR1	DDR1	ENSG00000230456	ENST00000414794
A2ABK9	DDR1	DDR1	ENSG00000230456	ENST00000415092
A2ABK9	DDR1	DDR1	ENSG00000230456	ENST00000420929
A2ABK9	DDR1	DDR1	ENSG00000230456	ENST00000427053
A2ABK9	DDR1	DDR1	ENSG00000230456	ENST00000445017
A2ABK9	DDR1	DDR1	ENSG00000230456	ENST00000453510
A2ABK9	DDR1	DDR1	ENSG00000230456	ENST00000546668
A2ABK9	DDR1	DDR1	ENSG00000230456	ENST00000548133
A2ABK9	DDR1	DDR1	ENSG00000230456	ENST00000548962
A2ABK9	DDR1	DDR1	ENSG00000230456	ENST00000549270
A2ABK9	DDR1	DDR1	ENSG00000234078	ENST00000419412
A2ABK9	DDR1	DDR1	ENSG00000234078	ENST00000421229
A2ABK9	DDR1	DDR1	ENSG00000234078	ENST00000434134
A2ABK9	DDR1	DDR1	ENSG00000234078	ENST00000448651
A2ABK9	DDR1	DDR1	ENSG00000234078	ENST00000451632
A2ABK9	DDR1	DDR1	ENSG00000234078	ENST00000453391
A2ABK9	DDR1	DDR1	ENSG00000234078	ENST00000454774
A2ABK9	DDR1	DDR1	ENSG00000234078	ENST00000546507
A2ABK9	DDR1	DDR1	ENSG00000234078	ENST00000550384
A2ABK9	DDR1	DDR1	ENSG00000234078	ENST00000551518
A2ABK9	DDR1	DDR1	ENSG00000234078	ENST00000552068
A2ABL0	DDR1	DDR1	ENSG00000137332	ENST00000259875
A2ABL0	DDR1	DDR1	ENSG00000137332	ENST00000400407
A2ABL0	DDR1	DDR1	ENSG00000137332	ENST00000400410
A2ABL0	DDR1	DDR1	ENSG00000137332	ENST00000400411
A2ABL0	DDR1	DDR1	ENSG00000137332	ENST00000419285
A2ABL0	DDR1	DDR1	ENSG00000137332	ENST00000438728
A2ABL0	DDR1	DDR1	ENSG00000137332	ENST00000546938
A2ABL0	DDR1	DDR1	ENSG00000137332	ENST00000552721
A2ABL0	DDR1	DDR1	ENSG00000137332	ENST00000553015
A2ABL0	DDR1	DDR1	ENSG00000137332	ENST00000553261
A2ABL0	DDR1	DDR1	ENSG00000204580	ENST00000376567
A2ABL0	DDR1	DDR1	ENSG00000204580	ENST00000376569
A2ABL0	DDR1	DDR1	ENSG00000204580	ENST00000376570
A2ABL0	DDR1	DDR1	ENSG00000204580	ENST00000396342
A2ABL0	DDR1	DDR1	ENSG00000204580	ENST00000421124
A2ABL0	DDR1	DDR1	ENSG00000204580	ENST00000428153
A2ABL0	DDR1	DDR1	ENSG00000204580	ENST00000437124
A2ABL0	DDR1	DDR1	ENSG00000204580	ENST00000446312
A2ABL0	DDR1	DDR1	ENSG00000204580	ENST00000460944
A2ABL0	DDR1	DDR1	ENSG00000204580	ENST00000482873
A2ABL0	DDR1	DDR1	ENSG00000204580	ENST00000503495
A2ABL0	DDR1	DDR1	ENSG00000204580	ENST00000504927
A2ABL0	DDR1	DDR1	ENSG00000204580	ENST00000508312
A2ABL0	DDR1	DDR1	ENSG00000204580	ENST00000512694
A2ABL0	DDR1	DDR1	ENSG00000204580	ENST00000513240
A2ABL0	DDR1	DDR1	ENSG00000215522	ENST00000400484
A2ABL0	DDR1	DDR1	ENSG00000215522	ENST00000400486
A2ABL0	DDR1	DDR1	ENSG00000215522	ENST00000400488
A2ABL0	DDR1	DDR1	ENSG00000215522	ENST00000400489
A2ABL0	DDR1	DDR1	ENSG00000215522	ENST00000435818
A2ABL0	DDR1	DDR1	ENSG00000215522	ENST00000437449
A2ABL0	DDR1	DDR1	ENSG00000215522	ENST00000547742
A2ABL0	DDR1	DDR1	ENSG00000215522	ENST00000549026
A2ABL0	DDR1	DDR1	ENSG00000215522	ENST00000549409
A2ABL0	DDR1	DDR1	ENSG00000215522	ENST00000550395
A2ABL0	DDR1	DDR1	ENSG00000223680	ENST00000413044
A2ABL0	DDR1	DDR1	ENSG00000223680	ENST00000414077
A2ABL0	DDR1	DDR1	ENSG00000223680	ENST00000421672
A2ABL0	DDR1	DDR1	ENSG00000223680	ENST00000422628
A2ABL0	DDR1	DDR1	ENSG00000223680	ENST00000426303
A2ABL0	DDR1	DDR1	ENSG00000223680	ENST00000433322
A2ABL0	DDR1	DDR1	ENSG00000223680	ENST00000439772
A2ABL0	DDR1	DDR1	ENSG00000223680	ENST00000454377
A2ABL0	DDR1	DDR1	ENSG00000223680	ENST00000549169
A2ABL0	DDR1	DDR1	ENSG00000230456	ENST00000415092
A2ABL0	DDR1	DDR1	ENSG00000230456	ENST00000420929
A2ABL0	DDR1	DDR1	ENSG00000230456	ENST00000427053
A2ABL0	DDR1	DDR1	ENSG00000230456	ENST00000445017
A2ABL0	DDR1	DDR1	ENSG00000230456	ENST00000453510
A2ABL0	DDR1	DDR1	ENSG00000230456	ENST00000546668
A2ABL0	DDR1	DDR1	ENSG00000230456	ENST00000548133
A2ABL0	DDR1	DDR1	ENSG00000230456	ENST00000548962
A2ABL0	DDR1	DDR1	ENSG00000230456	ENST00000549270
A2ABL0	DDR1	DDR1	ENSG00000234078	ENST00000419412
A2ABL0	DDR1	DDR1	ENSG00000234078	ENST00000421229
A2ABL0	DDR1	DDR1	ENSG00000234078	ENST00000434134
A2ABL0	DDR1	DDR1	ENSG00000234078	ENST00000448651
A2ABL0	DDR1	DDR1	ENSG00000234078	ENST00000453391
A2ABL0	DDR1	DDR1	ENSG00000234078	ENST00000454774
A2ABL0	DDR1	DDR1	ENSG00000234078	ENST00000546507
A2ABL0	DDR1	DDR1	ENSG00000234078	ENST00000550384
A2ABL0	DDR1	DDR1	ENSG00000234078	ENST00000551518
A2ABL0	DDR1	DDR1	ENSG00000234078	ENST00000552068
A2ABL1	DDR1	DDR1	ENSG00000137332	ENST00000259875
A2ABL1	DDR1	DDR1	ENSG00000137332	ENST00000400410
A2ABL1	DDR1	DDR1	ENSG00000137332	ENST00000400411
A2ABL1	DDR1	DDR1	ENSG00000137332	ENST00000419285
A2ABL1	DDR1	DDR1	ENSG00000137332	ENST00000438728
A2ABL1	DDR1	DDR1	ENSG00000137332	ENST00000546938
A2ABL1	DDR1	DDR1	ENSG00000137332	ENST00000552721
A2ABL1	DDR1	DDR1	ENSG00000137332	ENST00000553015
A2ABL1	DDR1	DDR1	ENSG00000137332	ENST00000553261
A2ABL1	DDR1	DDR1	ENSG00000204580	ENST00000376567
A2ABL1	DDR1	DDR1	ENSG00000204580	ENST00000376569
A2ABL1	DDR1	DDR1	ENSG00000204580	ENST00000376570
[truncated: 163,735 more rows]
