# Supplementary material for: GEMINI: Integrative Exploration of Genetic Variation and Genome Annotations
Source: PLoS Comput Biol. 2013 Jul 18;9(7):e1003153. doi: 10.1371/journal.pcbi.1003153 (PMC3715403; doi:10.1371/journal.pcbi.1003153)
Supplement: Protocol S1 — GEMINI source code, documentation, and unit test files. (GZ) [file pcbi.1003153.s002.gz › gemini/gemini/annotation_provenance/KEGG/make_path_files/kegg_hsa_to_gene_fmt]

hsa:728819	hCG1645220
hsa:645954	FLJ59067, FLJ59642
hsa:283711	UBE2CP4
hsa:400645	RBM22P1, FLJ45994
hsa:100128416	RAB28, member RAS oncogene family pseudogene
hsa:645142	PPIAL4D
hsa:728945	PPIAL4F
hsa:93082	NEURL3, LINCR
hsa:8551	INE2, NCRNA00011
hsa:728658	RPL13AP5, RPL13A_8_1086, bA196N24.2
hsa:376844	SDC4P
hsa:100124412	FAM138E, F379
hsa:7955	STL
hsa:654412	FAM138B, F379, bA395L14.6
hsa:100133050	glucuronidase, beta pseudogene
hsa:407835	mitogen-activated protein kinase kinase 2 pseudogene
hsa:84054	PCDHB19P, PCDH-PSI5, PCDHB19
hsa:654835	FAM138C, F379
hsa:360155	CYCSP52, HC6, HCP2
hsa:440452	TBC1D3P2
hsa:677784	FAM138D, F379
hsa:252953	TTTY21, NCRNA00146
hsa:644649	apolipoprotein O pseudogene
hsa:83868	TTTY13, NCRNA00136, TTY13
hsa:494141	mitochondrial carrier triple repeat 1 pseudogene
hsa:252954	TTTY22, NCRNA00147
hsa:100132596	XGPY2, XG, XGPY
hsa:252955	TTTY23, NCRNA00148
hsa:246119	TTTY10, NCRNA00133, TTY10
hsa:91695	RRP7B, dJ222E13.2
hsa:54067	C21orf49
hsa:252951	TTTY20, NCRNA00145
hsa:252952	TTTY19, NCRNA00144
hsa:260341	TFAMP1, MTTF1, TCF6L1
hsa:252950	TTTY18, NCRNA00143
hsa:83867	TTTY12, NCRNA00135, TTY11, TTY12
hsa:2970	GTF2IP1, WBSCR7
hsa:252948	TTTY16, NCRNA00139
hsa:23614	PPY2
hsa:83955	NACAP1
hsa:285359	phosducin-like 3 pseudogene
hsa:613037	nuclear pore complex interacting protein pseudogene
hsa:100303749	LSM3 homolog, U6 small nuclear RNA associated (S. cerevisiae) pseudogene
hsa:728409	C21orf54
hsa:1197	CLK2P
hsa:400891	chromosome 14 open reading frame 166B pseudogene
hsa:644997	C1orf200
hsa:28997	PRO0611 protein
hsa:376412	RNF126P1
hsa:400322	HERC2P2, D15F37S3, MN7
hsa:100302746	NCRUPAR, NCRNA00193, ncR-uPAR
hsa:595135	PGM5P2
hsa:79469	DLEU2L, BCMSUNL
hsa:283011	FLJ37201
hsa:641638	SNHG6, HBII-276HG, NCRNA00058, U87HG
hsa:56936	C14orf162, PLPL
hsa:375940	FLJ46361
hsa:728643	heterogeneous nuclear ribonucleoprotein A1 pseudogene
hsa:64593	RBMY3AP, RBMY3P, RBMY4P, SPATA14
hsa:399761	BMS1P5, BMS1LP5
hsa:348645	C22orf34
hsa:118432	RPL29P2, RPL29_10_1510
hsa:100131726	HCCC11, HCCC11_v1, HCCC11_v2
hsa:728613	programmed cell death 6 pseudogene
hsa:140771	SMCR5, NCRNA00034
hsa:100131561	FKSG29
hsa:54094	C21orf15
hsa:152302	CIDECP, CICE
hsa:148203	ZNF738
hsa:653786	otoancorin pseudogene
hsa:55410	NCRNA00185, CYorf14, PRO2834
hsa:643224	TUBBP5
hsa:647033	PA2G4P4, PA2G4L1
hsa:643432	TSG1
hsa:159125	RBMY2EP
hsa:25787	DGCR9, DGS-A
hsa:649946	RPL23AP64, RPL23A_25_1182
hsa:728963	RPS15AP10, RPS15A_4_42
hsa:606724	coronin, actin binding protein, 1A pseudogene
hsa:440359	CSDAP1
hsa:388242	coiled-coil domain containing 101 pseudogene
hsa:60467	BPESC1, NCRNA00187
hsa:63914	C6orf164, dJ102H19.4
hsa:613038	coiled-coil domain containing 101 pseudogene
hsa:474338	SUMO1P3
hsa:730668	dynein heavy chain -like pseudogene
hsa:54661	PCDHB17, ME4, PCDH-psi1
hsa:54660	PCDHB18, PCDH-psi2
hsa:388524	RPSAP58, RPSA_30_1642
hsa:440362	HERC2P4, D16F37S5
hsa:440799	P2RX6P
hsa:100151643	KRTAP20-4, KAP20.4
hsa:399815	chromosome 10 open reading frame 88 pseudogene
hsa:619207	scavenger receptor protein family member
hsa:729633	MRS2P2
hsa:387841	RPL13AP20, RPL13A_9_1211
hsa:55370	PPP4R1L, C20orf192, PRO1085
hsa:442720	EIF3IP1, RG208K23
hsa:389033	placenta-specific 9 pseudogene
hsa:641516	KC6
hsa:100129424	RPL19P12, RPL19_4_829
hsa:100132103	FAM66E
hsa:440224	CXADRP3
hsa:729156	GTF2I repeat domain containing 1-like
hsa:654466	KGFLP2
hsa:352961	HCG26, 3.8-1, NCRNA00191, bCX205D4.4, bPG181B23.4
hsa:132241	RPL32P3
hsa:644669	ankyrin repeat domain 30B pseudogene
hsa:347694	ECEL1P2, ECEL2
hsa:643955	ZNF733P, ZNF733
hsa:100169751	RN5S1
hsa:387097	C6orf147
hsa:100128076	protein tyrosine phosphatase pseudogene
hsa:100169753	RN5S2
hsa:100169754	RN5S3
hsa:100169755	RN5S4
hsa:26238	C6orf123, HGC6.2, RP3-431P23.4, dJ431P23.4
hsa:100169756	RN5S5
hsa:440040	glutamate receptor, metabotropic 5 pseudogene
hsa:100169757	RN5S6
hsa:100169758	RN5S7
hsa:730013	ABCC6P2
hsa:100169759	RN5S8
hsa:100169760	RN5S9
hsa:100169761	RN5S10
hsa:286367	FP944
hsa:642846	DEAD/H (Asp-Glu-Ala-Asp/His) box polypeptide 11-like
hsa:100169762	RN5S11
hsa:654342	lymphocyte-specific protein 1 pseudogene
hsa:728053	BMS1P1, BMS1LP1, bA556L1.3
hsa:100169763	RN5S12
hsa:100169764	RN5S13
hsa:100169765	RN5S14
hsa:100169766	RN5S15
hsa:100169767	RN5S16
hsa:729096	BMS1P4, BMS1LP4
hsa:100169768	RN5S17
hsa:79166	LILRP2, CD85m, ILT10, LILRA5
hsa:83866	TTTY11, NCRNA00134, TTY11
hsa:641311	RPL31P11, RPL31_1_108
hsa:284593	FAM41C
hsa:574036	C1orf133
hsa:729176	chromosome 15 open reading frame 29 pseudogene
hsa:285074	anaphase promoting complex subunit 1 pseudogene
hsa:140464	PISRT1, NCRNA00195
hsa:7302	TYRO3P
hsa:100101266	hepatitis A virus cellular receptor 1 pseudogene
hsa:100132948	FAM27C, FAM27A3, bA374M1.5
hsa:100133121	FAM27B, FAM27A2, bA12A20.3
hsa:389538	MGC72080 pseudogene
hsa:283025	C10orf40
hsa:646024	RAET1K
hsa:643160	CYMP
hsa:359821	MRPL42P5
hsa:440078	FAM66C
hsa:100131205	RPL21P28, RPL21_8_160
hsa:347746	PAR-SN
hsa:441818	WBP11P1, HsT3017
hsa:286076	BREA2
hsa:401127	WD repeat domain 5 pseudogene
hsa:728939	PDZK1P1
hsa:222901	RPL23P8, RPL23_4_790
hsa:340198	IFITM4P, dJ377H14.5
hsa:441455	makorin ring finger protein 1 pseudogene
hsa:256355	RPS2P32, RPS2_14_794
hsa:100130771	EFCAB10
hsa:113691	MGC16703
hsa:440456	PLEKHM1P
hsa:2713	GK3P, GKP3, GKTB
hsa:646243	CXADRP2
hsa:441432	AQP7P3, AQPap-3
hsa:6290	SAA3P, SAA3
hsa:100128378	C3orf74
hsa:340618	FAM41AY1, FAM41AY
hsa:340286	FAM183B
hsa:100302526	FAM41AY2
hsa:83956	RACGAP1P, FKSG42
hsa:94009	SERHL, BK126B4.1, BK126B4.2, HS126B42, dJ222E13.1
hsa:2310	FOXO3B, FKHRL1P1, ZNF286C
hsa:345630	FBLL1
hsa:441454	prothymosin, alpha pseudogene
hsa:403340	MGC70870
hsa:29018	PRO1768
hsa:653653	adaptor-related protein complex 1, sigma 2 subunit pseudogene
hsa:283922	pyruvate dehydrogenase phosphatase regulatory subunit pseudogene
hsa:767811	H2BFXP
hsa:7152	TOP1P2
hsa:280659	SSX8
hsa:650623	BEN domain containing 3 pseudogene
hsa:728495	FAM74A3
hsa:644172	mitogen-activated protein kinase 8 interacting protein 1 pseudogene
hsa:171423	PDIA3P, ERp60, GRP58P
hsa:401507	FAM74A1
hsa:449493	DEFA10P
hsa:649395	tyrosine 3-monooxygenase/tryptophan 5-monooxygenase activation protein, epsilon polypeptide pseudogene
hsa:6702	SPRR2C
hsa:650226	ankyrin repeat domain 26 pseudogene
hsa:6791	AURKAPS1, AurAps1, STK6P
hsa:645638	WDNM1-like pseudogene
hsa:653390	RRN3P2
hsa:100131998	RRN3P3
hsa:255812	SDHAP1, SDHAL1, SDHALP1
hsa:727956	SDHAP2, SDHAL2, SDHALP2
hsa:23574	PRG1
hsa:645520	FAM138A, F379
hsa:100129405	MSTO2P, MSTO2
hsa:11223	MST1P9, D1F15S1A, MSPL-7, MSPL7, MSTP7, MSTP9
hsa:388499	hCG2003956
hsa:145241	ADAM21P1, ADAM21P
hsa:441601	septin 7 pseudogene
hsa:644076	GLYCAM1
hsa:1556	CYP2B7P1, CYP2B, CYP2B7, CYP2B7P
hsa:400709	SIGLEC16, SIGLECP16, Siglec-P16
hsa:126661	CCDC163P, C1orf231
hsa:100335030	FGFR1 oncogene partner 2 pseudogene
hsa:4500	MT1L, MT1, MT1R, MTF
hsa:256236	NAPSB, NAP1L, NAP2, NAPB
hsa:442459	X-ray repair complementing defective repair pseudogene
hsa:644444	TMEM30C, CDC50C
hsa:401375	GTF2IRD2P1, GTF2IRD2P
hsa:8123	PAR5, D15S226E
hsa:654816	NCF1B, NCF-1B, SH3PXD1B
hsa:646405	TPTE2P1
hsa:390535	GOLGA8E
hsa:647859	occludin pseudogene
hsa:401135	SYT14L, CHR415SYT, SYTDEP
hsa:645090	CXorf30
hsa:337985	KRTAP20-3, KAP19D, KAP20.3, KRTAP19P4
hsa:155370	SBDSP1, SBDSP
hsa:255926	ADAM5P, ADAM5, TMDCII
hsa:100130017	FTLP10
hsa:100101115	TTTY21B
hsa:100101116	TTTY1B
hsa:100101117	TTTY2B
hsa:100101121	TTTY23B
hsa:492303	GEMIN8P4
hsa:442245	GSTM2P1
hsa:93164	HTR7P1, HTR7P
hsa:6458	SH3GL1P1, CNSA-P1, SH3GLP1
hsa:284116	KRT42P
hsa:285961	SEPT7L, CDC10L, bA291L22.2
hsa:400058	MKRN9P, MKRN5, MKRN9, MKRNP6, RNF65, ZNF127L3
hsa:6459	SH3GL1P2, CNSA-P2, SH3GLP2
hsa:728402	TPI1P3
hsa:221584	ZSCAN12P1, ZNF187p1, ZNF305P1, ZNF96L1, ZNF96P1, ZSCAN12L1, dJ313I6.7
hsa:3580	CXCR2P1, CXCR2P, IL8RBP
hsa:286102	TMED10P1, TMED10P, Tmp21-II
hsa:9366	RAB9BP1, RAB9P1
hsa:374500	THSD1P1, THSD1P
hsa:139793	PAGE3, CT16.6, GAGED1, PAGE-3
hsa:352887	GYG2P1, GYG2P
hsa:647012	YY1 transcription factor pseudogene
hsa:644511	RPL13AP6, RPL13A_7_1096, bA348N5.5
hsa:728411	GUSBP1
hsa:390003	GUCY2GP, GUCY2G
hsa:619190	FDPSL2A, FDPSP2, FPSL2, FDPSL2
hsa:7221	TRPC2
hsa:100133144	UBE2Q2P3
hsa:252946	FAM197Y2P, CYorf16, FAM197Y2
hsa:692099	FAM86DP, FAM86D
hsa:56120	PCDHGB8P, PCDH-PSI3
hsa:148713	PTPRVP, ESP, OST-PTP, PTPRV
hsa:84677	DSCR8, C21orf65, CT25.1a, CT25.1b, MMA-1, MMA-1a, MMA-1b, MMA1, MTAG2
hsa:441502	RPS26P11, RPS26L1, RPS26_22_1784, bA366E13.1
hsa:554226	ANKRD30BL, ANKRD30BP3, NCRNA00164
hsa:149992	ANKRD30BP2, C21orf99, CT85, CTSP-1, CTSP1
hsa:730152	GSTA7P, GSTAP2
hsa:100379220	TMED11P
hsa:727758	ROCK1P1
hsa:441687	TEX21P
hsa:390213	DOC2GP
hsa:728806	NSFP1, NSFP
hsa:284100	tyrosine 3-monooxygenase/tryptophan 5-monooxygenase activation protein, epsilon polypeptide pseudogene
hsa:338579	ankyrin repeat domain-containing protein 30B pseudogene
hsa:390705	protein phosphatase 2, regulatory subunit B'', beta pseudogene
hsa:440518	golgin A2 pseudogene
hsa:442132	golgin A6 family-like 1 pseudogene
hsa:642236	FSHD region gene 1 pseudogene
hsa:643332	ECRP
hsa:653075	golgin A8 family, member A pseudogene
hsa:646268	hCG1654703
hsa:645339	SNRPD2P2
hsa:728377	Rho guanine nucleotide exchange factor (GEF) 5 pseudogene
hsa:158228	FAM201A, C9orf122
hsa:100129138	THAP domain containing, apoptosis associated protein 3 pseudogene
hsa:221756	MGC39372
hsa:100132352	FSHD region gene 1 pseudogene
hsa:729970	hCG2028352-like
hsa:100130298	hCG1816373-like
hsa:11042	SMA5
hsa:647121	EMBP1
hsa:100131635	hCG1645011-like
hsa:338963	epididymal protein pseudogene
hsa:83656	C8orf12
hsa:245912	DEFB109P1, DEFB-9, DEFB109, DEFB109A
hsa:168741	PER4
hsa:80316	PPP1R2P9, I-4
hsa:641517	DEFB109P1B, DEF109P1B, DEFB109
hsa:161635	CSNK1A1P1, CSNK1A1P
hsa:441089	CRSP8P
hsa:644145	exocyst complex component 1 pseudogene
hsa:643486	bromodomain, testis-specific pseudogene
hsa:643036	SLED1
hsa:646813	DEAH (Asp-Glu-Ala-His) box polypeptide 9 pseudogene
hsa:728554	THO complex 3 pseudogene
hsa:401039	FLJ43879 protein
hsa:440888	ACTR3BP2, FKSG73
hsa:653712	intraflagellar transport 122 homolog (Chlamydomonas) pseudogene
hsa:389932	tAKR
hsa:388503	C3P1, CPLP
hsa:645682	POU5F1P4, POU5FLC1
hsa:134466	ZNF300P1
hsa:642559	POU5F1P3, OTF3L, POU5F1L, POU5FLC12
hsa:283755	HERC2P3, D15F37S4
hsa:728024	chromosome X open reading frame 56 pseudogene
hsa:645700	ZNF890P
hsa:100132101	HERC2P7
hsa:401898	ZNF833P, ZNF833
hsa:643226	GRXCR2
hsa:8755	ADAM6, C14orf96, tMDCIV
hsa:27437	HSFY1P1, CECR8, HSFYL1, HSFYP1, NCRNA00016
hsa:642819	ZNF487P, KRBO1, ZNF487
hsa:100132526	FYVE, RhoGEF and PH domain containing 5 pseudogene
hsa:730441	trypsin X3 pseudogene
hsa:646396	REREP3
hsa:100306975	NADH dehydrogenase (ubiquinone) 1 alpha subcomplex, assembly factor 4 pseudogene
hsa:266695	PHF2P1, DKFZp686A1627
hsa:55545	MSX2P1, HPX5, HSHPX5, MSX2P
hsa:7151	TOP1P1
hsa:145165	ST13P4, FAM10A4, FAM10A4P
hsa:100128023	developmental pluripotency associated 2 pseudogene
hsa:724102	SNHG4, NCRNA00059, U19H
hsa:303	ANXA2P1, ANX2L1, ANX2P1, LPC2A
hsa:100133234	SBF1P1
hsa:442524	DPY19L2P3
hsa:100288527	REXO1L2P
hsa:100288524	forkhead box L1-like
hsa:253724	GNN
hsa:158381	ATP8B5P, FetA
hsa:100500773	serine/arginine-rich splicing factor 3 pseudogene
hsa:100133315	transient receptor potential cation channel, subfamily C, member 2-like
hsa:606293	KLKP1, KARMA, KLK31P, KRSP1, PsiKLK1, YKLK1
hsa:26062	HYALP1, HYAL6
hsa:391037	SKINTL, SKINT1, SKINTP
hsa:100289017	MOXD2P, MOXD2
hsa:100130015	5-hydroxyisourate hydrolase pseudogene
hsa:344405	PRORSD1P, NCRNA00117, PRDXDD1P, Prdxdd1, Ybakd1
hsa:729522	AACSP1, AACSL
hsa:100288615	WAS protein homolog associated with actin, golgi membranes and microtubules pseudogene
hsa:648809	elongation factor Tu GTP-binding domain-containing protein 1 pseudogene
hsa:653479	MRPL45P2
hsa:246182	AKR7A2P1, AFARP1
hsa:3453	IFNA22P, IFNAP22
hsa:646282	AZGP1P1
hsa:440700	carbonic anhydrase XIV (CA14) pseudogene
hsa:2498	FTH1P3, FTHL3, FTHL3P
hsa:160313	KRT19P2
hsa:100287083	DEFT1P2
hsa:23766	GABARAPL3, ATG8D
hsa:390732	CES1P2
hsa:340508	growth arrest-specific 2 like 1 pseudogene
hsa:646214	p21 protein (Cdc42/Rac)-activated kinase 2 pseudogene
hsa:494127	NFYC pseudogene
hsa:220429	CTAGE10P
hsa:286495	TTC3P1, RNF105L, TTC3L
hsa:1518	CTSL1P8
hsa:728989	phosphodiesterase 4D interacting protein pseudogene
hsa:645884	RPS7P5, RPS7_2_183
hsa:100288778	WAS protein family homolog 1 pseudogene
hsa:401983	ZNF847P, gm127
hsa:100289473	cytoskeleton associated protein 2-like pseudogene
hsa:664709	HNRNPA1P10, HNRPA1L-2
hsa:5379	PMS2P1, PMS2L1, PMS2L13, PMS2L6, PMS2L7, PMS2L8, PMS3, PMS8, PMSR1, PMSR2
hsa:441194	PMS2CL, PMS2P13
hsa:5369	PMCHL1
hsa:5370	PMCHL2
hsa:128102	HSD3BP4
hsa:5301	PIN1P1, PIN1L
hsa:91353	IGLL3P, 16.1, IGLL3
hsa:404663	TAG
hsa:643812	KRTAP27-1
hsa:389834	ankyrin repeat domain 57 pseudogene
hsa:151234	SULT1C2P1, SULT1C1P
hsa:100287846	patched 1 pseudogene
hsa:644165	BCRP3, BCR3, BCRL3, BCRL6
hsa:286557	RBMY1A3P
hsa:305	ANXA2P3, ANX2L3, ANX2P3, LIP2, LPC2C
hsa:200420	ALMS1P, ALMS1L
hsa:100507096	GTPase IMAP family member-like
hsa:55853	IDI2-AS1, C10orf110, IDI2-AS
hsa:100302739	PCNA-AS1, PCNA-AS, PCNAAS
hsa:319085	ITPK1-AS1, C14orf85, ITPK1-AS, ITPK1AS, NCRNA00203
hsa:100126270	FMR1-AS1, ASFMR1, FMR1-AS, FMR1AS, FMR4
hsa:80862	ZNRD1-AS1, C6orf12, HTEX4, NCRNA00171, ZNRD1-AS, ZNRD1AS
hsa:84740	AFAP1-AS1, AFAP1-AS, AFAP1AS
hsa:100288255	FSHD region gene 2-like
hsa:642976	GRIK1-AS1, C21orf9, GRIK1-AS, GRIK1AS, NCRNA00110
hsa:246754	MTVR2
hsa:402176	RPL21P44, RPL21_17_477
hsa:100169989	DBIL5P2, ELP1P
hsa:100131454	DBIL5P, ELP2P
hsa:646201	BASP1P1
hsa:100507334	two pore channel 3 pseudogene
hsa:728739	programmed cell death 2 pseudogene
hsa:259283	MDS2
hsa:201651	arylacetamide deacetylase (esterase) pseudogene
hsa:387978	C14orf23, c14_5148
hsa:344454	AOX2P, AOH2, AOX2
hsa:286016	TPI1P2
hsa:399670	RPL13AP17, RPL13A_6_816
hsa:100287632	selenoprotein K pseudogene
hsa:9808	KIAA0087
hsa:1720	dihydrofolate reductase pseudogene
hsa:118425	GDEP, PCAN1
hsa:414260	C10orf136, bA168P8.1
hsa:388011	C14orf64
hsa:100131257	zinc finger protein 655 pseudogene
hsa:100505929	C21orf37
hsa:646278	programmed cell death 6 interacting protein pseudogene
hsa:392232	transient receptor potential cation channel, subfamily A, member 1 pseudogene
hsa:100289673	phosphoglycerate mutase family member 5 pseudogene
hsa:342618	SLFN14
hsa:401172	FLJ33360 protein
hsa:729475	RAD51AP2
hsa:2848	GPR25
hsa:55365	TMEM176A, GS188, HCA112
hsa:387273	KRTAP5-10, KRTAP5.10
hsa:64693	CTAGE1, CT21.1, CT21.2, CTAGE, CTAGE-1, CTAGE-2
hsa:285601	GPR150, PGR11
hsa:386685	KRTAP10-12, KAP10.12, KRTAP18-12, KRTAP18.12
hsa:150967	PKI55
hsa:100130889	PSORS1C3, AB023059.1, NCRNA00196
hsa:392360	CTSL3, HCTSL-s
hsa:117852	TRIM78P, TRIMP1
hsa:728619	ASB9P1
hsa:391322	D-dopachrome tautomerase-like
hsa:441897	PGCP1
hsa:340591	CA5BP1, CA5BL, CA5BP, PRO2325
hsa:90586	AOC4
hsa:100379251	NPPA-AS1, NPPA-AS, NPPAAS
hsa:649264	CES5AP1
hsa:5969	REG1P, REGL, RS
hsa:653190	ABCC6P1
hsa:100101118	TTTY8B, NCRNA00217
hsa:100101120	TTTY7B, NCRNA00215
hsa:387733	IFITM5, BRIL, Hrmp1, fragilis4
hsa:22973	LAMB2P1, LAMB2L
hsa:375719	AQP7P1, bA251O17.3
hsa:259234	DSCR10
hsa:6043	SNORA63, E3, E3-2, RNE3, RNU107
hsa:677806	SNORA20, ACA20
hsa:652965	SNORA48, ACA48
hsa:100113380	SNORD125
hsa:654319	SNORA5A, ACA5, ACA5A/B/C
hsa:677833	SNORA54, ACA54
hsa:692072	SNORD5, mgh28S-2410
hsa:100124536	SNORA38B
hsa:654320	SNORA8, ACA8
hsa:677834	SNORA55, ACA55
hsa:654321	SNORA75, U23
hsa:654322	SNORA13, ACA13
hsa:26797	SNORD52, RNU52, U52
hsa:677837	SNORA60, ACA60
hsa:677838	SNORA61, ACA61
hsa:619498	SNORD74, U74, Z18
hsa:26851	SNORD3B-1, RNU3A1, U3a, U3b1, U3b2
hsa:100113385	SNORD121B
hsa:677810	SNORA26, HBI-6
hsa:780852	SNORD3B-2, U3-2B, U3b2
hsa:100113379	SNORD121A
hsa:26769	SNORD81, RNU104, U81, Z23
hsa:26770	SNORD79, RNU103, U79, Z22
hsa:26774	SNORD80, RNU100, U80, Z15
hsa:677844	SNORA78, ACA64
hsa:692195	SNORD75, U75
hsa:677845	SNORA79, ACA65
hsa:100113392	SNORD11B
hsa:692196	SNORD76, U76
hsa:677882	SNORA59B, ACA59
hsa:692200	SNORD85, HBII-251
hsa:100113378	SNORD119
hsa:692197	SNORD77, U77
hsa:692202	SNORD88A, HBII-180A
hsa:692198	SNORD78, U78
hsa:692203	SNORD88B, HBII-180B
hsa:692204	SNORD88C, HBII-180C
hsa:26788	SNORD60, RNU60, U60
hsa:692205	SNORD89, HBII-289
hsa:26789	SNORD59A, RNU59, U59
hsa:26792	SNORD57, RNU57, U57
hsa:692207	SNORD91A, HBII-296a
hsa:26793	SNORD56, RNU56, U56
hsa:692208	SNORD91B, HBII-296b
hsa:26796	SNORD53, RNU53, U53
hsa:692209	SNORD92, HBII-316
hsa:692073	SNORA16A, ACA16
hsa:692210	SNORD93, HBII-336
hsa:100124535	SNORA36C
hsa:319139	SNORD56B, RNU56B
hsa:692211	SNORD98, HBII-419
hsa:26800	SNORD49A, RNU49, U49, U49A
hsa:692212	SNORD99, HBII-420
hsa:26801	SNORD48, RNU48, U48
hsa:26802	SNORD47, RNU47, U47
hsa:692214	SNORD111, HBII-82
hsa:26804	SNORD45B, RNU45B, U45b
hsa:26805	SNORD45A, RNU45A, U45a
hsa:574040	SNORA6, ACA6
hsa:26810	SNORD41, RNU41, U41
hsa:6090	RNY5, Y5
hsa:26784	SNORA64, RNU64, U64
hsa:574042	SNORA10, ACA10
hsa:677824	SNORA43, ACA43
hsa:677795	SNORA5B, ACA5b
hsa:100379141	SNORA70D, U70D
hsa:677797	SNORA7B, ACA7B
hsa:677816	SNORA35, HBI-36
hsa:100302738	RNU6-21
hsa:677842	SNORA76, ACA62
hsa:677846	SNORA80, ACA67
hsa:100147744	RNU7-1, RNU7, U7.1
hsa:100302741	RNU6-15
hsa:100302742	RNU6-42
hsa:100302743	SNORA80B, ACA67B
hsa:6080	SNORA73A, E1, E1-7, E1b, RNE1, RNU17A, U17A
hsa:692075	SNORD6, mgh28S-2412
hsa:26791	SNORD58A, RNU58A, U58a
hsa:26790	SNORD58B, RNU58B, U58b
hsa:26771	SNORD102, RNU102, Z18
hsa:100124539	SNORA11B
hsa:26835	RNU4-1, RNU4A, RNU4B2, U4, U4BL
hsa:100124540	SNORA11C
hsa:619499	SNORA27, ACA27
hsa:100124542	SNORA11E
hsa:692225	SNORD94, U94
hsa:692226	SNORD96B, U96b
hsa:677818	SNORA36B, ACA36b
hsa:692227	SNORD104, U104
hsa:319103	SNORD8, RNU6C, mgU6-53
hsa:100126798	SNAR-A1, SNAR-A53113498
hsa:652966	SNORD10, mgU6-77
hsa:100126780	SNAR-G1
hsa:100126799	SNAR-A2, SNAR-A53129250
hsa:100126781	SNAR-F
hsa:100126800	SNAR-A12, SNAR-A53102747
hsa:684959	SNORA25, ACA25
hsa:26766	RNU105C, E1-5, E1-6
hsa:26795	SNORD54, RNU54, U54
hsa:619505	SNORA21, ACA21
hsa:692053	SNORD9, mgU6-53B
hsa:692106	SNORD65, HBII-135
hsa:692157	SNORA16B, U98b
hsa:692158	SNORA57, U99
hsa:692110	SNORD70, HBII-234
hsa:6085	RNY3, HY3, Y3
hsa:692111	SNORD71, HBII-239, MIRN768, hsa-mir-768
hsa:6086	RNY4, HY4, Y4
hsa:26827	RNU6-1, RNU6, RNU6A, U6
hsa:100169951	SNAR-A3
hsa:100169956	SNAR-A4
hsa:26815	SNORD36A, RNU36A, U36a
hsa:100169959	SNAR-A13
hsa:26863	RNU1-5, RNU1P1, RNU1P9, U1.15, U1P101, U1P15
hsa:100170218	SNAR-C2
hsa:100170219	SNAR-C4
hsa:692223	SNORD97, U97
hsa:100170223	SNAR-C5
hsa:267010	RNU12, RNU12-1, RNU12L, RNU12P, dJ222E13.7
hsa:100170225	SNAR-C1
hsa:100170226	SNAR-C3
hsa:692107	SNORD66, HBII-142
hsa:26834	RNU4-2, RNU4-1B, RNU4B1, RNU4C, U4A, U4b, U4c
hsa:677828	SNORA47, HBI-115
hsa:677832	SNORA53, ACA53
hsa:9304	SNORD22, RNU22, U22
hsa:9297	SNORD29, RNU29, U29
hsa:6044	SNORA62, E2, E2-1, RNE2, RNU108
hsa:9298	SNORD31, RNU31, U31
hsa:9299	SNORD30, RNU30, U30
hsa:9300	SNORD28, RNU28, U28
hsa:9301	SNORD27, RNU27, U27
hsa:9302	SNORD26, RNU26, U26
hsa:8944	SNORD73A, RNU73, RNU73A, U73, U73a
hsa:9303	SNORD25, RNU25, U25
hsa:26772	SNORD4B, RNU101B, Z17B
hsa:677885	SNORA59A, ACA59
hsa:26768	RNU105A, 105A, E1c
hsa:85388	SNORD14B, RNU14B, U14, U14B
hsa:26773	SNORD4A, RNU101A, Z17A, mgh18S-121
hsa:26778	SNORA70, DXS648E, RNU70, U70
hsa:727676	SNORD118, U8
hsa:26780	SNORA68, RNU68, U68
hsa:26824	RNU11, U11
hsa:26808	SNORD42B, RNU42B, U42B
hsa:94162	SNORD38A, RNU38A, U38A
hsa:26809	SNORD42A, RNU42A, U42, U42A
hsa:94163	SNORD38B, RNU38B, U38B
hsa:26813	SNORD36C, RNU36C, U36c
hsa:692235	SNORD103B, U103B
hsa:26814	SNORD36B, RNU36B, U36b
hsa:26816	SNORD35A, RNU35, RNU35A, U35
hsa:619562	SNORA3, ACA3
hsa:26817	SNORD34, RNU34, U34
hsa:26775	SNORA72, RNU72, U72
hsa:26818	SNORD33, RNU33, U33
hsa:619563	SNORA7A, ACA7
hsa:26819	SNORD32A, RNU32, U32, U32A
hsa:619564	SNORD72, HBII-240
hsa:26822	SNORD14A, RNU14, RNU14A, U14, U14-S13-5
hsa:619565	SNORA52, ACA52
hsa:26811	SNORD55, RNU39, RNU55, SNORD39, U39, U55
hsa:26820	SNORD24, RNU24, U24
hsa:619567	SNORD2, R39B, SNR39B
hsa:94161	SNORD46, RNU40, RNU46, U40, U46
hsa:619568	SNORA4, ACA4
hsa:114599	SNORD15B, RNU15B, U15B
hsa:26798	SNORD51, RNU51, U51
hsa:619569	SNORA41, ACA41
hsa:619570	SNORD95, U95
hsa:619571	SNORD96A, U96A
hsa:26765	SNORD12C, E2, E2-1, E3, RNU106, SNORD106, U106
hsa:100151684	RNU6ATAC, RNU6ATAC1, U6ATAC
hsa:100337591	SNORA70F, U70F
hsa:100169952	SNAR-A5
hsa:100169953	SNAR-A7
hsa:100169954	SNAR-A11
hsa:100169955	SNAR-A9
hsa:100169957	SNAR-A6
hsa:100379295	RNY4P8
hsa:100379250	SNORA70E, U70E
hsa:100169958	SNAR-A8
hsa:100170216	SNAR-A10
hsa:100170217	SNAR-B2
hsa:606500	SNORD68, HBII-202
hsa:692084	SNORD13, RNU13, U13
hsa:100170224	SNAR-B1
hsa:692057	SNORD12, HBII-99, MIR1259, MIRN1259
hsa:692085	SNORD45C, U45C
hsa:692058	SNORD11, HBII-95
hsa:692087	SNORD49B, U49B
hsa:692063	SNORA32, ACA32
hsa:692086	SNORD17, HBI-43
hsa:780853	SNORD3C, U3-3
hsa:692090	SNORD59B, U59B
hsa:780854	SNORD3D, U3-4
hsa:692091	SNORD23, HBII-115
hsa:84546	SNORD35B, RNU35B, U35B
hsa:26869	RNU1-3, HSD4, RNU1G3
hsa:692092	SNORD32B, U32B
hsa:692093	SNORD62B, U62, U62B
hsa:677829	SNORA49, ACA49
hsa:595097	SNORD16, U16
hsa:26870	RNU1-2, RNU1C1, RNU1C2, U1C1, U1C21
hsa:595098	SNORD18A, U18A
hsa:595099	SNORD18B, U18B
hsa:595100	SNORD18C, U18C
hsa:100170221	SNAR-H, snaR-2
hsa:100312957	RNU1-6
hsa:100170222	SNAR-I, snaR-3
hsa:26865	RNU1-7
hsa:677793	SNORA2A, ACA2A
hsa:26855	RNU2-2, RNU2B, U2
hsa:677794	SNORA2B, ACA2b
hsa:677798	SNORA9, ACA9
hsa:26866	RNU1-8
hsa:26806	SNORD44, RNU44, U44
hsa:26864	RNU1-9
hsa:26812	SNORD37, RNU37, U37
hsa:6060	RNU1-4, HSD2, HSD5, HSD6, HSD7, RNU1, RNU1D2, RNU1E2, RNU1F1, RNU1G1, RNU1G2, U1B2, U1D2, U1E2, U1F
hsa:677803	SNORA15, ACA15
hsa:677804	SNORA17, ACA17
hsa:677805	SNORA18, ACA18
hsa:100036563	SNORD115-24, HBII-52-24
hsa:677807	SNORA22, ACA22
hsa:677808	SNORA23, ACA23
hsa:677809	SNORA24, ACA24
hsa:677811	SNORA28, ACA28
hsa:677812	SNORA29, ACA29
hsa:677814	SNORA31, ACA31
hsa:677815	SNORA34, ACA34
hsa:6082	SNORD20, RNU20, U20
hsa:26767	RNU105B, 105B, E1-2
hsa:677820	SNORA38, ACA38
hsa:677821	SNORA39, ACA39
hsa:677792	SNORA1, ACA1
hsa:26781	SNORA67, RNU67, U67
hsa:677822	SNORA40, ACA40
hsa:594837	SNORD101, U101
hsa:100113393	SNORD12B
hsa:594838	SNORD100, HBII-429
hsa:26786	SNORD62A, RNU62, U62, U62A
hsa:100113389	SNORD127
hsa:100191063	SNAR-A14
hsa:677825	SNORA44, ACA44
hsa:26821	SNORA74A, RNU19, U19
hsa:594839	SNORA33, ACA33
hsa:100170228	SNAR-G2
hsa:677827	SNORA46, ACA46
hsa:100124534	SNORA84
hsa:100113391	SNORD126, MIR1201, MIRN1201
hsa:641451	SNORA19, ACA19
hsa:677830	SNORA50, ACA50
hsa:100124537	SNORA70B
hsa:7686	MKRN7P, MKRNP3, ZNF127L5, dJ981L23.2
hsa:728640	family with sequence similarity 133, member B pseudogene
hsa:94236	DNAJA1P5, HEJ1
hsa:387065	HMGA1P7, HMGA1L7
hsa:337963	KRTAP23-1, KAP23.1
hsa:51326	ARL17A, ARF1P2, ARL17P1
hsa:100286979	anaphase-promoting complex subunit 1-like
hsa:729020	rcRPE
hsa:100036519	FOXD4L2
hsa:100289187	transmembrane protein 225-like
hsa:649330	heterogeneous nuclear ribonucleoprotein C-like
hsa:440563	heterogeneous nuclear ribonucleoprotein C-like
hsa:728689	EIF3CL
hsa:493754	RAB guanine nucleotide exchange factor (GEF) 1 pseudogene
hsa:5132	PDC, MEKA, PHD, PhLOP, PhLP
hsa:100170227	SNAR-D
hsa:5380	PMS2L2, PMS4, PMS2P2
hsa:29065	ASAP1-IT1, ASAP1-IT, ASAP1IT, ASAP1IT1, DDEF1IT1, HSPC054, NCRNA00050
hsa:8759	ADAM1, ADAM1P, FTNAP, Ftna, PH-30a
hsa:9288	TAAR3, GPR57, GPR58, TAAR2
hsa:93556	EGFEM1P, C3orf50, NCRNA00259
hsa:100506012	serine/threonine-protein phosphatase 5-like
hsa:400735	PRAMEF4, RP5-845O24.6
hsa:391001	PRAMEF21, PRAMEF20
hsa:440561	PRAMEF6
hsa:391003	PRAMEF18
hsa:343070	PRAMEF9, PRAMEF15
hsa:653619	PRAMEF15, PRAMEF9
hsa:149830	PRNT, M8
hsa:3116	HLA-DPB2, DP2B, DPB2, DPbeta2, HLA-DP2B
hsa:56663	VTRNA1-2, HVG2, VAULTRC2, VR2, hvg-2
hsa:56662	VTRNA1-3, HVG3, VAULTRC3, VR3, hvg-3
hsa:26255	PTTG3P, PTTG3, rcPTTG1
hsa:644314	MT1IP, MT1, MT1I, MTE
hsa:7146	TNXA, D6S103E, HXBL, TNX, XA
hsa:391634	HSP90AB2P, HSP90BB
hsa:343477	HSP90B3P, GRP94C, TRA1P2, TRAP2
hsa:4498	MT1JP, MT1, MT1J, MT1NP, MTB
hsa:441051	HSP90AA6P, HSP90Af
hsa:664618	HSP90AB4P, HSP90Bd, HsHsp90Bd
hsa:326343	MT1DP, MTM
hsa:207107	SFTA1P, SFTPF
hsa:3323	HSP90AA4P, HSP90Ad, HSPCAL2
hsa:3327	HSP90AB3P, HSP90BC, HSPCP1
hsa:29951	PDZRN4, LNX4, SAMCAP3L
hsa:286436	H2BFM
hsa:390231	TRIM77P, TRIM77
hsa:642569	TRIM53P, TRIM53, TRIM53AP
hsa:442211	ATP6V0CP3
hsa:149620	RP11-165H20.1
hsa:642864	SRG7
hsa:150786	WTH3DI
hsa:606	NBEAP1, BCL8, BCL8A
hsa:339751	MLK7-AS1
hsa:93654	ST7-AS2, ST7AS2, ST7OT2
hsa:100288730	PAN3-AS1
hsa:116933	CLRN1-AS1, CLRN1OS, UCRP
hsa:84657	GHRLOS2, C3orf42, GHRL-AS2, NAG73
hsa:100130717	CECR5-AS1, CECR4, NCRNA00017
hsa:283981	PPP2R3B-AS1, CXYorf10, NCRNA00107
hsa:93653	ST7-AS1, ST7AS1, ST7OT1
hsa:171022	ABHD11-AS1, NCRNA00035, WBSCR26
hsa:10740	RFPL1-AS1, NCRNA00006, RFPL1-AS, RFPL1AS, RFPL1S
hsa:120824	TRIM51GP
hsa:259293	TAS2R30, T2R30, T2R47, TAS2R47
hsa:100288687	DUX4
hsa:26871	RNU1-1, HSD1, HU1-1, RNU1, RNU1A, RNU1A3, RNU1G4, Rnu1a1, U1, U1A1
hsa:1587	ADAM3A, ADAM3, CYRN1, tMDCI
hsa:100616530	tospeak
hsa:619383	SCARNA9, Z32, mgU2-19/30
hsa:677766	SCARNA2, HBII-382, mgU2-25/61
hsa:100124533	SCARNA27
hsa:692148	SCARNA10, U85
hsa:692149	SCARNA14, U100
hsa:677679	SCARNA3, HBI-100
hsa:677681	SCARNA20, ACA66
hsa:677763	SCARNA21, ACA68
hsa:677767	SCARNA7, U90
hsa:677768	SCARNA13, U93
hsa:677770	SCARNA22, ACA11
hsa:677771	SCARNA4, ACA26
hsa:677772	SCARNA6, U88
hsa:677773	SCARNA23, ACA12
hsa:677776	SCARNA8, U92
hsa:677778	SCARNA15, ACA45
hsa:677780	SCARNA11, ACA57
hsa:677781	SCARNA16, ACA47
hsa:283507	SUGT1P3, SUGT1L1
hsa:677775	SCARNA5, U87
hsa:677769	SCARNA17, U91
hsa:677774	SCARNA1, ACA35
hsa:554223	histocompatibility antigen-related
hsa:326332	FLJ31813
hsa:100506755	MIR497HG
hsa:653162	RPSAP9, LAMR1P9, RPSA_20_986
hsa:100505975	ENO1-AS1
hsa:690	BTF3P11, BTF3L1, HUMBTFB, OCIF, OPG, TNFRSF11B
hsa:284232	ANKRD20A9P
hsa:399827	FLJ46300 protein
hsa:171220	DSTNP2
hsa:83869	TTTY14, CYorf14, NCRNA00137, NCRNA00185, PRO2834, TTY14
hsa:643529	hCG2024094
hsa:3044	HBBP1
hsa:441046	GUSBP5, GYPELOC441046
hsa:642006	GUSBP10
hsa:100130673	phosphoribosyl pyrophosphate synthetase 2 pseudogene
hsa:3311	HSPA7, HSP70B
hsa:286059	tumor necrosis factor receptor superfamily, member 10d, decoy with truncated death domain pseudogene
hsa:100132781	cyclin Y-like 1 pseudogene
hsa:100506492	DSCAM-AS1, M41
hsa:653061	golgin A8 family, member B pseudogene
hsa:222699	TOB2P1, TOB2P, TOB4p, p373c6.3
hsa:100506241	uncharacterized protein FLJ39582-like
hsa:441666	zinc finger protein 91 pseudogene
hsa:677836	SNORA58, ACA58
hsa:100505538	RBM26-AS1
hsa:339005	WHAMMP3, WHAMML1, WHDC1L1
hsa:344887	NmrA-like family domain containing 1 pseudogene
hsa:644189	acyl-CoA thioesterase 4 pseudogene
hsa:65072	CFLAR-AS1, ALS2CR10
hsa:554279	C1orf98
hsa:100131234	familial acute myelogenous leukemia related factor
hsa:392364	chromosome 15 open reading frame 2 pseudogene
hsa:3	A2MP1, A2MP
hsa:23782	AP1B1P1, ADTB1L1, dJ127L4.2
hsa:282706	DAOA-AS1, DAOA-AS, DAOAAS, G30
hsa:60674	GAS5, NCRNA00030, SNHG2
hsa:100506888	transcription elongation factor B polypeptide 3C-like
hsa:729375	FAM86HP
hsa:220930	ZEB1-AS1
hsa:348926	FAM86EP
hsa:653113	FAM86FP
hsa:677819	SNORA37, ACA37
hsa:399881	HNRNPKP3
hsa:653645	TBC1D3P1-DHX40P1, DHX40P, DHX40P1, TBC1D3P1
hsa:441263	DTX2P1-UPK3BP1-PMS2P11, PMS2L11, PMS2P11, PMSR6
hsa:23783	ANKRD62P1-PARP4P3, ADPRTL4, PARP4P3
hsa:387254	SLC7A5P2, IMAA, MMAA
hsa:85389	SNORD14C
hsa:26785	SNORD63, RNU63, U63
hsa:441951	ZNFX1-AS1, C20orf199, HSUP1, HSUP2, NCRNA00275, ZFAS1
hsa:677843	SNORA77, ACA63
hsa:85390	SNORD14D
hsa:85391	SNORD14E
hsa:442578	STAG3L3, STAG3L1, STAG3L2
hsa:730262	PPIAL4E, COAS2
hsa:100128356	protein transactivated by hepatitis B virus E antigen
hsa:100507059	uncharacterized LOC100507059
hsa:100653264	uncharacterized LOC100653264
hsa:100288619	uncharacterized LOC100288619
hsa:100653268	uncharacterized LOC100653268
hsa:100507531	uncharacterized LOC100507531
hsa:100289455	uncharacterized LOC100289455
hsa:100507430	uncharacterized LOC100507430
hsa:100509635	uncharacterized LOC100509635
hsa:100653167	uncharacterized LOC100653167
hsa:100507347	uncharacterized LOC100507347
hsa:100507309	uncharacterized LOC100507309
hsa:100507228	uncharacterized LOC100507228
hsa:100507213	uncharacterized LOC100507213
hsa:100507163	uncharacterized LOC100507163
hsa:100507143	uncharacterized LOC100507143
hsa:100653199	uncharacterized LOC100653199
hsa:399716	uncharacterized protein DKFZp667F0711
hsa:340895	C10orf112, FLJ60310, bA265G8.2
hsa:100653216	MAM and LDL-receptor class A domain-containing protein C10orf112-like
hsa:100505601	uncharacterized LOC100505601
hsa:100505562	uncharacterized LOC100505562
hsa:100653170	uncharacterized LOC100653170
hsa:100653181	uncharacterized LOC100653181
hsa:100505502	putative UPF0607 protein FLJ37424-like
hsa:100505485	uncharacterized LOC100505485
hsa:100507663	uncharacterized LOC100507663
hsa:100653080	zinc finger protein 182-like
hsa:100506853	uncharacterized LOC100506853
hsa:100506913	uncharacterized LOC100506913
hsa:100506769	uncharacterized LOC100506769
hsa:100507008	uncharacterized LOC100507008
hsa:100507058	uncharacterized LOC100507058
hsa:729815	uncharacterized LOC729815
hsa:100131132	uncharacterized LOC100131132
hsa:100507280	uncharacterized LOC100507280
hsa:100653130	uncharacterized LOC100653130
hsa:100507212	uncharacterized LOC100507212
hsa:100653136	uncharacterized LOC100653136
hsa:100653137	cadherin-23-like
hsa:100130698	uncharacterized LOC100130698
hsa:100133190	DKFZp434C185
hsa:100505606	uncharacterized LOC100505606
hsa:100128300	Derived by automated computational analysis using gene prediction method: GNOMON. Supporting evidence includes similarity to: 1 mRNA, 7 ESTs, 1 Protein
hsa:100505561	uncharacterized LOC100505561
hsa:100509474	uncharacterized LOC100509474
hsa:100653119	coiled-coil and C2 domain-containing protein 2A-like
hsa:100653122	uncharacterized LOC100653122
hsa:100507633	uncharacterized LOC100507633
hsa:100507596	uncharacterized LOC100507596
hsa:100507575	uncharacterized LOC100507575
hsa:100132116	uncharacterized LOC100132116
hsa:100130255	hypothetical protein LOC100130255
hsa:100130887	uncharacterized LOC100130887
hsa:404216	C10orf85, FLJ37402, MGC131689
hsa:100653287	uncharacterized LOC100653287
hsa:100506126	uncharacterized LOC100506126
hsa:100129413	uncharacterized LOC100129413
hsa:100128304	uncharacterized LOC100128304
hsa:100505890	FLJ40535
hsa:100505869	uncharacterized LOC100505869
hsa:100505856	uncharacterized LOC100505856
hsa:100505820	uncharacterized LOC100505820
hsa:414269	CYP17A1-AS1, CYP17A1OS, bA753C18.3
hsa:100653310	uncharacterized LOC100653310
hsa:100653313	uncharacterized LOC100653313
hsa:100506291	uncharacterized LOC100506291
hsa:387720	uncharacterized LOC387720
hsa:100506006	uncharacterized LOC100506006
hsa:100289424	FLJ52635
hsa:100506167	uncharacterized LOC100506167
hsa:100506209	TPR repeat-containing protein C10orf93
hsa:100506057	uncharacterized LOC100506057
hsa:692247	uncharacterized LOC692247
hsa:100506518	uncharacterized LOC100506518
hsa:100131262	uncharacterized LOC100131262
hsa:100294360	uncharacterized LOC100294360
hsa:4586	MUC5AC, MUC5, TBM, leB
hsa:100505570	uncharacterized LOC100505570
hsa:100506082	uncharacterized LOC100506082
hsa:100506066	uncharacterized LOC100506066
hsa:100506101	uncharacterized LOC100506101
hsa:100653319	uncharacterized LOC100653319
hsa:100506137	Derived by automated computational analysis using gene prediction method: GNOMON. Supporting evidence includes similarity to: 11 ESTs
hsa:100506238	uncharacterized LOC100506238
hsa:100506258	uncharacterized LOC100506258
hsa:100507417	uncharacterized LOC100507417
hsa:100507384	uncharacterized LOC100507384
hsa:399886	FLJ41423
hsa:100507282	uncharacterized LOC100507282
hsa:100507245	uncharacterized LOC100507245
hsa:100507261	uncharacterized LOC100507261
hsa:100507164	uncharacterized LOC100507164
hsa:100507144	uncharacterized LOC100507144
hsa:100507128	uncharacterized LOC100507128
hsa:100507109	uncharacterized LOC100507109
hsa:100506675	uncharacterized LOC100506675
hsa:100508408	uncharacterized LOC100508408
hsa:100506367	uncharacterized LOC100506367
hsa:100506352	uncharacterized LOC100506352
hsa:100653114	uncharacterized LOC100653114
hsa:100131381	uncharacterized LOC100131381
hsa:100508736	uncharacterized LOC100508736
hsa:340990	OTOG, FLJ46346, OTGN, mlemp
hsa:100507106	uncharacterized LOC100507106
hsa:100287413	uncharacterized LOC100287413
hsa:100507411	uncharacterized LOC100507411
hsa:100507561	ankyrin repeat domain-containing protein 33B-like
hsa:100129473	uncharacterized LOC100129473
hsa:399900	uncharacterized LOC399900
hsa:100507521	uncharacterized LOC100507521
hsa:100653281	uncharacterized LOC100653281
hsa:100653172	uncharacterized LOC100653172
hsa:100505554	uncharacterized LOC100505554
hsa:100507675	uncharacterized LOC100507675
hsa:100507645	uncharacterized LOC100507645
hsa:728975	uncharacterized LOC728975
hsa:100507609	uncharacterized LOC100507609
hsa:100653200	putative uncharacterized protein FLJ38264-like
hsa:100505834	uncharacterized LOC100505834
hsa:100009613	ANO1-AS2, C11orf78, NCRNA00224
hsa:220070	SHANK2-AS3, C11orf76
hsa:100506259	uncharacterized LOC100506259
hsa:100506220	uncharacterized LOC100506220
hsa:100289388	FLJ42959, MGC71469
hsa:100506113	uncharacterized LOC100506113
hsa:100287896	DKFZp686O15256, MGC12965
hsa:100506045	uncharacterized LOC100506045
hsa:100506020	ARAP1-AS2, FLJ43765
hsa:100131392	tripartite motif-containing protein 49-like protein 1-like
hsa:84796	uncharacterized MGC13053
hsa:100653185	uncharacterized LOC100653185
hsa:100506982	uncharacterized LOC100506982
hsa:100506941	uncharacterized LOC100506941
hsa:100509413	uncharacterized LOC100509413
hsa:100506870	uncharacterized LOC100506870
hsa:100506852	uncharacterized LOC100506852
hsa:100049615	SKCG-1
hsa:727869	uncharacterized LOC727869
hsa:100131541	uncharacterized LOC100131541
hsa:100129203	uncharacterized LOC100129203
hsa:100508995	Derived by automated computational analysis using gene prediction method: GNOMON. Supporting evidence includes similarity to: 7 ESTs
hsa:729173	uncharacterized LOC729173
hsa:100507077	uncharacterized LOC100507077
hsa:403312	MGC39545
hsa:100130428	IGYY565
hsa:100507283	uncharacterized LOC100507283
hsa:100653332	uncharacterized LOC100653332
hsa:100507145	uncharacterized LOC100507145
hsa:100507165	uncharacterized LOC100507165
hsa:338667	uncharacterized LOC338667
hsa:283171	C11orf44, FLJ39058
hsa:100507431	uncharacterized LOC100507431
hsa:100507450	C11orf39, FLJ45436
hsa:100653217	neurotrimin-like
hsa:100653275	uncharacterized LOC100653275
hsa:646543	uncharacterized LOC646543
hsa:100507510	uncharacterized LOC100507510
hsa:100130507	uncharacterized LOC100130507
hsa:100507548	uncharacterized LOC100507548
hsa:100653296	uncharacterized LOC100653296
hsa:100507560	uncharacterized LOC100507560
hsa:100507511	uncharacterized LOC100507511
hsa:100507492	uncharacterized LOC100507492
hsa:100128816	ACAH3104
hsa:100129223	uncharacterized LOC100129223
hsa:100128253	uncharacterized LOC100128253
hsa:100130219	uncharacterized LOC100130219
hsa:100049716	uncharacterized LOC100049716
hsa:100653288	uncharacterized LOC100653288
hsa:100509976	uncharacterized LOC100509976
hsa:100127974	uncharacterized LOC100127974
hsa:100653203	uncharacterized LOC100653203
hsa:100653208	uncharacterized LOC100653208
hsa:100653179	uncharacterized LOC100653179
hsa:100506159	uncharacterized LOC100506159
hsa:100506578	uncharacterized protein C12orf71-like
hsa:100506606	uncharacterized LOC100506606
hsa:645177	uncharacterized LOC645177
hsa:100506226	uncharacterized LOC100506226
hsa:100509445	uncharacterized LOC100509445
hsa:100507855	adenylate kinase isoenzyme 4, mitochondrial-like
hsa:100509541	uncharacterized LOC100509541
hsa:100653234	uncharacterized LOC100653234
hsa:100653238	mucin-19-like
hsa:283463	MUC19, FLJ35746, MUC-19
hsa:100506072	mucin-19-like
hsa:100506577	uncharacterized LOC100506577
hsa:100506684	uncharacterized LOC100506684
hsa:100653255	uncharacterized LOC100653255
hsa:100653258	uncharacterized LOC100653258
hsa:100288798	uncharacterized LOC100288798
hsa:100505923	uncharacterized LOC100505923
hsa:100506125	uncharacterized LOC100506125
hsa:100653266	uncharacterized LOC100653266
hsa:100653270	uncharacterized LOC100653270
hsa:100288366	uncharacterized LOC100288366
hsa:100289104	uncharacterized LOC100289104
hsa:100293962	uncharacterized LOC100293962
hsa:100509764	uncharacterized LOC100509764
hsa:100653198	uncharacterized LOC100653198
hsa:100506732	uncharacterized LOC100506732
hsa:100130083	HBCBP
hsa:643898	ARL2BPP2, ARL2BPL, bcm1040
hsa:100653221	uncharacterized LOC100653221
hsa:100653227	uncharacterized LOC100653227
hsa:100653235	density-regulated protein-like
hsa:100653239	uncharacterized LOC100653239
hsa:100507363	uncharacterized LOC100507363
hsa:100507345	uncharacterized LOC100507345
hsa:100507330	uncharacterized LOC100507330
hsa:100507317	uncharacterized LOC100507317
hsa:196446	C12orf28, C12orf15, FLJ25056, MGC126869, bcm1377
hsa:100507175	uncharacterized LOC100507175
hsa:100129940	uncharacterized LOC100129940
hsa:100507065	uncharacterized LOC100507065
hsa:100506869	uncharacterized LOC100506869
hsa:100653271	uncharacterized LOC100653271
hsa:100653278	myelin gene regulatory factor-like
hsa:100653272	uncharacterized LOC100653272
hsa:100505882	uncharacterized LOC100505882
hsa:100505814	Derived by automated computational analysis using gene prediction method: GNOMON. Supporting evidence includes similarity to: 5 ESTs
hsa:100505645	uncharacterized LOC100505645
hsa:100507616	uncharacterized LOC100507616
hsa:100507594	uncharacterized LOC100507594
hsa:100507559	uncharacterized LOC100507559
hsa:100507515	uncharacterized LOC100507515
hsa:100507498	uncharacterized LOC100507498
hsa:100507484	uncharacterized LOC100507484
hsa:727803	RAN binding protein 1 pseudogene
hsa:100653304	putative uncharacterized protein C12orf63-like
hsa:100509156	uncharacterized LOC100509156
hsa:100508329	uncharacterized LOC100508329
hsa:100506452	uncharacterized LOC100506452
hsa:100506465	uncharacterized LOC100506465
hsa:100506551	uncharacterized LOC100506551
hsa:100506691	uncharacterized LOC100506691
hsa:100509968	uncharacterized LOC100509968
hsa:732360	G/T mismatch-specific thymine DNA glycosylase-like
hsa:100653169	uncharacterized LOC100653169
hsa:100653174	uncharacterized LOC100653174
hsa:100653182	uncharacterized LOC100653182
hsa:100293704	uncharacterized LOC100293704
hsa:100128840	uncharacterized LOC100128840
hsa:100508384	uncharacterized LOC100508384
hsa:100128002	FLJ44051
hsa:338797	uncharacterized LOC338797
hsa:100506978	uncharacterized LOC100506978
hsa:100653341	uncharacterized LOC100653341
hsa:440122	ZNF891
hsa:400099	uncharacterized LOC400099
hsa:100505610	LINC00422
hsa:100653317	uncharacterized LOC100653317
hsa:100653321	uncharacterized LOC100653321
hsa:100506622	LINC00540
hsa:100506680	SACS-AS1, FLJ32834
hsa:100288679	C13orf41
hsa:100507040	LINC00427
hsa:100132234	LINC00543
hsa:100506997	uncharacterized LOC100506997
hsa:440132	LINC00545
hsa:100507099	FRY-AS1
hsa:100507114	LINC00445
hsa:100507293	uncharacterized LOC100507293
hsa:100287803	uncharacterized LOC100287803
hsa:100507253	C13orf44-AS1, C3orf81-AS1
hsa:100653175	uncharacterized LOC100653175
hsa:100653187	uncharacterized LOC100653187
hsa:100129597	uncharacterized LOC100129597
hsa:100507398	INTS6-AS1
hsa:644623	TPTE2P2, DKFZp434F1622
hsa:647166	LINC00371, DKFZp434L0514
hsa:100129744	uncharacterized LOC100129744
hsa:100507428	LINC00458
hsa:100288208	FLJ35839
hsa:100505518	uncharacterized LOC100505518
hsa:100129307	UPF0607 protein ENSP00000383144-like
hsa:100505533	uncharacterized LOC100505533
hsa:100505494	ANKRD10-IT1, FLJ42239
hsa:100508885	uncharacterized LOC100508885
hsa:100507654	uncharacterized LOC100507654
hsa:100653106	uncharacterized LOC100653106
hsa:100507566	uncharacterized LOC100507566
hsa:100653112	heparan-sulfate 6-O-sulfotransferase 3-like
hsa:100289274	DNAJC3-AS1
hsa:100128278	Derived by automated computational analysis using gene prediction method: GNOMON. Supporting evidence includes similarity to: 1 mRNA, 1 Protein
hsa:100506063	uncharacterized LOC100506063
hsa:100506079	hypothetical protein LOC100506079
hsa:400169	DKFZp451A211
hsa:100505996	LINC00403
hsa:100506016	uncharacterized LOC100506016
hsa:100507747	uncharacterized LOC100507747
hsa:100507777	uncharacterized LOC100507777
hsa:100508046	FLJ32322
hsa:100507513	uncharacterized LOC100507513
hsa:100653343	uncharacterized LOC100653343
hsa:100505758	PRMT5-AS1
hsa:100128908	uncharacterized LOC100128908
hsa:728755	uncharacterized LOC728755
hsa:100506004	uncharacterized LOC100506004
hsa:100506110	uncharacterized LOC100506110
hsa:100506157	uncharacterized LOC100506157
hsa:100289251	uncharacterized LOC100289251
hsa:100653093	tetratricopeptide repeat protein 6-like
hsa:100653103	putative uncharacterized protein C14orf25-like
hsa:100653279	uncharacterized LOC100653279
hsa:100653280	uncharacterized LOC100653280
hsa:100506751	uncharacterized LOC100506751
hsa:100506767	uncharacterized LOC100506767
hsa:100506412	uncharacterized LOC100506412
hsa:100506245	uncharacterized LOC100506245
hsa:341883	LRRC9, FLJ46156
hsa:100506446	uncharacterized LOC100506446
hsa:100506499	uncharacterized LOC100506499
hsa:100506549	uncharacterized LOC100506549
hsa:100287415	Derived by automated computational analysis using gene prediction method: GNOMON. Supporting evidence includes similarity to: 10 ESTs
hsa:100506536	uncharacterized LOC100506536
hsa:100653297	uncharacterized LOC100653297
hsa:100506498	uncharacterized LOC100506498
hsa:100506476	uncharacterized LOC100506476
hsa:100287558	uncharacterized LOC100287558
hsa:100653305	uncharacterized LOC100653305
hsa:100506411	uncharacterized LOC100506411
hsa:390502	SERPINA2, ARGS, ATR, PIL, psiATR
hsa:89919	C14orf56, FLJ00035
hsa:100506919	uncharacterized LOC100506919
hsa:283588	uncharacterized LOC283588
hsa:100506817	uncharacterized LOC100506817
hsa:100506832	uncharacterized LOC100506832
hsa:100653338	uncharacterized LOC100653338
hsa:100506792	uncharacterized LOC100506792
hsa:100128075	uncharacterized LOC100128075
hsa:100506777	uncharacterized LOC100506777
hsa:100506718	uncharacterized LOC100506718
hsa:100506731	uncharacterized LOC100506731
hsa:100506700	uncharacterized LOC100506700
hsa:100506659	uncharacterized LOC100506659
hsa:100506624	uncharacterized LOC100506624
hsa:100653105	uncharacterized LOC100653105
hsa:100507295	uncharacterized LOC100507295
hsa:100507277	uncharacterized LOC100507277
hsa:100507242	uncharacterized LOC100507242
hsa:100507226	uncharacterized LOC100507226
hsa:100507108	uncharacterized LOC100507108
hsa:100130815	uncharacterized LOC100130815
hsa:100133207	uncharacterized LOC100133207
hsa:100506999	uncharacterized LOC100506999
hsa:100288160	esophagus cancer-related gene-2 interaction susceptibility protein
hsa:100128366	uncharacterized LOC100128366
hsa:100128343	uncharacterized LOC100128343
hsa:100509553	ETS domain-containing protein Elk-1-like
hsa:100653084	uncharacterized LOC100653084
hsa:100508797	uncharacterized LOC100508797
hsa:642131	putative V-set and immunoglobulin domain-containing protein 6-like
hsa:100134397	putative V-set and immunoglobulin domain-containing protein 6-like
hsa:100134285	putative golgin subfamily A member 6-like protein 6-like
hsa:100506948	uncharacterized LOC100506948
hsa:100506965	DKFZp761I1912, FLJ33569, FLJ36996, FLJ39265
hsa:100507007	uncharacterized LOC100507007
hsa:100130111	FLJ38742
hsa:100653133	u3 small nucleolar ribonucleoprotein protein MPP10-like
hsa:100653145	transmembrane and coiled-coil domain-containing protein 5B-like
hsa:100505769	uncharacterized LOC100505769
hsa:100653153	uncharacterized LOC100653153
hsa:100505573	uncharacterized LOC100505573
hsa:100507568	uncharacterized LOC100507568
hsa:100507480	uncharacterized LOC100507480
hsa:100508892	uncharacterized LOC100508892
hsa:100653168	formin-1-like
hsa:100129119	uncharacterized LOC100129119
hsa:100130579	prohibitin pseudogene
hsa:145694	uncharacterized LOC145694
hsa:100128979	FLJ17279
hsa:100506580	uncharacterized LOC100506580
hsa:255180	uncharacterized FLJ38723
hsa:100506530	uncharacterized LOC100506530
hsa:100506294	uncharacterized LOC100506294
hsa:100506192	uncharacterized LOC100506192
hsa:100653087	uncharacterized LOC100653087
hsa:100506104	uncharacterized LOC100506104
hsa:645405	oxidation resistance 1 pseudogene
hsa:100506059	uncharacterized LOC100506059
hsa:100653100	uncharacterized LOC100653100
hsa:646670	uncharacterized LOC646670
hsa:100653108	uncharacterized LOC100653108
hsa:100509507	putative uncharacterized protein C14orf165-like
hsa:100506942	uncharacterized LOC100506942
hsa:440292	uncharacterized LOC440292
hsa:100653074	uncharacterized LOC100653074
hsa:100505661	uncharacterized LOC100505661
hsa:100506983	uncharacterized LOC100506983
hsa:100129502	uncharacterized LOC100129502
hsa:100507079	uncharacterized LOC100507079
hsa:100507118	uncharacterized LOC100507118
hsa:100507166	uncharacterized LOC100507166
hsa:643797	AGVR6190
hsa:400454	UNQ9370
hsa:100291699	A disintegrin and metalloproteinase with thrombospondin motifs 7-like
hsa:100653333	uncharacterized LOC100653333
hsa:100507325	uncharacterized LOC100507325
hsa:644192	uncharacterized LOC644192
hsa:100507288	uncharacterized LOC100507288
hsa:100507311	uncharacterized LOC100507311
hsa:100128108	uncharacterized LOC100128108
hsa:100507452	uncharacterized LOC100507452
hsa:145757	MGC126654
hsa:440313	uncharacterized LOC440313
hsa:100506862	uncharacterized LOC100506862
hsa:100507759	uncharacterized LOC100507759
hsa:100507803	uncharacterized LOC100507803
hsa:100506914	uncharacterized LOC100506914
hsa:647086	chromosome 20 open reading frame 27 pseudogene
hsa:100507092	uncharacterized LOC100507092
hsa:100653249	uncharacterized LOC100653249
hsa:100507110	uncharacterized LOC100507110
hsa:100128371	uncharacterized LOC100128371
hsa:100653257	uncharacterized LOC100653257
hsa:100653259	e3 ubiquitin-protein ligase HERC2-like
hsa:731605	bcl-2-associated transcription factor 1-like
hsa:162137	uncharacterized protein MGC34800
hsa:100505948	uncharacterized LOC100505948
hsa:100505574	uncharacterized LOC100505574
hsa:100653204	superoxide dismutase [Cu-Zn]-like
hsa:100505692	FTO-IT1
hsa:100132339	uncharacterized LOC100132339
hsa:100505709	uncharacterized LOC100505709
hsa:100505722	uncharacterized LOC100505722
hsa:100653273	uncharacterized LOC100653273
hsa:388282	uncharacterized LOC388282
hsa:100505792	uncharacterized LOC100505792
hsa:400539	FLJ27243 protein
hsa:100505908	uncharacterized LOC100505908
hsa:100288805	HYDIN2, DKFZp761B238, DKFZp761M1613, FLJ14665, HYDINP1, KIAA1864
hsa:388289	C16orf47, FLJ26184
hsa:100506105	uncharacterized LOC100506105
hsa:100132529	uncharacterized LOC100132529
hsa:100506467	uncharacterized LOC100506467
hsa:654780	FLJ38012, FLJ41588
hsa:729313	peptidylprolyl isomerase A (cyclophilin A) pseudogene
hsa:100509498	uncharacterized LOC100509498
hsa:100506307	uncharacterized LOC100506307
hsa:100653085	polycystic kidney disease protein 1-like 2-like
hsa:100506521	uncharacterized LOC100506521
hsa:100506542	uncharacterized LOC100506542
hsa:100506559	uncharacterized LOC100506559
hsa:100129215	uncharacterized LOC100129215
hsa:100653213	uncharacterized LOC100653213
hsa:100506670	uncharacterized LOC100506670
hsa:400553	uncharacterized LOC400553
hsa:339059	MGC133175
hsa:100129697	uncharacterized LOC100129697
hsa:100506268	uncharacterized LOC100506268
hsa:100507918	uncharacterized LOC100507918
hsa:100506251	uncharacterized LOC100506251
hsa:100506183	uncharacterized LOC100506183
hsa:100508047	uncharacterized LOC100508047
hsa:100507303	uncharacterized LOC100507303
hsa:100507235	uncharacterized LOC100507235
hsa:100287301	GS52
hsa:100287175	uncharacterized LOC100287175
hsa:100507146	uncharacterized LOC100507146
hsa:100507047	uncharacterized LOC100507047
hsa:100653195	3-phosphoinositide-dependent protein kinase 1-like
hsa:100653326	uncharacterized LOC100653326
hsa:100507570	uncharacterized LOC100507570
hsa:440337	MGC163227, MGC163229
hsa:100507378	uncharacterized LOC100507378
hsa:100128770	uncharacterized LOC100128770
hsa:100652888	hypothetical protein LOC100652888
hsa:100653076	uncharacterized LOC100653076
hsa:100507419	FLJ42988
hsa:100507458	uncharacterized LOC100507458
hsa:100287598	uncharacterized LOC100287598
hsa:100505487	uncharacterized LOC100505487
hsa:100287628	uncharacterized LOC100287628
hsa:642696	FLJ32790
hsa:100653293	uncharacterized LOC100653293
hsa:100505672	uncharacterized LOC100505672
hsa:388210	apolipophorins-like
hsa:100288162	uncharacterized LOC100288162
hsa:399491	FLJ13314
hsa:100506372	uncharacterized LOC100506372
hsa:400511	FLJ45256
hsa:283887	uncharacterized LOC283887
hsa:100506705	uncharacterized LOC100506705
hsa:100506371	uncharacterized LOC100506371
hsa:100506898	MAGOH2
hsa:100506974	uncharacterized LOC100506974
hsa:400576	uncharacterized FLJ45831
hsa:100653158	arachidonate 15-lipoxygenase-like
hsa:100506397	uncharacterized LOC100506397
hsa:100288728	uncharacterized LOC100288728
hsa:100288822	uncharacterized LOC100288822
hsa:100506676	uncharacterized LOC100506676
hsa:100653196	uncharacterized LOC100653196
hsa:100508869	uncharacterized LOC100508869
hsa:100653318	uncharacterized LOC100653318
hsa:100653320	uncharacterized LOC100653320
hsa:100507069	uncharacterized LOC100507069
hsa:100653189	uncharacterized LOC100653189
hsa:100507131	uncharacterized LOC100507131
hsa:100288420	NADH dehydrogenase (ubiquinone) 1 beta subcomplex, 4, 15kDa pseudogene
hsa:100507263	uncharacterized LOC100507263
hsa:100653095	ATP-sensitive inward rectifier potassium channel 12-like
hsa:100653224	uncharacterized LOC100653224
hsa:100507904	uncharacterized LOC100507904
hsa:100506582	uncharacterized LOC100506582
hsa:100506480	uncharacterized LOC100506480
hsa:100506418	uncharacterized LOC100506418
hsa:100506629	uncharacterized LOC100506629
hsa:100506643	uncharacterized LOC100506643
hsa:100131744	Derived by automated computational analysis using gene prediction method: GNOMON. Supporting evidence includes similarity to: 1 mRNA, 2 ESTs, 1 Protein
hsa:100653262	uncharacterized LOC100653262
hsa:100134267	keratin-associated protein 4-8-like
hsa:100508196	uncharacterized LOC100508196
hsa:100287562	uncharacterized LOC100287562
hsa:100505620	uncharacterized LOC100505620
hsa:100653307	uncharacterized LOC100653307
hsa:100287808	uncharacterized LOC100287808
hsa:100505873	putative apoptosis-related protein 2-like
hsa:100290566	uncharacterized LOC100290566
hsa:100505988	uncharacterized LOC100505988
hsa:100505972	uncharacterized LOC100505972
hsa:100130148	MAPT-IT1
hsa:100653329	uncharacterized LOC100653329
hsa:100506214	uncharacterized LOC100506214
hsa:100506228	putative uncharacterized protein C14orf165-like
hsa:100506252	uncharacterized LOC100506252
hsa:100506295	uncharacterized LOC100506295
hsa:100506325	uncharacterized LOC100506325
hsa:100506373	uncharacterized LOC100506373
hsa:100288866	uncharacterized LOC100288866
hsa:100506609	uncharacterized LOC100506609
hsa:440446	uncharacterized FLJ42842
hsa:100288781	uncharacterized LOC100288781
hsa:100653096	uncharacterized LOC100653096
hsa:100506847	uncharacterized LOC100506847
hsa:390806	protein FAM136A-like
hsa:645722	uncharacterized LOC645722
hsa:100506882	uncharacterized LOC100506882
hsa:100509290	DEAH (Asp-Glu-Ala-His) box polypeptide 40 pseudogene
hsa:100134391	FLJ59087
hsa:400618	FLJ37644, DKFZp313A2240, FLJ31667
hsa:124685	myosin, light chain 6, alkali, smooth muscle and non-muscle pseudogene
hsa:100507049	uncharacterized LOC100507049
hsa:100507002	uncharacterized LOC100507002
hsa:100507168	Derived by automated computational analysis using gene prediction method: GNOMON. Supporting evidence includes similarity to: 1 mRNA, 7 ESTs
hsa:100653197	uncharacterized LOC100653197
hsa:100653205	uncharacterized LOC100653205
hsa:100507425	uncharacterized LOC100507425
hsa:100653230	uncharacterized LOC100653230
hsa:644767	FLJ44838
hsa:100507440	uncharacterized LOC100507440
hsa:100507494	uncharacterized LOC100507494
hsa:100130370	uncharacterized LOC100130370
hsa:100128105	uncharacterized LOC100128105
hsa:100129503	PP13
hsa:100507520	uncharacterized LOC100507520
hsa:100653102	uncharacterized LOC100653102
hsa:100505577	uncharacterized LOC100505577
hsa:100505592	uncharacterized LOC100505592
hsa:84777	MGC11082, FLJ33783, FLJ92483
hsa:100508177	uncharacterized LOC100508177
hsa:100287082	uncharacterized LOC100287082
hsa:100509487	uncharacterized LOC100509487
hsa:100653277	putative uncharacterized protein ENSP00000344348-like
hsa:100289186	SDHDP1
hsa:342850	ANKRD62, DKFZp686E2239, DKFZp779B1634
hsa:497259	C18orf61
hsa:646000	SLC35G4, AMAC1L1
hsa:100509075	uncharacterized LOC100509075
hsa:147341	C18orf23
hsa:100653291	uncharacterized LOC100653291
hsa:100506854	uncharacterized LOC100506854
hsa:100506837	uncharacterized LOC100506837
hsa:100506821	uncharacterized LOC100506821
hsa:100653299	uncharacterized LOC100653299
hsa:100506787	uncharacterized LOC100506787
hsa:100128893	uncharacterized LOC100128893
hsa:100127909	uncharacterized LOC100127909
hsa:84322	C18orf12, HEIL1, HsT2508
hsa:100653256	uncharacterized LOC100653256
hsa:100132501	uncharacterized LOC100132501
hsa:100505529	uncharacterized LOC100505529
hsa:100505626	uncharacterized LOC100505626
hsa:100130938	uncharacterized LOC100130938
hsa:100653077	uncharacterized LOC100653077
hsa:100505756	uncharacterized LOC100505756
hsa:100509315	uncharacterized LOC100509315
hsa:100505797	uncharacterized LOC100505797
hsa:100653142	uncharacterized LOC100653142
hsa:100505853	uncharacterized LOC100505853
hsa:400658	FLJ44313 protein
hsa:400661	FLJ44881
hsa:100653150	uncharacterized LOC100653150
hsa:645321	uncharacterized LOC645321
hsa:100506070	DKFZp686A2393
hsa:100653218	uncharacterized LOC100653218
hsa:100653220	uncharacterized LOC100653220
hsa:100129831	EPWW6493
hsa:100130856	uncharacterized LOC100130856
hsa:100507094	uncharacterized LOC100507094
hsa:100507004	uncharacterized LOC100507004
hsa:100653254	putative uncharacterized protein UNQ9165/PRO28630-like
hsa:100507353	uncharacterized LOC100507353
hsa:100507305	uncharacterized LOC100507305
hsa:100507111	uncharacterized LOC100507111
hsa:100507081	uncharacterized LOC100507081
hsa:100505555	uncharacterized LOC100505555
hsa:646457	C19orf67
hsa:100507219	zinc finger protein 799-like
hsa:730651	zinc finger protein 709-like
hsa:100287160	uncharacterized LOC100287160
hsa:100509175	zinc finger protein 726-like
hsa:100128139	uncharacterized LOC100128139
hsa:374890	uncharacterized LOC374890
hsa:100132815	FLJ12978, FLJ32177
hsa:100505851	uncharacterized LOC100505851
hsa:388523	ZNF728, FLJ32023
hsa:100129543	ZNF730
hsa:100507503	uncharacterized LOC100507503
hsa:100507535	FLJ18422
hsa:100653117	uncharacterized LOC100653117
hsa:100506694	uncharacterized LOC100506694
hsa:100507550	uncharacterized LOC100507550
hsa:100293044	uncharacterized LOC100293044
hsa:100653126	uncharacterized LOC100653126
hsa:100653128	uncharacterized LOC100653128
hsa:100507359	uncharacterized LOC100507359
hsa:728485	uncharacterized LOC728485
hsa:390937	Ets2 repressor factor-like
hsa:100653306	protein capicua homolog
hsa:100507342	uncharacterized LOC100507342
hsa:100507372	uncharacterized LOC100507372
hsa:400692	DKFZp761D1918
hsa:100507486	uncharacterized LOC100507486
hsa:100507591	uncharacterized LOC100507591
hsa:100653322	uncharacterized LOC100653322
hsa:100507668	uncharacterized LOC100507668
hsa:100653328	putative uncharacterized protein FLJ38264-like
hsa:100505535	uncharacterized LOC100505535
hsa:100505585	uncharacterized LOC100505585
hsa:100505639	uncharacterized LOC100505639
hsa:100132272	uncharacterized LOC100132272
hsa:100505701	uncharacterized LOC100505701
hsa:100508287	uncharacterized LOC100508287
hsa:100505743	uncharacterized LOC100505743
hsa:100286969	uncharacterized LOC100286969
hsa:400706	FLJ39303
hsa:100505928	uncharacterized LOC100505928
hsa:100505825	uncharacterized LOC100505825
hsa:100505754	uncharacterized LOC100505754
hsa:100653303	uncharacterized LOC100653303
hsa:100508118	uncharacterized LOC100508118
hsa:100506174	uncharacterized LOC100506174
hsa:100506114	uncharacterized LOC100506114
hsa:100291689	uncharacterized LOC100291689
hsa:388559	ZNF888
hsa:100287865	transmembrane protein 50B-like
hsa:339352	cytosolic thiouridylase subunit 1 homolog (S. pombe) pseudogene
hsa:390956	peptidyl-prolyl cis-trans isomerase A-like
hsa:100653267	uncharacterized LOC100653267
hsa:100507739	ERVK3-1, DKFZp313J2310, FLJ30306, MGC16737
hsa:100507769	uncharacterized LOC100507769
hsa:100506523	uncharacterized LOC100506523
hsa:100506437	uncharacterized LOC100506437
hsa:100506419	uncharacterized LOC100506419
hsa:100506374	uncharacterized LOC100506374
hsa:100653089	uncharacterized LOC100653089
hsa:728802	myomegalin-like
hsa:100505794	uncharacterized LOC100505794
hsa:100505824	uncharacterized LOC100505824
hsa:100509195	uncharacterized LOC100509195
hsa:100293748	putative neuroblastoma breakpoint family member 6-like protein-like
hsa:148645	LINC00337, C1orf211, MGC40168, NCRNA00337
hsa:100130071	GSQS6193
hsa:100505887	uncharacterized LOC100505887
hsa:100129476	uncharacterized LOC100129476
hsa:100506022	uncharacterized LOC100506022
hsa:645010	FLJ16126
hsa:100287506	uncharacterized LOC100287506
hsa:727721	uncharacterized LOC727721
hsa:100132909	uncharacterized LOC100132909
hsa:100507670	uncharacterized LOC100507670
hsa:100505481	uncharacterized LOC100505481
hsa:100505516	uncharacterized LOC100505516
hsa:339400	FLG-AS1
hsa:100653151	uncharacterized LOC100653151
hsa:100505623	uncharacterized LOC100505623
hsa:100131107	UPF0607 protein ENSP00000383783-like
hsa:343052	immunoglobulin superfamily, DCC subclass, member 3 pseudogene
hsa:100129268	uncharacterized LOC100129268
hsa:100653116	uncharacterized LOC100653116
hsa:100287049	uncharacterized LOC100287049
hsa:100505703	uncharacterized LOC100505703
hsa:100505799	uncharacterized LOC100505799
hsa:100505785	KIRREL-IT1
hsa:100128751	INM04
hsa:100147773	FLJ42974
hsa:100505828	uncharacterized LOC100505828
hsa:100506855	uncharacterized LOC100506855
hsa:100506823	uncharacterized LOC100506823
hsa:100506838	uncharacterized LOC100506838
hsa:100653098	uncharacterized LOC100653098
hsa:100506775	uncharacterized LOC100506775
hsa:100289488	uncharacterized LOC100289488
hsa:100506573	uncharacterized LOC100506573
hsa:100653118	uncharacterized LOC100653118
hsa:100292409	uncharacterized LOC100292409
hsa:100509205	uncharacterized LOC100509205
hsa:100506206	uncharacterized LOC100506206
hsa:400797	LINC00083, FLJ44005, NCRNA00083
hsa:100506128	uncharacterized LOC100506128
hsa:100505991	uncharacterized LOC100505991
hsa:100127910	uncharacterized LOC100127910
hsa:100287813	uncharacterized LOC100287813
hsa:100653324	uncharacterized LOC100653324
hsa:100506273	uncharacterized protein C1orf167-like
hsa:100505650	uncharacterized LOC100505650
hsa:574431	C1orf147, FLJ32597
hsa:100509683	uncharacterized LOC100509683
hsa:100653154	uncharacterized LOC100653154
hsa:100506161	uncharacterized LOC100506161
hsa:648359	FAM108A4P, FAM108A4
hsa:100653135	uncharacterized LOC100653135
hsa:100509303	uncharacterized LOC100509303
hsa:100506899	uncharacterized LOC100506899
hsa:100506213	Derived by automated computational analysis using gene prediction method: GNOMON. Supporting evidence includes similarity to: 5 ESTs
hsa:100506443	ITPKB-IT1
hsa:100506354	uncharacterized LOC100506354
hsa:100506479	uncharacterized LOC100506479
hsa:100653176	uncharacterized LOC100653176
hsa:100506642	C1orf148
hsa:100506915	CHRM3-AS2, DKFZp667K2218
hsa:100506929	uncharacterized LOC100506929
hsa:100506778	uncharacterized LOC100506778
hsa:100130249	PP2672
hsa:100507030	uncharacterized LOC100507030
hsa:440742	uncharacterized LOC440742
hsa:100653240	NADH-ubiquinone oxidoreductase chain 2-like
hsa:100506484	uncharacterized LOC100506484
hsa:100506687	uncharacterized LOC100506687
hsa:400743	FLJ45933
hsa:100653159	uncharacterized LOC100653159
hsa:644075	Derived by automated computational analysis using gene prediction method: GNOMON. Supporting evidence includes similarity to: 1 mRNA, 2 ESTs, 1 Protein
hsa:644083	uncharacterized LOC644083
hsa:100506824	uncharacterized LOC100506824
hsa:100653178	uncharacterized LOC100653178
hsa:100509213	uncharacterized LOC100509213
hsa:100506985	uncharacterized LOC100506985
hsa:100287934	uncharacterized LOC100287934
hsa:100507013	uncharacterized LOC100507013
hsa:646567	OSTCP2
hsa:100653078	uncharacterized LOC100653078
hsa:100286988	uncharacterized LOC100286988
hsa:100506950	uncharacterized LOC100506950
hsa:100506594	uncharacterized LOC100506594
hsa:100653331	uncharacterized LOC100653331
hsa:100653335	uncharacterized LOC100653335
hsa:100507229	zinc finger protein ENSP00000375192
hsa:100507479	uncharacterized LOC100507479
hsa:100507408	uncharacterized LOC100507408
hsa:100653109	uncharacterized LOC100653109
hsa:374987	NEXN-AS1, C1orf118, FLJ90637
hsa:256483	uncharacterized LOC256483
hsa:100507664	uncharacterized LOC100507664
hsa:100507652	uncharacterized LOC100507652
hsa:100653129	uncharacterized LOC100653129
hsa:100653131	uncharacterized LOC100653131
hsa:619518	C1orf191, MST128
hsa:100653134	uncharacterized LOC100653134
hsa:100653141	6.8 kDa mitochondrial proteolipid-like
hsa:199897	uncharacterized LOC199897
hsa:284600	uncharacterized LOC284600
hsa:339457	C1orf222, MGC133181
hsa:100506376	TTLL10-AS1, FLJ36119, FLJ43840, FLJ46328
hsa:400728	FAM87B, FLJ40008
hsa:100506029	uncharacterized LOC100506029
hsa:100506051	uncharacterized LOC100506051
hsa:100506007	uncharacterized LOC100506007
hsa:730081	uncharacterized LOC730081
hsa:100505940	uncharacterized LOC100505940
hsa:100132240	uncharacterized LOC100132240
hsa:100653314	uncharacterized LOC100653314
hsa:100505840	uncharacterized LOC100505840
hsa:149351	uncharacterized LOC149351
hsa:100505821	uncharacterized LOC100505821
hsa:100506293	uncharacterized LOC100506293
hsa:643355	uncharacterized LOC643355
hsa:100506392	uncharacterized LOC100506392
hsa:100506459	DKFZp667K053, FLJ44885
hsa:100506478	uncharacterized LOC100506478
hsa:128322	nuclear transport factor 2-like
hsa:100506257	uncharacterized LOC100506257
hsa:100509378	uncharacterized LOC100509378
hsa:284561	uncharacterized LOC284561
hsa:100507459	uncharacterized LOC100507459
hsa:100653194	signal-regulatory protein beta-1 isoform 3-like
hsa:388780	uncharacterized LOC388780
hsa:100507579	uncharacterized LOC100507579
hsa:728450	C20orf61, dJ1012F16.1
hsa:100505515	uncharacterized LOC100505515
hsa:100505651	uncharacterized LOC100505651
hsa:100653231	signal-regulatory protein beta-1-like
hsa:100509860	uncharacterized LOC100509860
hsa:100653248	uncharacterized LOC100653248
hsa:100505664	uncharacterized LOC100505664
hsa:100505683	uncharacterized LOC100505683
hsa:100289308	uncharacterized LOC100289308
hsa:400841	FLJ45832 protein
hsa:554250	GDF5OS
hsa:100505490	uncharacterized LOC100505490
hsa:100653097	uncharacterized LOC100653097
hsa:100506402	uncharacterized LOC100506402
hsa:100505663	uncharacterized LOC100505663
hsa:100128988	FLJ13552
hsa:100505725	uncharacterized LOC100505725
hsa:100505763	uncharacterized LOC100505763
hsa:100128997	uncharacterized LOC100128997
hsa:100130157	uncharacterized LOC100130157
hsa:100128028	uncharacterized LOC100128028
hsa:100505944	uncharacterized LOC100505944
hsa:100505963	uncharacterized LOC100505963
hsa:100505983	uncharacterized LOC100505983
hsa:100506034	uncharacterized LOC100506034
hsa:100506053	uncharacterized LOC100506053
hsa:100506069	uncharacterized LOC100506069
hsa:100506115	uncharacterized LOC100506115
hsa:100506153	uncharacterized LOC100506153
hsa:100506175	uncharacterized LOC100506175
hsa:100653094	uncharacterized LOC100653094
hsa:100291105	uncharacterized LOC100291105
hsa:100506470	uncharacterized LOC100506470
hsa:729296	uncharacterized LOC729296
hsa:100506348	uncharacterized LOC100506348
hsa:100653253	uncharacterized LOC100653253
hsa:79160	uncharacterized MGC4294
hsa:400850	uncharacterized FLJ44790
hsa:100128310	uncharacterized LOC100128310
hsa:100131174	uncharacterized LOC100131174
hsa:100505735	uncharacterized LOC100505735
hsa:100509861	uncharacterized LOC100509861
hsa:149650	uncharacterized protein FLJ32154
hsa:100653315	uncharacterized LOC100653315
hsa:100653339	IQ motif and SEC7 domain-containing protein 3-like
hsa:100291796	B melanoma antigen 2-like
hsa:100653263	uncharacterized LOC100653263
hsa:100134423	uncharacterized LOC100134423
hsa:100505973	uncharacterized LOC100505973
hsa:100289065	uncharacterized LOC100289065
hsa:100653285	uncharacterized LOC100653285
hsa:150051	uncharacterized LOC150051
hsa:100506284	uncharacterized LOC100506284
hsa:400863	FLJ46020 protein
hsa:388820	uncharacterized LOC388820
hsa:100506369	uncharacterized LOC100506369
hsa:100506403	uncharacterized LOC100506403
hsa:100509671	uncharacterized LOC100509671
hsa:388830	LINC00316, C21orf111, NCRNA00316, PRED59
hsa:100505827	uncharacterized LOC100505827
hsa:100126693	LINC00322, C21orf136, FLJ16545, NCRNA00322
hsa:100505974	uncharacterized LOC100505974
hsa:400870	FLJ41733 protein
hsa:100509196	putative uncharacterized protein encoded by NCRNA00205-like
hsa:100506021	uncharacterized LOC100506021
hsa:54083	LRRC3DN, C21orf30, DKFZp434C128
hsa:100505727	uncharacterized LOC100505727
hsa:100653147	uncharacterized LOC100653147
hsa:100653149	uncharacterized LOC100653149
hsa:642633	uncharacterized LOC642633
hsa:100506285	uncharacterized LOC100506285
hsa:100506240	uncharacterized LOC100506240
hsa:200298	LINC00528, C22orf37, FLJ40542
hsa:100292922	ankyrin repeat domain-containing protein 30B-like
hsa:100506503	uncharacterized LOC100506503
hsa:100653202	uncharacterized LOC100653202
hsa:100287576	uncharacterized LOC100287576
hsa:100506454	uncharacterized LOC100506454
hsa:373856	USP41
hsa:100653309	uncharacterized LOC100653309
hsa:375133	PI4KAP2, FLJ44912, MGC31920
hsa:100653138	uncharacterized LOC100653138
hsa:100506544	FLJ32615
hsa:100134361	uncharacterized LOC100134361
hsa:648771	60S ribosomal protein L12-like
hsa:100286925	DKFZp686I01132
hsa:649179	PRAMEL, FLJ16327
hsa:388882	uncharacterized LOC388882
hsa:100653161	uncharacterized LOC100653161
hsa:100294020	uncharacterized LOC100294020
hsa:100653171	uncharacterized LOC100653171
hsa:100507807	uncharacterized LOC100507807
hsa:100653180	uncharacterized LOC100653180
hsa:100507580	uncharacterized LOC100507580
hsa:100507599	uncharacterized LOC100507599
hsa:100507669	uncharacterized LOC100507669
hsa:646513	VLGN1945
hsa:100506075	uncharacterized LOC100506075
hsa:100653209	uncharacterized LOC100653209
hsa:54944	uncharacterized protein FLJ20464
hsa:84843	uncharacterized protein MGC15705
hsa:100653215	uncharacterized LOC100653215
hsa:100653219	uncharacterized LOC100653219
hsa:100506271	uncharacterized LOC100506271
hsa:100653226	uncharacterized LOC100653226
hsa:100131530	FLJ36715
hsa:100506361	uncharacterized LOC100506361
hsa:200317	FLJ23865
hsa:100506679	uncharacterized LOC100506679
hsa:100506695	uncharacterized LOC100506695
hsa:100506737	uncharacterized LOC100506737
hsa:100506813	FLJ34883
hsa:642757	FLJ32756
hsa:100128818	LPEQ6126
hsa:100506877	uncharacterized LOC100506877
hsa:100506917	uncharacterized LOC100506917
hsa:727944	uncharacterized LOC727944
hsa:100508751	uncharacterized LOC100508751
hsa:100292909	uncharacterized LOC100292909
hsa:100506014	uncharacterized LOC100506014
hsa:100653083	uncharacterized LOC100653083
hsa:100506216	uncharacterized LOC100506216
hsa:100506299	uncharacterized LOC100506299
hsa:100506317	uncharacterized LOC100506317
hsa:100508950	uncharacterized LOC100508950
hsa:100506405	uncharacterized LOC100506405
hsa:100506439	uncharacterized LOC100506439
hsa:100653265	uncharacterized LOC100653265
hsa:100506457	uncharacterized LOC100506457
hsa:100509763	uncharacterized LOC100509763
hsa:100506455	uncharacterized LOC100506455
hsa:100507562	uncharacterized LOC100507562
hsa:100507630	uncharacterized LOC100507630
hsa:100131510	uncharacterized LOC100131510
hsa:100505605	uncharacterized LOC100505605
hsa:100505736	uncharacterized LOC100505736
hsa:403150	uncharacterized protein FLJ31356
hsa:100505774	uncharacterized LOC100505774
hsa:100505911	SOS1-IT1
hsa:100506047	uncharacterized LOC100506047
hsa:100130502	uncharacterized LOC100130502
hsa:100506088	uncharacterized LOC100506088
hsa:100506108	SIX3-AS1
hsa:440862	FLJ41757
hsa:644093	hCG2040054
hsa:100653325	uncharacterized LOC100653325
hsa:100506235	uncharacterized LOC100506235
hsa:100506300	uncharacterized LOC100506300
hsa:100506338	uncharacterized LOC100506338
hsa:100129434	uncharacterized LOC100129434
hsa:100506934	uncharacterized LOC100506934
hsa:100507006	uncharacterized LOC100507006
hsa:730184	uncharacterized LOC730184
hsa:100507073	uncharacterized LOC100507073
hsa:100128857	beta-1,3-N-acetylgalactosaminyltransferase 1 (globoside blood group) pseudogene
hsa:100507113	ZNF638-IT1
hsa:100507133	uncharacterized LOC100507133
hsa:100653092	uncharacterized LOC100653092
hsa:100507201	uncharacterized LOC100507201
hsa:100653121	putative uncharacterized protein UNQ3029/PRO9830-like
hsa:100653123	uncharacterized LOC100653123
hsa:730268	anaphase-promoting complex subunit 1-like
hsa:100507360	uncharacterized LOC100507360
hsa:100132330	mal, T-cell differentiation protein-like pseudogene
hsa:100653210	ig kappa chain V-III region VG-like
hsa:100509620	aquaporin-7-like
hsa:643085	uncharacterized LOC643085
hsa:150759	LINC00342, NCRNA00342
hsa:100506036	uncharacterized LOC100506036
hsa:100506494	uncharacterized LOC100506494
hsa:100506473	uncharacterized LOC100506473
hsa:100128131	uncharacterized LOC100128131
hsa:100131131	AHPA9419
hsa:100506328	FLJ31315
hsa:100506262	uncharacterized LOC100506262
hsa:100506286	uncharacterized LOC100506286
hsa:150577	uncharacterized LOC150577
hsa:100134365	uncharacterized LOC100134365
hsa:729164	hCG1732469
hsa:100506890	uncharacterized LOC100506890
hsa:400997	uncharacterized FLJ44006
hsa:100128130	uncharacterized LOC100128130
hsa:100505634	uncharacterized LOC100505634
hsa:284958	NT5DC4
hsa:100653334	uncharacterized LOC100653334
hsa:100653336	uncharacterized LOC100653336
hsa:100507959	uncharacterized LOC100507959
hsa:100506797	uncharacterized LOC100506797
hsa:100506762	uncharacterized LOC100506762
hsa:100506748	uncharacterized LOC100506748
hsa:100506849	Derived by automated computational analysis using gene prediction method: GNOMON. Supporting evidence includes similarity to: 11 ESTs
hsa:151121	MGC120750, MGC138193
hsa:100506922	uncharacterized LOC100506922
hsa:339760	uncharacterized LOC339760
hsa:100653162	rho-related GTP-binding protein RhoQ-like
hsa:100288897	putative fatty acyl-CoA reductase 2-like protein FLJ43933-like
hsa:100505498	uncharacterized LOC100505498
hsa:100505471	putative uncharacterized protein encoded by NCRNA00269-like
hsa:100131316	uncharacterized LOC100131316
hsa:100128406	AZFP
hsa:100653211	uncharacterized LOC100653211
hsa:100507460	uncharacterized LOC100507460
hsa:100507474	uncharacterized LOC100507474
hsa:100134240	uncharacterized LOC100134240
hsa:100505957	uncharacterized LOC100505957
hsa:150596	uncharacterized protein FLJ32955
hsa:643072	uncharacterized LOC643072
hsa:285141	uncharacterized protein LOC285141
hsa:100130171	hematological and neurological expressed 1 pseudogene
hsa:100287375	uncharacterized LOC100287375
hsa:100128905	uncharacterized LOC100128905
hsa:100506798	uncharacterized LOC100506798
hsa:100506816	uncharacterized LOC100506816
hsa:100506831	uncharacterized LOC100506831
hsa:100506892	uncharacterized LOC100506892
hsa:100506923	uncharacterized LOC100506923
hsa:100506993	uncharacterized LOC100506993
hsa:100507039	uncharacterized LOC100507039
hsa:100288092	Derived by automated computational analysis using gene prediction method: GNOMON. Supporting evidence includes similarity to: 1 mRNA, 21 ESTs
hsa:165057	FLJ52575, KIAA2012, MGC141748
hsa:100507247	uncharacterized LOC100507247
hsa:100507265	uncharacterized LOC100507265
hsa:729570	uncharacterized LOC729570
hsa:100507380	uncharacterized LOC100507380
hsa:100507488	DNAPTP3
hsa:100507554	uncharacterized LOC100507554
hsa:100507800	uncharacterized LOC100507800
hsa:729770	uncharacterized LOC729770
hsa:100507611	uncharacterized LOC100507611
hsa:654841	uncharacterized LOC654841
hsa:100507948	uncharacterized LOC100507948
hsa:100507979	uncharacterized LOC100507979
hsa:339766	HEATR7B1
hsa:100506749	AGAP1-IT1
hsa:100653252	uncharacterized LOC100653252
hsa:93463	uncharacterized LOC93463
hsa:401040	uncharacterized FLJ45964
hsa:100128563	uncharacterized LOC100128563
hsa:100505507	uncharacterized LOC100505507
hsa:728208	uncharacterized LOC728208
hsa:100505565	uncharacterized LOC100505565
hsa:285095	uncharacterized LOC285095
hsa:100509490	uncharacterized LOC100509490
hsa:442075	FLJ43570
hsa:100652926	putative uncharacterized protein FLJ46541-like
hsa:100288831	SRGAP3-AS3
hsa:100507660	SRGAP3-AS2
hsa:100653283	uncharacterized LOC100653283
hsa:642891	CHL1-AS2
hsa:100506485	uncharacterized LOC100506485
hsa:100506319	uncharacterized LOC100506319
hsa:100506301	uncharacterized LOC100506301
hsa:100506275	KRBOX1-AS1, FLJ32776
hsa:729032	ribosomal protein L36 pseudogene
hsa:100653071	cartilage-associated protein-like
hsa:389102	YPLR6490, PRO21339
hsa:100509621	uncharacterized LOC100509621
hsa:100505947	uncharacterized LOC100505947
hsa:100505877	uncharacterized LOC100505877
hsa:100505786	uncharacterized LOC100505786
hsa:100505801	uncharacterized LOC100505801
hsa:100505737	uncharacterized LOC100505737
hsa:100128342	Derived by automated computational analysis using gene prediction method: GNOMON. Supporting evidence includes similarity to: 1 mRNA, 1 EST, 1 Protein
hsa:100509926	uncharacterized LOC100509926
hsa:100293612	uncharacterized LOC100293612
hsa:100128644	LMNE6487
hsa:100133039	uncharacterized LOC100133039
hsa:401068	uncharacterized LOC401068
hsa:100653148	putative uncharacterized protein C3orf53-like
hsa:100508226	HHSL751
hsa:100507149	Derived by automated computational analysis using gene prediction method: GNOMON. Supporting evidence includes similarity to: 1 mRNA, 1 EST, 1 Protein
hsa:151877	MAGI1-IT1
hsa:100507082	ADAMTS9-AS1
hsa:100653177	uncharacterized LOC100653177
hsa:100506924	uncharacterized LOC100506924
hsa:100506906	FLNB-AS1
hsa:100506856	Derived by automated computational analysis using gene prediction method: GNOMON. Supporting evidence includes similarity to: 6 ESTs
hsa:100129060	uncharacterized LOC100129060
hsa:100506758	uncharacterized LOC100506758
hsa:100289130	uncharacterized LOC100289130
hsa:474171	STGC3
hsa:100506651	uncharacterized LOC100506651
hsa:100506637	PRKAR2A-AS1
hsa:728290	uncharacterized LOC728290
hsa:100506815	FOXP1-IT1, FLJ22140
hsa:285286	uncharacterized LOC285286
hsa:100506865	uncharacterized LOC100506865
hsa:100287195	60S ribosomal protein L23a-like
hsa:100506944	uncharacterized LOC100506944
hsa:100506724	LSAMP-AS4
hsa:100506708	LSAMP-AS1
hsa:100506673	ZBTB20-AS2
hsa:100653340	uncharacterized LOC100653340
hsa:100129297	uncharacterized LOC100129297
hsa:100506591	uncharacterized LOC100506591
hsa:151760	uncharacterized LOC151760
hsa:100506506	MORC1-AS1
hsa:100506487	uncharacterized LOC100506487
hsa:100506377	uncharacterized LOC100506377
hsa:100132481	uncharacterized LOC100132481
hsa:100506907	uncharacterized LOC100506907
hsa:644662	uncharacterized LOC644662
hsa:100131679	uncharacterized LOC100131679
hsa:100506995	uncharacterized LOC100506995
hsa:285311	C3orf56, FLJ40141
hsa:100507134	uncharacterized LOC100507134
hsa:442092	ARVP6125
hsa:100507015	uncharacterized LOC100507015
hsa:100505920	uncharacterized LOC100505920
hsa:100505902	uncharacterized LOC100505902
hsa:256374	peptidylprolyl isomerase A (cyclophilin A) pseudogene
hsa:100505861	uncharacterized LOC100505861
hsa:100505844	uncharacterized LOC100505844
hsa:100508227	uncharacterized LOC100508227
hsa:100653337	uncharacterized LOC100653337
hsa:100505787	uncharacterized LOC100505787
hsa:100505729	uncharacterized LOC100505729
hsa:100505710	uncharacterized LOC100505710
hsa:100508383	uncharacterized LOC100508383
hsa:100505668	uncharacterized LOC100505668
hsa:100505609	uncharacterized LOC100505609
hsa:100505598	PEX5L-AS2
hsa:100505547	uncharacterized LOC100505547
hsa:100505528	uncharacterized LOC100505528
hsa:100505508	uncharacterized LOC100505508
hsa:100505492	uncharacterized LOC100505492
hsa:100507661	uncharacterized LOC100507661
hsa:100653107	uncharacterized LOC100653107
hsa:100507461	uncharacterized LOC100507461
hsa:100507447	uncharacterized LOC100507447
hsa:440982	FLJ30375
hsa:440981	phospholipid scramblase-like
hsa:100507375	uncharacterized LOC100507375
hsa:100507335	uncharacterized LOC100507335
hsa:100507291	uncharacterized LOC100507291
hsa:100507274	uncharacterized LOC100507274
hsa:100507239	uncharacterized LOC100507239
hsa:100507224	uncharacterized LOC100507224
hsa:100507210	uncharacterized LOC100507210
hsa:100507033	uncharacterized LOC100507033
hsa:100128262	FLJ45707
hsa:100129516	uncharacterized LOC100129516
hsa:100509367	uncharacterized LOC100509367
hsa:100507653	uncharacterized LOC100507653
hsa:401114	FLJ35816 protein
hsa:285463	uncharacterized LOC285463
hsa:100507150	uncharacterized LOC100507150
hsa:100508202	uncharacterized LOC100508202
hsa:100507292	uncharacterized LOC100507292
hsa:100507376	uncharacterized LOC100507376
hsa:389199	MGC35057
[truncated: 24,222 more rows]
