# Supplementary material for: GEMINI: Integrative Exploration of Genetic Variation and Genome Annotations
Source: PLoS Comput Biol. 2013 Jul 18;9(7):e1003153. doi: 10.1371/journal.pcbi.1003153 (PMC3715403; doi:10.1371/journal.pcbi.1003153)
Supplement: Protocol S1 — GEMINI source code, documentation, and unit test files. (GZ) [file pcbi.1003153.s002.gz › gemini/gemini/annotation_provenance/KEGG/make_path_files/kegg_pathway]

path:hsa00010	Glycolysis_Gluconeogenesis
path:hsa00020	Citrate_cycle_TCA_cycle
path:hsa00030	Pentose_phosphate_pathway
path:hsa00040	Pentose_and_glucuronate_interconversions
path:hsa00051	Fructose_and_mannose_metabolism
path:hsa00052	Galactose_metabolism
path:hsa00053	Ascorbate_and_aldarate_metabolism
path:hsa00061	Fatty_acid_biosynthesis
path:hsa00062	Fatty_acid_elongation
path:hsa00071	Fatty_acid_metabolism
path:hsa00072	Synthesis_and_degradation_of_ketone_bodies
path:hsa00100	Steroid_biosynthesis
path:hsa00120	Primary_bile_acid_biosynthesis
path:hsa00130	Ubiquinone_and_other_terpenoid_quinone_biosynthesis
path:hsa00140	Steroid_hormone_biosynthesis
path:hsa00190	Oxidative_phosphorylation
path:hsa00230	Purine_metabolism
path:hsa00232	Caffeine_metabolism
path:hsa00240	Pyrimidine_metabolism
path:hsa00250	Alanine_aspartate_and_glutamate_metabolism
path:hsa00260	Glycine_serine_and_threonine_metabolism
path:hsa00270	Cysteine_and_methionine_metabolism
path:hsa00280	Valine_leucine_and_isoleucine_degradation
path:hsa00290	Valine_leucine_and_isoleucine_biosynthesis
path:hsa00300	Lysine_biosynthesis
path:hsa00310	Lysine_degradation
path:hsa00330	Arginine_and_proline_metabolism
path:hsa00340	Histidine_metabolism
path:hsa00350	Tyrosine_metabolism
path:hsa00360	Phenylalanine_metabolism
path:hsa00380	Tryptophan_metabolism
path:hsa00400	Phenylalanine_tyrosine_and_tryptophan_biosynthesis
path:hsa00410	beta_Alanine_metabolism
path:hsa00430	Taurine_and_hypotaurine_metabolism
path:hsa00450	Selenocompound_metabolism
path:hsa00460	Cyanoamino_acid_metabolism
path:hsa00471	D_Glutamine_and_D_glutamate_metabolism
path:hsa00472	D_Arginine_and_D_ornithine_metabolism
path:hsa00480	Glutathione_metabolism
path:hsa00500	Starch_and_sucrose_metabolism
path:hsa00510	N_Glycan_biosynthesis
path:hsa00511	Other_glycan_degradation
path:hsa00512	Mucin_type_O_Glycan_biosynthesis
path:hsa00514	Other_types_of_O_glycan_biosynthesis
path:hsa00520	Amino_sugar_and_nucleotide_sugar_metabolism
path:hsa00524	Butirosin_and_neomycin_biosynthesis
path:hsa00531	Glycosaminoglycan_degradation
path:hsa00532	Glycosaminoglycan_biosynthesis_chondroitin_sulfate
path:hsa00533	Glycosaminoglycan_biosynthesis_keratan_sulfate
path:hsa00534	Glycosaminoglycan_biosynthesis_heparan_sulfate
path:hsa00561	Glycerolipid_metabolism
path:hsa00562	Inositol_phosphate_metabolism
path:hsa00563	Glycosylphosphatidylinositol(GPI_anchor_biosynthesis
path:hsa00564	Glycerophospholipid_metabolism
path:hsa00565	Ether_lipid_metabolism
path:hsa00590	Arachidonic_acid_metabolism
path:hsa00591	Linoleic_acid_metabolism
path:hsa00592	alpha_Linolenic_acid_metabolism
path:hsa00600	Sphingolipid_metabolism
path:hsa00601	Glycosphingolipid_biosynthesis_lacto_and_neolacto_series
path:hsa00603	Glycosphingolipid_biosynthesis_globo_series
path:hsa00604	Glycosphingolipid_biosynthesis_ganglio_series
path:hsa00620	Pyruvate_metabolism
path:hsa00630	Glyoxylate_and_dicarboxylate_metabolism
path:hsa00640	Propanoate_metabolism
path:hsa00650	Butanoate_metabolism
path:hsa00670	One_carbon_pool_by_folate
path:hsa00730	Thiamine_metabolism
path:hsa00740	Riboflavin_metabolism
path:hsa00750	Vitamin_B6_metabolism
path:hsa00760	Nicotinate_and_nicotinamide_metabolism
path:hsa00770	Pantothenate_and_CoA_biosynthesis
path:hsa00780	Biotin_metabolism
path:hsa00785	Lipoic_acid_metabolism
path:hsa00790	Folate_biosynthesis
path:hsa00830	Retinol_metabolism
path:hsa00860	Porphyrin_and_chlorophyll_metabolism
path:hsa00900	Terpenoid_backbone_biosynthesis
path:hsa00920	Sulfur_metabolism
path:hsa00970	Aminoacyl_tRNA_biosynthesis
path:hsa00980	Metabolism_of_xenobiotics_by_cytochrome_P450
path:hsa00982	Drug_metabolism_cytochrome_P450
path:hsa00983	Drug_metabolism_other_enzymes
path:hsa01040	Biosynthesis_of_unsaturated_fatty_acids
path:hsa01100	Metabolic_pathways
path:hsa02010	ABC_transporters
path:hsa03008	Ribosome_biogenesis_in_eukaryotes
path:hsa03010	Ribosome
path:hsa03013	RNA_transport
path:hsa03015	mRNA_surveillance_pathway
path:hsa03018	RNA_degradation
path:hsa03020	RNA_polymerase
path:hsa03022	Basal_transcription_factors
path:hsa03030	DNA_replication
path:hsa03040	Spliceosome
path:hsa03050	Proteasome
path:hsa03060	Protein_export
path:hsa03320	PPAR_signaling_pathway
path:hsa03410	Base_excision_repair
path:hsa03420	Nucleotide_excision_repair
path:hsa03430	Mismatch_repair
path:hsa03440	Homologous_recombination
path:hsa03450	Non_homologous_end_joining
path:hsa03460	Fanconi_anemia_pathway
path:hsa04010	MAPK_signaling_pathway
path:hsa04012	ErbB_signaling_pathway
path:hsa04020	Calcium_signaling_pathway
path:hsa04060	Cytokine_cytokine_receptor_interaction
path:hsa04062	Chemokine_signaling_pathway
path:hsa04064	NF_kappa_B_signaling_pathway
path:hsa04070	Phosphatidylinositol_signaling_system
path:hsa04080	Neuroactive_ligand_receptor_interaction
path:hsa04110	Cell_cycle
path:hsa04114	Oocyte_meiosis
path:hsa04115	p53_signaling_pathway
path:hsa04120	Ubiquitin_mediated_proteolysis
path:hsa04122	Sulfur_relay_system
path:hsa04130	SNARE_interactions_in_vesicular_transport
path:hsa04140	Regulation_of_autophagy
path:hsa04141	Protein_processing_in_endoplasmic_reticulum
path:hsa04142	Lysosome
path:hsa04144	Endocytosis
path:hsa04145	Phagosome
path:hsa04146	Peroxisome
path:hsa04150	mTOR_signaling_pathway
path:hsa04210	Apoptosis
path:hsa04260	Cardiac_muscle_contraction
path:hsa04270	Vascular_smooth_muscle_contraction
path:hsa04310	Wnt_signaling_pathway
path:hsa04320	Dorso_ventral_axis_formation
path:hsa04330	Notch_signaling_pathway
path:hsa04340	Hedgehog_signaling_pathway
path:hsa04350	TGF_beta_signaling_pathway
path:hsa04360	Axon_guidance
path:hsa04370	VEGF_signaling_pathway
path:hsa04380	Osteoclast_differentiation
path:hsa04510	Focal_adhesion
path:hsa04512	ECM_receptor_interaction
path:hsa04514	Cell_adhesion_molecules_CAMs
path:hsa04520	Adherens_junction
path:hsa04530	Tight_junction
path:hsa04540	Gap_junction
path:hsa04610	Complement_and_coagulation_cascades
path:hsa04612	Antigen_processing_and_presentation
path:hsa04614	Renin_angiotensin_system
path:hsa04620	Toll_like_receptor_signaling_pathway
path:hsa04621	NOD_like_receptor_signaling_pathway
path:hsa04622	RIG_I_like_receptor_signaling_pathway
path:hsa04623	Cytosolic_DNA_sensing_pathway
path:hsa04630	Jak_STAT_signaling_pathway
path:hsa04640	Hematopoietic_cell_lineage
path:hsa04650	Natural_killer_cell_mediated_cytotoxicity
path:hsa04660	T_cell_receptor_signaling_pathway
path:hsa04662	B_cell_receptor_signaling_pathway
path:hsa04664	Fc_epsilon_RI_signaling_pathway
path:hsa04666	Fc_gamma_R_mediated_phagocytosis
path:hsa04670	Leukocyte_transendothelial_migration
path:hsa04672	Intestinal_immune_network_for_IgA_production
path:hsa04710	Circadian_rhythm_mammal
path:hsa04720	Long_term_potentiation
path:hsa04721	Synaptic_vesicle_cycle
path:hsa04722	Neurotrophin_signaling_pathway
path:hsa04723	Retrograde_endocannabinoid_signaling
path:hsa04724	Glutamatergic_synapse
path:hsa04725	Cholinergic_synapse
path:hsa04726	Serotonergic_synapse
path:hsa04727	GABAergic_synapse
path:hsa04728	Dopaminergic_synapse
path:hsa04730	Long_term_depression
path:hsa04740	Olfactory_transduction
path:hsa04742	Taste_transduction
path:hsa04744	Phototransduction
path:hsa04810	Regulation_of_actin_cytoskeleton
path:hsa04910	Insulin_signaling_pathway
path:hsa04912	GnRH_signaling_pathway
path:hsa04914	Progesterone_mediated_oocyte_maturation
path:hsa04916	Melanogenesis
path:hsa04920	Adipocytokine_signaling_pathway
path:hsa04930	Type_II_diabetes_mellitus
path:hsa04940	Type_I_diabetes_mellitus
path:hsa04950	Maturity_onset_diabetes_of_the_young
path:hsa04960	Aldosterone_regulated_sodium_reabsorption
path:hsa04961	Endocrine_and_other_factor_regulated_calcium_reabsorption
path:hsa04962	Vasopressin_regulated_water_reabsorption
path:hsa04964	Proximal_tubule_bicarbonate_reclamation
path:hsa04966	Collecting_duct_acid_secretion
path:hsa04970	Salivary_secretion
path:hsa04971	Gastric_acid_secretion
path:hsa04972	Pancreatic_secretion
path:hsa04973	Carbohydrate_digestion_and_absorption
path:hsa04974	Protein_digestion_and_absorption
path:hsa04975	Fat_digestion_and_absorption
path:hsa04976	Bile_secretion
path:hsa04977	Vitamin_digestion_and_absorption
path:hsa04978	Mineral_absorption
path:hsa05010	Alzheimer's_disease
path:hsa05012	Parkinson's_disease
path:hsa05014	Amyotrophic_lateral_sclerosis_ALS
path:hsa05016	Huntington's_disease
path:hsa05020	Prion_diseases
path:hsa05030	Cocaine_addiction
path:hsa05031	Amphetamine_addiction
path:hsa05032	Morphine_addiction
path:hsa05033	Nicotine_addiction
path:hsa05034	Alcoholism
path:hsa05100	Bacterial_invasion_of_epithelial_cells
path:hsa05110	Vibrio_cholerae_infection
path:hsa05120	Epithelial_cell_signaling_in_Helicobacter_pylori_infection
path:hsa05130	Pathogenic_Escherichia_coli_infection
path:hsa05131	Shigellosis
path:hsa05132	Salmonella_infection
path:hsa05133	Pertussis
path:hsa05134	Legionellosis
path:hsa05140	Leishmaniasis
path:hsa05142	Chagas_disease_American_trypanosomiasis
path:hsa05143	African_trypanosomiasis
path:hsa05144	Malaria
path:hsa05145	Toxoplasmosis
path:hsa05146	Amoebiasis
path:hsa05150	Staphylococcus_aureus_infection
path:hsa05152	Tuberculosis
path:hsa05160	Hepatitis_C
path:hsa05162	Measles
path:hsa05164	Influenza_A
path:hsa05166	HTLV_I_infection
path:hsa05168	Herpes_simplex_infection
path:hsa05169	Epstein_Barr_virus_infection
path:hsa05200	Pathways_in_cancer
path:hsa05202	Transcriptional_misregulation_in_cancer
path:hsa05210	Colorectal_cancer
path:hsa05211	Renal_cell_carcinoma
path:hsa05212	Pancreatic_cancer
path:hsa05213	Endometrial_cancer
path:hsa05214	Glioma
path:hsa05215	Prostate_cancer
path:hsa05216	Thyroid_cancer
path:hsa05217	Basal_cell_carcinoma
path:hsa05218	Melanoma
path:hsa05219	Bladder_cancer
path:hsa05220	Chronic_myeloid_leukemia
path:hsa05221	Acute_myeloid_leukemia
path:hsa05222	Small_cell_lung_cancer
path:hsa05223	Non_small_cell_lung_cancer
path:hsa05310	Asthma
path:hsa05320	Autoimmune_thyroid_disease
path:hsa05322	Systemic_lupus_erythematosus
path:hsa05323	Rheumatoid_arthritis
path:hsa05330	Allograft_rejection
path:hsa05332	Graft_versus_host_disease
path:hsa05340	Primary_immunodeficiency
path:hsa05410	Hypertrophic_cardiomyopathy_HCM
path:hsa05412	Arrhythmogenic_right_ventricular_cardiomyopathy_ARVC
path:hsa05414	Dilated_cardiomyopathy
path:hsa05416	Viral_myocarditis
