# Supplementary material for: GEMINI: Integrative Exploration of Genetic Variation and Genome Annotations
Source: PLoS Comput Biol. 2013 Jul 18;9(7):e1003153. doi: 10.1371/journal.pcbi.1003153 (PMC3715403; doi:10.1371/journal.pcbi.1003153)
Supplement: Protocol S1 — GEMINI source code, documentation, and unit test files. (GZ) [file pcbi.1003153.s002.gz › gemini/gemini/annotation_provenance/KEGG/make_path_files/map_uni2hsa2gene]

P30613	hsa:5313	PKLR
P30613	hsa:5313	PK1
P30613	hsa:5313	PKL
P30613	hsa:5313	PKR
P30613	hsa:5313	PKRL
P30613	hsa:5313	RPK
Q9NQ79	hsa:55118	CRTAC1
Q9NQ79	hsa:55118	ASPIC
Q9NQ79	hsa:55118	ASPIC1
Q9NQ79	hsa:55118	CEP-68
Q9NQ79	hsa:55118	FLJ10320
Q2T9G7	hsa:57343	ZNF304
Q2T9G7	hsa:57343	MGC129703
Q2T9G7	hsa:57343	MGC129704
P23919	hsa:1841	DTYMK
P23919	hsa:1841	CDC8
P23919	hsa:1841	FLJ44192
P23919	hsa:1841	MGC198617
P23919	hsa:1841	PP3731
P23919	hsa:1841	TMPK
P23919	hsa:1841	TYMK
Q8NHX4	hsa:130560	SPATA3
Q8NHX4	hsa:130560	TSARG1
Q8NHX9	hsa:219931	TPCN2
Q8NHX9	hsa:219931	FLJ41094
Q8NHX9	hsa:219931	SHEP10
Q8NHX9	hsa:219931	TPC2
Q9NXR8	hsa:54556	ING3
Q9NXR8	hsa:54556	Eaf4
Q9NXR8	hsa:54556	FLJ20089
Q9NXR8	hsa:54556	ING2
Q9NXR8	hsa:54556	MEAF4
Q9NXR8	hsa:54556	p47ING3
Q9C0H2	hsa:80727	TTYH3
Q9C0H2	hsa:80727	KIAA1691
Q9C0H5	hsa:80728	ARHGAP39
Q9C0H5	hsa:80728	CrGAP
Q9C0H5	hsa:80728	KIAA1688
Q9C0H5	hsa:80728	Vilse
A8K702	hsa:79792	GSDMD
A8K702	hsa:79792	DF5L
A8K702	hsa:79792	DFNA5L
A8K702	hsa:79792	FLJ12150
A8K702	hsa:79792	GSDMDC1
Q13683	hsa:3679	ITGA7
Q13683	hsa:3679	FLJ25220
Q9C0H9	hsa:80725	SRCIN1
Q9C0H9	hsa:80725	KIAA1684
Q9C0H9	hsa:80725	P140
Q9C0H9	hsa:80725	SNIP
Q9NXR1	hsa:54820	NDE1
Q9NXR1	hsa:54820	FLJ20101
Q9NXR1	hsa:54820	HOM-TES-87
Q9NXR1	hsa:54820	LIS4
Q9NXR1	hsa:54820	NUDE
Q9NXR1	hsa:54820	NUDE1
Q07960	hsa:392	ARHGAP1
Q07960	hsa:392	CDC42GAP
Q07960	hsa:392	RHOGAP
Q07960	hsa:392	RHOGAP1
Q07960	hsa:392	p50rhoGAP
Q9NXR5	hsa:55608	ANKRD10
Q9NXR5	hsa:55608	DKFZp686B07190
Q9NXR5	hsa:55608	FLJ20093
Q9NXR7	hsa:9577	BRE
Q9NXR7	hsa:9577	BRCC4
Q9NXR7	hsa:9577	BRCC45
Q96J66	hsa:85320	ABCC11
Q96J66	hsa:85320	EWWD
Q96J66	hsa:85320	MRP8
Q96J66	hsa:85320	WW
Q96J65	hsa:94160	ABCC12
Q96J65	hsa:94160	MGC27071
Q96J65	hsa:94160	MRP9
F5H5K9	hsa:10908	PNPLA6
F5H5K9	hsa:10908	NTE
F5H5K9	hsa:10908	NTEMND
F5H5K9	hsa:10908	SPG39
F5H5K9	hsa:10908	sws
Q9NQ75	hsa:57091	CASS4
Q9NQ75	hsa:57091	C20orf32
Q9NQ75	hsa:57091	CAS4
Q9NQ75	hsa:57091	HEFL
Q9NQ75	hsa:57091	HEPL
P40424	hsa:5087	PBX1
P40424	hsa:5087	DKFZp686B09108
P40424	hsa:5087	MGC126627
P40425	hsa:5089	PBX2
P40425	hsa:5089	G17
P40425	hsa:5089	HOX12
P40425	hsa:5089	PBX2MHC
P40426	hsa:5090	PBX3
B3KVK0	hsa:162333	MARCH10
B3KVK0	hsa:162333	FLJ35757
B3KVK0	hsa:162333	MARCH-X
B3KVK0	hsa:162333	RNF190
B3KVK3	hsa:200350	FOXD4L1
B3KVK3	hsa:200350	FOXD5
B3KVK3	hsa:200350	bA395L14.1
B4DUX9	hsa:2218	FKTN
B4DUX9	hsa:2218	CMD1X
B4DUX9	hsa:2218	FCMD
B4DUX9	hsa:2218	LGMD2M
B4DUX9	hsa:2218	MDDGA4
B4DUX9	hsa:2218	MDDGB4
B4DUX9	hsa:2218	MDDGC4
B4DUX9	hsa:2218	MGC126857
B4DUX9	hsa:2218	MGC134944
B4DUX9	hsa:2218	MGC134945
B4DUX9	hsa:2218	MGC138243
Q9H2I8	hsa:83938	C10orf11
P08842	hsa:412	STS
P08842	hsa:412	ARSC
P08842	hsa:412	ARSC1
P08842	hsa:412	ASC
P08842	hsa:412	ES
P08842	hsa:412	SSDD
P08842	hsa:412	XLI
P03891	hsa:4536	ND2
P03891	hsa:4536	MTND2
P03891	hsa:4536	MT-ND2
Q5VUR7	hsa:441425	ANKRD20A3
Q5VUR7	hsa:441425	MGC176486
Q5VUR7	hsa:441425	MGC198508
P03897	hsa:4537	ND3
P03897	hsa:4537	MTND3
P03897	hsa:4537	MT-ND3
P02768	hsa:213	ALB
P02768	hsa:213	DKFZp779N1935
P02768	hsa:213	PRO0883
P02768	hsa:213	PRO0903
P02768	hsa:213	PRO1341
P05386	hsa:6176	RPLP1
P05386	hsa:6176	FLJ27448
P05386	hsa:6176	LP1
P05386	hsa:6176	MGC5215
P05386	hsa:6176	P1
P05386	hsa:6176	RPP1
P05387	hsa:6181	RPLP2
P05387	hsa:6181	D11S2243E
P05387	hsa:6181	LP2
P05387	hsa:6181	MGC71408
P05387	hsa:6181	P2
P05387	hsa:6181	RPP2
P02760	hsa:259	AMBP
P02760	hsa:259	A1M
P02760	hsa:259	EDC1
P02760	hsa:259	HCP
P02760	hsa:259	HI30
P02760	hsa:259	IATIL
P02760	hsa:259	ITI
P02760	hsa:259	ITIL
P02760	hsa:259	ITILC
P02760	hsa:259	UTI
P02763	hsa:5004	ORM1
P02763	hsa:5004	AGP-A
P02763	hsa:5004	AGP1
P02763	hsa:5004	ORM
P02765	hsa:197	AHSG
P02765	hsa:197	A2HS
P02765	hsa:197	AHS
P02765	hsa:197	FETUA
P02765	hsa:197	HSGA
P02766	hsa:7276	TTR
P02766	hsa:7276	CTS
P02766	hsa:7276	CTS1
P02766	hsa:7276	HsT2651
P02766	hsa:7276	PALB
P02766	hsa:7276	TBPA
Q5SRT3	hsa:1192	CLIC1
Q5SRT3	hsa:1192	G6
Q5SRT3	hsa:1192	NCC27
P39023	hsa:6122	RPL3
P39023	hsa:6122	L3
P39023	hsa:6122	MGC104284
P39023	hsa:6122	TARBP-B
H0YL14	hsa:90120	C9orf69
H0YL14	hsa:90120	bA83N9.1
A4D2Q3	hsa:115330	GPR146
A4D2Q3	hsa:115330	PGR8
B3KXU9	hsa:54823	SWT1
B3KXU9	hsa:54823	C1orf26
B3KXU9	hsa:54823	FLJ20121
B3KXU9	hsa:54823	FLJ35944
B3KXU9	hsa:54823	HsSwt1
Q9P218	hsa:57642	COL20A1
Q9P218	hsa:57642	KIAA1510
Q9P218	hsa:57642	bA261N11.4
Q9P215	hsa:57645	POGK
Q9P215	hsa:57645	BASS2
Q9P215	hsa:57645	KIAA1513
Q9P215	hsa:57645	KIAA15131
Q9P215	hsa:57645	KRBOX2
Q9P217	hsa:57643	ZSWIM5
Q9P217	hsa:57643	KIAA1511
B3KXU1	hsa:124997	WDR81
B3KXU1	hsa:124997	FLJ23776
B3KXU1	hsa:124997	FLJ33817
Q9P212	hsa:51196	PLCE1
Q9P212	hsa:51196	FLJ23659
Q9P212	hsa:51196	KIAA1516
Q9P212	hsa:51196	MGC167842
Q9P212	hsa:51196	NPHS3
Q9P212	hsa:51196	PLCE
Q9P212	hsa:51196	PPLC
Q9H3M9	hsa:92552	ATXN3L
Q9H3M9	hsa:92552	FLJ59638
Q9H3M9	hsa:92552	MGC168806
Q9H3M9	hsa:92552	MGC168807
Q9H3M9	hsa:92552	MJDL
Q9H3M7	hsa:10628	TXNIP
Q9H3M7	hsa:10628	EST01027
Q9H3M7	hsa:10628	HHCPA78
Q9H3M7	hsa:10628	THIF
Q9H3M7	hsa:10628	VDUP1
Q9H3M0	hsa:3754	KCNF1
Q9H3M0	hsa:3754	IK8
Q9H3M0	hsa:3754	KCNF
Q9H3M0	hsa:3754	KV5.1
Q9H3M0	hsa:3754	MGC33316
Q9H3M0	hsa:3754	kH1
Q5VVP1	hsa:389730	FAM75A6
Q9BZG1	hsa:83871	RAB34
Q9BZG1	hsa:83871	RAB39
Q9BZG1	hsa:83871	RAH
Q9BZG2	hsa:93650	ACPT
Q9BZG9	hsa:66004	LYNX1
Q9BZG9	hsa:66004	MGC40364
Q9BZG9	hsa:66004	SLURP2
Q9BZG8	hsa:1801	DPH1
Q9BZG8	hsa:1801	DPH2L
Q9BZG8	hsa:1801	DPH2L1
Q9BZG8	hsa:1801	FLJ33211
Q9BZG8	hsa:1801	OVCA1
P01236	hsa:5617	PRL
P01233	hsa:1082	CGB
P01233	hsa:1082	CGB3
P01233	hsa:1082	CGB5
P01233	hsa:1082	CGB7
P01233	hsa:1082	CGB8
P01233	hsa:1082	hCGB
P01233	hsa:93659	CGB5
P01233	hsa:93659	HCG
P01233	hsa:93659	MGC119822
P01233	hsa:94027	CGB7
P01233	hsa:94027	CG-beta-a
P01233	hsa:94027	FLJ35403
P01233	hsa:94027	FLJ43118
P01233	hsa:94115	CGB8
Q8N865	hsa:136895	C7orf31
Q6NX49	hsa:27300	ZNF544
P09001	hsa:11222	MRPL3
P09001	hsa:11222	COXPD9
P09001	hsa:11222	MRL3
P09001	hsa:11222	RPML3
P53708	hsa:8516	ITGA8
P04035	hsa:3156	HMGCR
P04035	hsa:3156	LDLCQ3
P53701	hsa:3052	HCCS
P53701	hsa:3052	CCHL
P53701	hsa:3052	DKFZp779I1858
P53701	hsa:3052	MCOPS7
Q9H967	hsa:79968	WDR76
Q9H967	hsa:79968	CDW14
Q9H967	hsa:79968	FLJ12973
Q14563	hsa:10371	SEMA3A
Q14563	hsa:10371	Hsema-I
Q14563	hsa:10371	Hsema-III
Q14563	hsa:10371	MGC133243
Q14563	hsa:10371	SEMA1
Q14563	hsa:10371	SEMAD
Q14563	hsa:10371	SEMAIII
Q14563	hsa:10371	SEMAL
Q14563	hsa:10371	SemD
Q14563	hsa:10371	coll-1
Q14562	hsa:1659	DHX8
Q14562	hsa:1659	DDX8
Q14562	hsa:1659	HRH1
Q14562	hsa:1659	PRP22
Q14562	hsa:1659	PRPF22
Q14566	hsa:4175	MCM6
Q14566	hsa:4175	MCG40308
Q14566	hsa:4175	Mis5
Q14566	hsa:4175	P105MCM
Q14565	hsa:11144	DMC1
Q14565	hsa:11144	DMC1H
Q14565	hsa:11144	HsLim15
Q14565	hsa:11144	LIM15
Q14565	hsa:11144	MGC150472
Q14565	hsa:11144	MGC150473
Q14565	hsa:11144	dJ199H16.1
A8K4N4	hsa:10318	TNIP1
A8K4N4	hsa:10318	ABIN-1
A8K4N4	hsa:10318	KIAA0113
A8K4N4	hsa:10318	NAF1
A8K4N4	hsa:10318	VAN
A8K4N4	hsa:10318	nip40-1
A8K4N3	hsa:80333	KCNIP4
A8K4N3	hsa:80333	CALP
A8K4N3	hsa:80333	KCHIP4
A8K4N3	hsa:80333	MGC44947
Q9NRH1	hsa:57002	YAE1D1
Q9NRH1	hsa:57002	C7orf36
Q9NRH2	hsa:54861	SNRK
Q9NRH2	hsa:54861	DKFZp779A1866
Q9NRH2	hsa:54861	FLJ20224
Q9NRH2	hsa:54861	HSNFRK
Q9NRH2	hsa:54861	KIAA0096
Q9NRH3	hsa:27175	TUBG2
Q9NRH3	hsa:27175	MGC131994
A6NIR3	hsa:729092	AGAP5
A6NIR3	hsa:729092	CTGLF2
Q6ZMG9	hsa:253782	CERS6
Q6ZMG9	hsa:253782	CERS5
Q6ZMG9	hsa:253782	DKFZp434B102
Q6ZMG9	hsa:253782	LASS6
Q6ZMG9	hsa:253782	MGC129949
Q6ZMG9	hsa:253782	MGC129950
Q86VY4	hsa:85453	TSPYL5
Q86VY4	hsa:85453	KIAA1750
Q92526	hsa:10693	CCT6B
Q92526	hsa:10693	CCT-zeta-2
Q92526	hsa:10693	CCTZ-2
Q92526	hsa:10693	Cctz2
Q92526	hsa:10693	TCP-1-zeta-2
Q92526	hsa:10693	TSA303
Q86VY2	hsa:144402	CPNE8
Q86VY2	hsa:144402	MGC129645
Q86VY2	hsa:144402	MGC129646
Q92520	hsa:10447	FAM3C
Q92520	hsa:10447	ILEI
Q92523	hsa:1375	CPT1B
Q92523	hsa:1375	CPT1-M
Q92523	hsa:1375	CPT1M
Q92523	hsa:1375	CPTI
Q92523	hsa:1375	CPTI-M
Q92523	hsa:1375	FLJ55729
Q92523	hsa:1375	FLJ58750
Q92523	hsa:1375	KIAA1670
Q92523	hsa:1375	M-CPT1
Q92523	hsa:1375	MCCPT1
Q92523	hsa:1375	MCPT1
Q92522	hsa:8971	H1FX
Q92522	hsa:8971	H1X
Q92522	hsa:8971	MGC15959
Q92522	hsa:8971	MGC8350
Q92529	hsa:53358	SHC3
Q92529	hsa:53358	DKFZp686H1544
Q92529	hsa:53358	FLJ45325
Q92529	hsa:53358	N-Shc
Q92529	hsa:53358	NSHC
Q92529	hsa:53358	RAI
Q92529	hsa:53358	SHCC
Q86VY9	hsa:114801	TMEM200A
Q86VY9	hsa:114801	KIAA1913
Q86VY9	hsa:114801	TTMA
Q86VY9	hsa:114801	TTMC
E7EMY2	hsa:5636	PRPSAP2
E7EMY2	hsa:5636	MGC117304
E7EMY2	hsa:5636	MGC126719
E7EMY2	hsa:5636	MGC126721
E7EMY2	hsa:5636	PAP41
Q9Y5S8	hsa:27035	NOX1
Q9Y5S8	hsa:27035	GP91-2
Q9Y5S8	hsa:27035	MOX1
Q9Y5S8	hsa:27035	NOH-1
Q9Y5S8	hsa:27035	NOH1
Q02878	hsa:6128	RPL6
Q02878	hsa:6128	L6
Q02878	hsa:6128	SHUJUN-2
Q02878	hsa:6128	TAXREB107
Q02878	hsa:6128	TXREB1
Q96HA4	hsa:54991	C1orf159
Q96HA4	hsa:54991	FLJ20584
Q96HA4	hsa:54991	FLJ21143
Q96HA4	hsa:54991	FLJ36119
Q96HA7	hsa:4796	TONSL
Q96HA7	hsa:4796	FLJ40087
Q96HA7	hsa:4796	IKBR
Q96HA7	hsa:4796	NFKBIL2
Q96HA1	hsa:9883	POM121
Q96HA1	hsa:9883	DKFZp586G1822
Q96HA1	hsa:9883	DKFZp586P2220
Q96HA1	hsa:9883	FLJ41820
Q96HA1	hsa:9883	KIAA0618
Q96HA1	hsa:9883	MGC3792
Q96HA1	hsa:9883	P145
Q96HA1	hsa:9883	POM121A
Q96HA9	hsa:92960	PEX11G
Q96HA9	hsa:92960	MGC4281
Q96HA8	hsa:55093	WDYHV1
Q96HA8	hsa:55093	C8orf32
Q96HA8	hsa:55093	FLJ10204
Q0VGD6	hsa:10236	HNRNPR
Q0VGD6	hsa:10236	FLJ25714
Q0VGD6	hsa:10236	HNRPR
Q0VGD6	hsa:10236	hnRNP_R
Q0VGD6	hsa:10236	hnRNP-R
Q8IXU6	hsa:54733	SLC35F2
Q8IXU6	hsa:54733	DKFZp667H1615
Q8IXU6	hsa:54733	FLJ13018
Q8IXU6	hsa:54733	HSNOV1
E9PN47	hsa:79716	NPEPL1
E9PN47	hsa:79716	FLJ11583
E9PN47	hsa:79716	FLJ42065
E9PN47	hsa:79716	bA261P9.2
Q9C0H6	hsa:56062	KLHL4
Q9C0H6	hsa:56062	DKELCHL
Q9C0H6	hsa:56062	KHL4
Q9C0H6	hsa:56062	KIAA1687
P19075	hsa:7103	TSPAN8
P19075	hsa:7103	CO-029
P19075	hsa:7103	TM4SF3
Q00534	hsa:1021	CDK6
Q00534	hsa:1021	MGC59692
Q00534	hsa:1021	PLSTIRE
Q15762	hsa:10666	CD226
Q15762	hsa:10666	DNAM-1
Q15762	hsa:10666	DNAM1
Q15762	hsa:10666	PTA1
Q15762	hsa:10666	TLiSA1
Q6FHD0	hsa:6447	SCG5
Q6FHD0	hsa:6447	7B2
Q6FHD0	hsa:6447	P7B2
Q6FHD0	hsa:6447	SGNE1
Q6FHD0	hsa:6447	SgV
Q15760	hsa:2842	GPR19
Q15761	hsa:4889	NPY5R
Q15761	hsa:4889	NPY5-R
Q15761	hsa:4889	NPYR5
Q15761	hsa:4889	NPYY5-R
Q6UW02	hsa:57404	CYP20A1
Q6UW02	hsa:57404	CYP-M
Q6UW02	hsa:57404	MGC22229
Q6UW01	hsa:643866	CBLN3
Q6UW01	hsa:643866	PRO1486
Q15768	hsa:1949	EFNB3
Q15768	hsa:1949	EFL6
Q15768	hsa:1949	EPLG8
Q15768	hsa:1949	LERK8
O95528	hsa:81031	SLC2A10
O95528	hsa:81031	ATS
O95528	hsa:81031	GLUT10
O95528	hsa:81031	MGC126706
Q8WUF8	hsa:83989	FAM172A
Q8WUF8	hsa:83989	C5orf21
Q8WUF8	hsa:83989	DKFZp564D172
Q8WUF5	hsa:10848	PPP1R13L
Q8WUF5	hsa:10848	IASPP
Q8WUF5	hsa:10848	NKIP1
Q8WUF5	hsa:10848	RAI
Q8WUF5	hsa:10848	RAI4
Q6ZSH9	hsa:729220	FLJ45513
O95522	hsa:390999	PRAMEF12
O95521	hsa:65121	PRAMEF1
Q02297	hsa:3084	NRG1
Q02297	hsa:3084	ARIA
Q02297	hsa:3084	GGF
Q02297	hsa:3084	GGF2
Q02297	hsa:3084	HGL
Q02297	hsa:3084	HRG
Q02297	hsa:3084	HRG1
Q02297	hsa:3084	HRGA
Q02297	hsa:3084	MST131
Q02297	hsa:3084	NDF
Q02297	hsa:3084	SMDF
B7Z498	hsa:9938	ARHGAP25
B7Z498	hsa:9938	KAIA0053
A6ND48	hsa:401994	OR14I1
A6ND48	hsa:401994	OR5BU1
A6ND48	hsa:401994	OR5BU1P
E9PF76	hsa:10395	DLC1
E9PF76	hsa:10395	ARHGAP7
E9PF76	hsa:10395	FLJ21120
E9PF76	hsa:10395	HP
E9PF76	hsa:10395	STARD12
E9PF76	hsa:10395	p122-RhoGAP
Q2YDX2	hsa:9658	ZNF516
Q2YDX2	hsa:9658	HsT287
B7Z492	hsa:5916	RARG
B7Z492	hsa:5916	NR1B3
B7Z492	hsa:5916	RARC
Q99519	hsa:4758	NEU1
Q99519	hsa:4758	FLJ93471
Q99519	hsa:4758	NANH
Q99519	hsa:4758	NEU
Q99519	hsa:4758	SIAL1
O15417	hsa:84629	TNRC18
O15417	hsa:84629	CAGL79
O15417	hsa:84629	KIAA1856
O15417	hsa:84629	TNRC18A
Q4VC31	hsa:131076	CCDC58
Q4VC31	hsa:131076	FLJ33273
Q96RU3	hsa:23048	FNBP1
Q96RU3	hsa:23048	FBP17
Q96RU3	hsa:23048	KIAA0554
Q96RU3	hsa:23048	MGC126804
Q96RU2	hsa:57646	USP28
Q96RU2	hsa:57646	KIAA1515
H0YND1	hsa:4916	NTRK3
H0YND1	hsa:4916	TRKC
H0YND1	hsa:4916	gp145(trkC)
Q96RU8	hsa:10221	TRIB1
Q96RU8	hsa:10221	C8FW
Q96RU8	hsa:10221	GIG2
Q96RU8	hsa:10221	SKIP1
Q96RU8	hsa:10221	TRB1
Q9Y5A7	hsa:51667	NUB1
Q9Y5A7	hsa:51667	BS4
Q9Y5A7	hsa:51667	NUB1L
Q9Y5A7	hsa:51667	NYREN18
Q9Y5A6	hsa:7589	ZSCAN21
Q9Y5A6	hsa:7589	DKFZp434L134
Q9Y5A6	hsa:7589	DKFZp686H10254
Q9Y5A6	hsa:7589	NY-REN-21
Q9Y5A6	hsa:7589	ZNF38
Q9Y5A6	hsa:7589	Zipro1
Q9Y5A3	hsa:88455	ANKRD13A
Q9Y5A3	hsa:88455	ANKRD13
Q9Y5A3	hsa:88455	NY-REN-25
B7Z723	hsa:8513	LIPF
B7Z723	hsa:8513	GL
B7Z723	hsa:8513	HGL
B7Z723	hsa:8513	HLAL
B7Z723	hsa:8513	MGC138477
B7Z723	hsa:8513	MGC142271
Q13643	hsa:2275	FHL3
Q13643	hsa:2275	MGC19547
Q13643	hsa:2275	MGC23614
Q13643	hsa:2275	MGC8696
Q13643	hsa:2275	SLIM2
Q13642	hsa:2273	FHL1
Q13642	hsa:2273	FHL-1
Q13642	hsa:2273	FHL1A
Q13642	hsa:2273	FHL1B
Q13642	hsa:2273	FLH1A
Q13642	hsa:2273	KYOT
Q13642	hsa:2273	MGC111107
Q13642	hsa:2273	SLIM
Q13642	hsa:2273	SLIM-1
Q13642	hsa:2273	SLIM1
Q13642	hsa:2273	SLIMMER
Q13642	hsa:2273	XMPMA
Q13641	hsa:7162	TPBG
Q13641	hsa:7162	5T4
Q13641	hsa:7162	5T4AG
Q13641	hsa:7162	M6P1
Q13647	hsa:10665	C6orf10
Q13647	hsa:10665	TSBP
Q9NS40	hsa:90134	KCNH7
Q9NS40	hsa:90134	ERG3
Q9NS40	hsa:90134	HERG3
Q9NS40	hsa:90134	Kv11.3
Q9NS40	hsa:90134	MGC45986
B0YJA4	hsa:7070	THY1
B0YJA4	hsa:7070	CD90
B0YJA4	hsa:7070	FLJ33325
Q9ULV3	hsa:25792	CIZ1
Q9ULV3	hsa:25792	LSFR1
Q9ULV3	hsa:25792	NP94
Q9ULV3	hsa:25792	ZNF356
Q02127	hsa:1723	DHODH
Q02127	hsa:1723	DHOdehase
Q02127	hsa:1723	POADS
Q02127	hsa:1723	URA1
H3BQA4	hsa:84516	DCTN5
H3BQA4	hsa:84516	MGC3248
A6NH00	hsa:343172	OR2T8
A6NH00	hsa:343172	OR2T8P
Q96CN9	hsa:79571	GCC1
Q96CN9	hsa:79571	FLJ22035
Q96CN9	hsa:79571	GCC1P
Q96CN9	hsa:79571	GCC88
Q96CN9	hsa:79571	MGC20706
Q6ZRV0	hsa:60312	AFAP1
Q6ZRV0	hsa:60312	AFAP
Q6ZRV0	hsa:60312	AFAP-110
Q6ZRV0	hsa:60312	AFAP110
Q6ZRV0	hsa:60312	FLJ56849
Q6ZRV2	hsa:286077	FAM83H
Q6ZRV2	hsa:286077	AI3
Q6ZRV2	hsa:286077	FLJ46072
Q96CN2	hsa:6916	TBXAS1
Q96CN2	hsa:6916	BDPLT14
Q96CN2	hsa:6916	CYP5
Q96CN2	hsa:6916	CYP5A1
Q96CN2	hsa:6916	FLJ52771
Q96CN2	hsa:6916	GHOSAL
Q96CN2	hsa:6916	THAS
Q96CN2	hsa:6916	TS
Q96CN2	hsa:6916	TXAS
Q96CN2	hsa:6916	TXS
Q96CN7	hsa:51015	ISOC1
C5NM88	hsa:57221	A7322
C5NM88	hsa:57221	ARFGEF3
C5NM88	hsa:57221	BIG3
C5NM88	hsa:57221	C6orf92
C5NM88	hsa:57221	FLJ32064
C5NM88	hsa:57221	PPP1R33
C5NM88	hsa:57221	dJ171N11.1
Q96CN5	hsa:201255	LRRC45
Q96CN5	hsa:201255	MGC20806
Q96CN4	hsa:115704	EVI5L
B7Z2C9	hsa:2115	ETV1
B7Z2C9	hsa:2115	DKFZp781L0674
B7Z2C9	hsa:2115	ER81
B7Z2C9	hsa:2115	MGC104699
B7Z2C9	hsa:2115	MGC120533
B7Z2C9	hsa:2115	MGC120534
P10645	hsa:1113	CHGA
P10645	hsa:1113	CGA
B7Z2C7	hsa:111	ADCY5
B7Z2C7	hsa:111	AC5
B7Z2C4	hsa:135112	NCOA7
B7Z2C4	hsa:135112	ERAP140
B7Z2C4	hsa:135112	ESNA1
B7Z2C4	hsa:135112	FLJ45605
B7Z2C4	hsa:135112	MGC88425
B7Z2C4	hsa:135112	Nbla00052
B7Z2C4	hsa:135112	Nbla10993
B7Z2C4	hsa:135112	dJ187J11.3
P10646	hsa:7035	TFPI
P10646	hsa:7035	EPI
P10646	hsa:7035	LACI
P10646	hsa:7035	TFI
P10646	hsa:7035	TFPI1
P48551	hsa:3455	IFNAR2
P48551	hsa:3455	IFN-R
P48551	hsa:3455	IFN-alpha-REC
P48551	hsa:3455	IFNABR
P48551	hsa:3455	IFNARB
P10643	hsa:730	C7
P48553	hsa:7109	TRAPPC10
P48553	hsa:7109	EHOC-1
P48553	hsa:7109	EHOC1
P48553	hsa:7109	FLJ54223
P48553	hsa:7109	FLJ54817
P48553	hsa:7109	FLJ55683
P48553	hsa:7109	GT334
P48553	hsa:7109	MGC126777
P48553	hsa:7109	TMEM1
P48553	hsa:7109	TRS130
P48553	hsa:7109	TRS30
Q5T6X2	hsa:688	KLF5
Q5T6X2	hsa:688	BTEB2
Q5T6X2	hsa:688	CKLF
Q5T6X2	hsa:688	IKLF
Q6MZY3	hsa:91860	CALML4
Q6MZY3	hsa:91860	MGC4809
Q6MZY3	hsa:91860	NY-BR-20
Q5T6X4	hsa:221303	FAM162B
Q5T6X4	hsa:221303	C6orf189
Q5T6X4	hsa:221303	bA86F4.2
Q5T6X5	hsa:222545	GPRC6A
Q5T6X5	hsa:222545	GPCR
Q5T6X5	hsa:222545	bA86F4.3
Q14CS0	hsa:137886	UBXN2B
Q14CS0	hsa:137886	p37
P40429	hsa:23521	RPL13A
P40429	hsa:23521	L13A
P40429	hsa:23521	TSTA1
A8MZ59	hsa:342900	LEUTX
Q92911	hsa:6528	SLC5A5
Q92911	hsa:6528	NIS
Q92911	hsa:6528	TDH1
Q03989	hsa:10865	ARID5A
Q03989	hsa:10865	MRF-1
Q03989	hsa:10865	MRF1
Q03989	hsa:10865	RP11-363D14
A8MZ56	hsa:9559	VPS26A
A8MZ56	hsa:9559	FLJ12930
A8MZ56	hsa:9559	HB58
A8MZ56	hsa:9559	Hbeta58
A8MZ56	hsa:9559	PEP8A
A8MZ56	hsa:9559	VPS26
Q9BR01	hsa:25830	SULT4A1
Q9BR01	hsa:25830	BR-STL-1
Q9BR01	hsa:25830	BRSTL1
Q9BR01	hsa:25830	DJ388M5.3
Q9BR01	hsa:25830	MGC40032
Q9BR01	hsa:25830	NST
Q9BR01	hsa:25830	SULTX3
Q9BR01	hsa:25830	hBR-STL-1
P16520	hsa:2784	GNB3
Q8NCJ5	hsa:84926	SPRYD3
Q8NCJ5	hsa:84926	FLJ14800
Q9Y296	hsa:51399	TRAPPC4
Q9Y296	hsa:51399	HSPC172
Q9Y296	hsa:51399	PTD009
Q9Y296	hsa:51399	SBDN
Q9Y296	hsa:51399	SYNBINDIN
Q9Y296	hsa:51399	TRS23
Q9Y297	hsa:8945	BTRC
Q9Y297	hsa:8945	BETA-TRCP
Q9Y297	hsa:8945	FBW1A
Q9Y297	hsa:8945	FBXW1
Q9Y297	hsa:8945	FBXW1A
Q9Y297	hsa:8945	FWD1
Q9Y297	hsa:8945	MGC4643
Q9Y297	hsa:8945	bTrCP
Q9Y297	hsa:8945	bTrCP1
Q9Y297	hsa:8945	betaTrCP
Q9Y294	hsa:25842	ASF1A
Q9Y294	hsa:25842	CGI-98
Q9Y294	hsa:25842	CIA
Q9Y294	hsa:25842	DKFZp547E2110
Q9Y294	hsa:25842	HSPC146
Q9Y295	hsa:4733	DRG1
Q9Y295	hsa:4733	DKFZp434N1827
Q9Y295	hsa:4733	NEDD3
B4DY57	hsa:7730	ZNF177
B4DY57	hsa:7730	PIGX
Q6ICB4	hsa:150368	FAM109B
Q6ICB4	hsa:150368	DKFZp686J07229
Q6ICB4	hsa:150368	IPIP27B
Q6ICB4	hsa:150368	MGC125831
Q6ICB4	hsa:150368	MGC125832
Q6ICB4	hsa:150368	Ses2
Q6ICB0	hsa:27351	DESI2
Q6ICB0	hsa:27351	D15Wsu75e
Q6ICB0	hsa:27351	DJ347H13.4
Q6ICB0	hsa:27351	FAM152B
Q6ICB0	hsa:27351	MGC138384
Q6ICB0	hsa:27351	PPPDE2
Q6ICB0	hsa:27351	DESI1
B7ZAX4	hsa:8462	KLF11
B7ZAX4	hsa:8462	FKLF
B7ZAX4	hsa:8462	FKLF1
B7ZAX4	hsa:8462	MODY7
B7ZAX4	hsa:8462	TIEG2
B7ZAX4	hsa:8462	Tieg3
B7ZAX7	hsa:676	BRDT
B7ZAX7	hsa:676	BRD6
B7ZAX7	hsa:676	CT9
B7ZAX3	hsa:148545	NBPF4
B7ZAX3	hsa:148545	FLJ32833
Q5JTN6	hsa:401551	WDR38
B7Z1C1	hsa:128387	TATDN3
B7Z1C1	hsa:128387	MGC142198
B7Z8U5	hsa:3026	HABP2
B7Z8U5	hsa:3026	FSAP
B7Z8U5	hsa:3026	HABP
B7Z8U5	hsa:3026	HGFAL
B7Z8U5	hsa:3026	PHBP
F6UH50	hsa:10771	ZMYND11
F6UH50	hsa:10771	BRAM1
F6UH50	hsa:10771	BS69
F6UH50	hsa:10771	MGC111056
Q5T7V8	hsa:92344	GORAB
Q5T7V8	hsa:92344	FLJ11752
Q5T7V8	hsa:92344	GO
Q5T7V8	hsa:92344	MGC51263
Q5T7V8	hsa:92344	MGC70512
Q5T7V8	hsa:92344	NTKLBP1
Q5T7V8	hsa:92344	SCYL1BP1
O75420	hsa:64599	GIGYF1
O75420	hsa:64599	GYF1
O75420	hsa:64599	PERQ1
O75425	hsa:64598	MOSPD3
O75425	hsa:64598	CDS3
O75425	hsa:64598	NET30
O75427	hsa:4034	LRCH4
O75427	hsa:4034	FLJ40101
O75427	hsa:4034	FLJ46315
O75427	hsa:4034	LRN
O75427	hsa:4034	LRRN1
O75427	hsa:4034	LRRN4
O75427	hsa:4034	PP14183
O75426	hsa:26261	FBXO24
O75426	hsa:26261	DKFZp434I1122
O75426	hsa:26261	FBX24
F8W712	hsa:79908	BTNL8
F8W712	hsa:79908	FLJ21458
F8W712	hsa:79908	FLJ51528
F8W712	hsa:79908	MGC149619
Q5VU50	hsa:7809	BSND
Q5VU50	hsa:7809	BART
Q5VU50	hsa:7809	DFNB73
Q5VU50	hsa:7809	MGC119283
Q5VU50	hsa:7809	MGC119284
Q5VU50	hsa:7809	MGC119285
Q9Y438	hsa:221061	FAM171A1
Q9Y438	hsa:221061	C10orf38
Q9Y438	hsa:221061	FLJ12884
Q9Y438	hsa:221061	MGC130014
Q9Y438	hsa:221061	MGC130015
Q6Y2X3	hsa:85406	DNAJC14
Q6Y2X3	hsa:85406	DNAJ
Q6Y2X3	hsa:85406	DRIP78
Q6Y2X3	hsa:85406	HDJ3
Q6Y2X3	hsa:85406	LIP6
Q8NBH2	hsa:339855	KY
Q8NBH2	hsa:339855	FLJ33207
Q8NBH6	hsa:2192	FBLN1
Q8NBH6	hsa:2192	FBLN
Q8NBH6	hsa:2192	FIBL1
O00506	hsa:10494	STK25
O00506	hsa:10494	DKFZp686J1430
O00506	hsa:10494	SOK1
O00506	hsa:10494	YSK1
O00507	hsa:8287	USP9Y
O00507	hsa:8287	DFFRY
O00507	hsa:8287	FLJ33043
O00507	hsa:8287	SPGFY2
O00505	hsa:3839	KPNA3
O00505	hsa:3839	IPOA4
O00505	hsa:3839	SRP1
O00505	hsa:3839	SRP1gamma
O00505	hsa:3839	SRP4
O00505	hsa:3839	hSRP1
D3DV11	hsa:55793	FAM63A
D3DV11	hsa:55793	FLJ11280
D3DV11	hsa:55793	FLJ43504
D3DV11	hsa:55793	RP11-316M1.5
O00501	hsa:7122	CLDN5
O00501	hsa:7122	AWAL
O00501	hsa:7122	BEC1
O00501	hsa:7122	CPETRL1
O00501	hsa:7122	TMVCF
B4E1R2	hsa:1491	CTH
B4E1R2	hsa:1491	MGC9471
Q8N9C0	hsa:283284	IGSF22
Q8N9C0	hsa:283284	FLJ37794
Q01581	hsa:3157	HMGCS1
Q01581	hsa:3157	HMGCS
Q01581	hsa:3157	MGC90332
P05388	hsa:6175	RPLP0
P05388	hsa:6175	L10E
P05388	hsa:6175	LP0
P05388	hsa:6175	MGC111226
P05388	hsa:6175	MGC88175
P05388	hsa:6175	P0
P05388	hsa:6175	PRLP0
P05388	hsa:6175	RPP0
B4DLH5	hsa:153241	CEP120
B4DLH5	hsa:153241	CCDC100
B4DLH5	hsa:153241	DKFZp686I06246
B4DLH5	hsa:153241	FLJ36090
B4DLH5	hsa:153241	FLJ38327
Q8IYD1	hsa:23708	GSPT2
Q8IYD1	hsa:23708	ERF3B
Q8IYD1	hsa:23708	FLJ10441
Q8IYD1	hsa:23708	GST2
O75398	hsa:10522	DEAF1
O75398	hsa:10522	NUDR
O75398	hsa:10522	SPN
O75398	hsa:10522	ZMYND5
Q6IPW1	hsa:54494	C11orf71
Q6IPW1	hsa:54494	FLJ20010
Q6IPW0	hsa:54540	FAM193B
Q6IPW0	hsa:54540	DKFZp313I142
Q6IPW0	hsa:54540	FLJ10404
Q6IPW0	hsa:54540	IRIZIO
Q6IPW0	hsa:54540	KIAA1931
O75391	hsa:9552	SPAG7
O75391	hsa:9552	ACRP
O75391	hsa:9552	FSA-1
O75391	hsa:9552	MGC20134
O75390	hsa:1431	CS
B4DPL1	hsa:9058	SLC13A2
B4DPL1	hsa:9058	NADC1
B4DPL1	hsa:9058	NaCT
B4DPL1	hsa:9058	NaDC-1
B4DPL1	hsa:9058	SDCT1
O75394	hsa:9553	MRPL33
O75394	hsa:9553	C2orf1
O75394	hsa:9553	L33mt
O75394	hsa:9553	MGC111093
O75394	hsa:9553	MGC13694
O75394	hsa:9553	MGC23922
O75394	hsa:9553	MRP-L33
O75394	hsa:9553	RPL33L
Q8IVD9	hsa:23386	NUDCD3
Q8IVD9	hsa:23386	KIAA1068
Q8IVD9	hsa:23386	NudCL
E2QC23	hsa:23464	GCAT
E2QC23	hsa:23464	KBL
E2QC23	hsa:23464	MGC23053
Q8N328	hsa:267004	PGBD3
Q8N328	hsa:267004	FLJ90201
Q8N326	hsa:221060	C10orf111
Q8N326	hsa:221060	MGC35468
Q8N326	hsa:221060	bA455B2.4
Q8N324	hsa:153579	BTNL9
Q8N324	hsa:153579	BTN3
Q8N324	hsa:153579	VDLS1900
Q8N323	hsa:120400	FAM55A
Q8N323	hsa:120400	MGC34290
Q66K89	hsa:1877	E4F1
Q66K89	hsa:1877	E4F
Q66K89	hsa:1877	MGC99614
Q66K80	hsa:284618	RUSC1-AS1
Q66K80	hsa:284618	C1orf104
Q66K80	hsa:284618	FLJ35976
Q66K80	hsa:284618	RP11-21N7.3
Q9BSD7	hsa:84284	NTPCR
Q9BSD7	hsa:84284	C1orf57
Q9BSD7	hsa:84284	FLJ11383
Q9BSD7	hsa:84284	HCR-NTPase
Q9BSD7	hsa:84284	MGC13186
Q9BSD7	hsa:84284	RP4-678E16.2
Q9BSD3	hsa:83695	C12orf32
Q9BSD3	hsa:83695	FLJ60873
Q9BSD3	hsa:83695	MGC13204
Q9BSD3	hsa:83695	RHINO
P68543	hsa:165324	UBXN2A
P68543	hsa:165324	MGC138202
P68543	hsa:165324	UBXD4
Q9BSD8	hsa:1869	E2F1
Q9BSD8	hsa:1869	E2F-1
Q9BSD8	hsa:1869	RBAP1
Q9BSD8	hsa:1869	RBBP3
Q9BSD8	hsa:1869	RBP3
A3F769	hsa:55922	NKRF
A3F769	hsa:55922	ITBA4
A3F769	hsa:55922	NRF
P62633	hsa:7555	CNBP
P62633	hsa:7555	CNBP1
P62633	hsa:7555	DM2
P62633	hsa:7555	FLJ11631
P62633	hsa:7555	PROMM
P62633	hsa:7555	RNF163
P62633	hsa:7555	ZCCHC22
P62633	hsa:7555	ZNF9
Q9UI09	hsa:55967	NDUFA12
Q9UI09	hsa:55967	B17.2
Q9UI09	hsa:55967	DAP13
P24903	hsa:1572	CYP2F1
P24903	hsa:1572	C2F1
P24903	hsa:1572	CYP2F
P24903	hsa:1572	MGC126121
A2RUS0	hsa:151	ADRA2B
A2RUS0	hsa:151	ADRA2L1
A2RUS0	hsa:151	ADRA2RL1
A2RUS0	hsa:151	ADRARL1
A2RUS0	hsa:151	ALPHA2BAR
A2RUS2	hsa:22898	DENND3
A2RUS2	hsa:22898	KIAA0870
O14894	hsa:9032	TM4SF5
E9PDS0	hsa:427	ASAH1
E9PDS0	hsa:427	AC
E9PDS0	hsa:427	ACDase
E9PDS0	hsa:427	ASAH
E9PDS0	hsa:427	FLJ21558
E9PDS0	hsa:427	FLJ22079
E9PDS0	hsa:427	PHP
E9PDS0	hsa:427	PHP32
Q14002	hsa:1087	CEACAM7
Q14002	hsa:1087	CEA
Q14002	hsa:1087	CGM2
B2RCP4	hsa:51447	IP6K2
B2RCP4	hsa:51447	IHPK2
B2RCP4	hsa:51447	PIUS
Q14004	hsa:8621	CDK13
Q14004	hsa:8621	CDC2L
Q14004	hsa:8621	CDC2L5
Q14004	hsa:8621	CHED
Q14004	hsa:8621	FLJ35215
Q14004	hsa:8621	KIAA1791
Q14004	hsa:8621	hCDK13
Q14005	hsa:3603	IL16
Q14005	hsa:3603	FLJ16806
Q14005	hsa:3603	FLJ42735
Q14005	hsa:3603	FLJ44234
Q14005	hsa:3603	LCF
Q14005	hsa:3603	NIL16
Q14005	hsa:3603	PRIL16
Q14005	hsa:3603	prIL-16
B7TQM3	hsa:164668	APOBEC3H
B7TQM3	hsa:164668	ARP10
Q14008	hsa:9793	CKAP5
Q14008	hsa:9793	CHTOG
Q14008	hsa:9793	FLJ35359
Q14008	hsa:9793	KIAA0097
Q14008	hsa:9793	MSPS
Q14008	hsa:9793	TOG
Q14008	hsa:9793	TOGp
Q14008	hsa:9793	ch-TOG
Q5VVM6	hsa:728621	CCDC30
Q5VVM6	hsa:728621	FLJ20972
Q5VVM6	hsa:728621	PFD6L
Q5VVM6	hsa:728621	PFDN6L
Q9Y4K0	hsa:4017	LOXL2
Q9Y4K0	hsa:4017	LOR2
Q9Y4K0	hsa:4017	WS9-14
B3KRJ9	hsa:140890	SREK1
B3KRJ9	hsa:140890	DKFZp564B176
B3KRJ9	hsa:140890	MGC133045
B3KRJ9	hsa:140890	SFRS12
B3KRJ9	hsa:140890	SRrp508
B3KRJ9	hsa:140890	SRrp86
B7TQM9	hsa:164668	APOBEC3H
B7TQM9	hsa:164668	ARP10
Q9H3P2	hsa:7469	WHSC2
Q9H3P2	hsa:7469	FLJ10442
Q9H3P2	hsa:7469	FLJ25112
Q9H3P2	hsa:7469	NELF-A
Q9H3P2	hsa:7469	NELFA
Q5VVM0	hsa:79717	PPCS
Q5VVM0	hsa:79717	FLJ11838
Q5VVM0	hsa:79717	MGC117357
Q5VVM0	hsa:79717	MGC138220
O15481	hsa:4115	MAGEB4
O15481	hsa:4115	CT3.6
O15481	hsa:4115	MGC33144
Q9NUT2	hsa:11194	ABCB8
Q9NUT2	hsa:11194	EST328128
Q9NUT2	hsa:11194	M-ABC1
Q9NUT2	hsa:11194	MABC1
B7Z400	hsa:9053	MAP7
B7Z400	hsa:9053	E-MAP-115
B7Z400	hsa:9053	EMAP115
Q9BUV0	hsa:57035	C1orf63
Q9BUV0	hsa:57035	DJ465N24.2.1
Q9BUV0	hsa:57035	NPD014
Q9BUV0	hsa:57035	RP3-465N24.4
A8K3Z3	hsa:5705	PSMC5
A8K3Z3	hsa:5705	S8
A8K3Z3	hsa:5705	SUG-1
A8K3Z3	hsa:5705	SUG1
A8K3Z3	hsa:5705	TBP10
A8K3Z3	hsa:5705	TRIP1
A8K3Z3	hsa:5705	p45
A8K3Z3	hsa:5705	p45/SUG
A8K3Z7	hsa:9203	ZMYM3
A8K3Z7	hsa:9203	DXS6673E
A8K3Z7	hsa:9203	KIAA0385
A8K3Z7	hsa:9203	MYM
A8K3Z7	hsa:9203	XFIM
A8K3Z7	hsa:9203	ZNF198L2
A8K3Z7	hsa:9203	ZNF261
A8K3Z6	hsa:25847	ANAPC13
A8K3Z6	hsa:25847	APC13
A8K3Z6	hsa:25847	DKFZp566D193
A8K3Z6	hsa:25847	SWM1
A8K3Z8	hsa:5901	RAN
A8K3Z8	hsa:5901	ARA24
A8K3Z8	hsa:5901	Gsp1
A8K3Z8	hsa:5901	TC4
B7Z404	hsa:118813	ZFYVE27
B7Z404	hsa:118813	PROTRUDIN
B7Z404	hsa:118813	RP11-459F3.2
B7Z404	hsa:118813	SPG33
P49407	hsa:408	ARRB1
P49407	hsa:408	ARB1
P49407	hsa:408	ARR1
P49406	hsa:9801	MRPL19
P49406	hsa:9801	KIAA0104
P49406	hsa:9801	L19mt
P49406	hsa:9801	MGC20675
P49406	hsa:9801	MRP-L15
P49406	hsa:9801	MRP-L19
P49406	hsa:9801	MRPL15
P49406	hsa:9801	RLX1
P49406	hsa:9801	RPML15
F5H1M1	hsa:3431	SP110
F5H1M1	hsa:3431	FLJ22835
F5H1M1	hsa:3431	IFI41
F5H1M1	hsa:3431	IFI75
F5H1M1	hsa:3431	IPR1
F5H1M1	hsa:3431	VODI
E9KL35	hsa:10399	GNB2L1
E9KL35	hsa:10399	Gnb2-rs1
E9KL35	hsa:10399	H12.3
E9KL35	hsa:10399	HLC-7
E9KL35	hsa:10399	PIG21
E9KL35	hsa:10399	RACK1
E9KL36	hsa:7276	TTR
E9KL36	hsa:7276	CTS
E9KL36	hsa:7276	CTS1
E9KL36	hsa:7276	HsT2651
E9KL36	hsa:7276	PALB
E9KL36	hsa:7276	TBPA
E9KL37	hsa:8481	OFD1
E9KL37	hsa:8481	71-7A
E9KL37	hsa:8481	CXorf5
E9KL37	hsa:8481	JBTS10
E9KL37	hsa:8481	MGC117039
E9KL37	hsa:8481	MGC117040
E9KL37	hsa:8481	SGBS2
E9KL30	hsa:5695	PSMB7
E9KL30	hsa:5695	Z
Q8IZJ4	hsa:266747	RGL4
Q8IZJ4	hsa:266747	MGC119678
Q8IZJ4	hsa:266747	MGC119680
Q8IZJ4	hsa:266747	Rgr
E9KL38	hsa:4829	NMBR
A1A4E9	hsa:3860	KRT13
A1A4E9	hsa:3860	CK13
A1A4E9	hsa:3860	K13
A1A4E9	hsa:3860	MGC161462
A1A4E9	hsa:3860	MGC3781
P56937	hsa:51478	HSD17B7
P56937	hsa:51478	MGC12523
P56937	hsa:51478	MGC75018
P56937	hsa:51478	PRAP
P56937	hsa:51478	SDR37C1
E9PES3	hsa:84268	RPAIN
E9PES3	hsa:84268	FLJ25625
E9PES3	hsa:84268	FLJ30490
E9PES3	hsa:84268	FLJ42429
E9PES3	hsa:84268	HRIP
E9PES3	hsa:84268	MGC4189
E9PES3	hsa:84268	RIP
B1AH95	hsa:8542	APOL1
B1AH95	hsa:8542	APO-L
B1AH95	hsa:8542	APOL
B1AH95	hsa:8542	APOL-I
B1AH95	hsa:8542	FSGS4
C9J4G0	hsa:124944	C17orf49
C9J4G0	hsa:124944	BAP18
C9J4G0	hsa:124944	MGC49942
B3KWH8	hsa:1523	CUX1
B3KWH8	hsa:1523	CASP
B3KWH8	hsa:1523	CDP
B3KWH8	hsa:1523	CDP/Cut
B3KWH8	hsa:1523	CDP1
B3KWH8	hsa:1523	COY1
B3KWH8	hsa:1523	CUTL1
B3KWH8	hsa:1523	CUX
B3KWH8	hsa:1523	Clox
B3KWH8	hsa:1523	Cux/CDP
B3KWH8	hsa:1523	FLJ31745
B3KWH8	hsa:1523	GOLIM6
B3KWH8	hsa:1523	Nbla10317
B3KWH8	hsa:1523	p100
B3KWH8	hsa:1523	p110
B3KWH8	hsa:1523	p200
B3KWH8	hsa:1523	p75
B3KWH4	hsa:79784	MYH14
B3KWH4	hsa:79784	DFNA4
B3KWH4	hsa:79784	DFNA4A
B3KWH4	hsa:79784	DKFZp667A1311
B3KWH4	hsa:79784	FLJ13881
B3KWH4	hsa:79784	FLJ43092
B3KWH4	hsa:79784	KIAA2034
B3KWH4	hsa:79784	MHC16
B3KWH4	hsa:79784	MYH17
B3KWH4	hsa:79784	NMHC_II-C
B3KWH4	hsa:79784	NMHC-II-C
B3KWH4	hsa:79784	PNMHH
B3KWH4	hsa:79784	myosin
B3KWH2	hsa:254428	SLC41A1
B3KWH2	hsa:254428	MgtE
Q00975	hsa:774	CACNA1B
Q00975	hsa:774	BIII
Q00975	hsa:774	CACNL1A5
Q00975	hsa:774	CACNN
Q00975	hsa:774	Cav2.2
Q00973	hsa:2583	B4GALNT1
Q00973	hsa:2583	GALGT
Q00973	hsa:2583	GALNACT
Q00978	hsa:10379	IRF9
Q00978	hsa:10379	IRF-9
Q00978	hsa:10379	ISGF3
Q00978	hsa:10379	ISGF3G
Q00978	hsa:10379	p48
Q7Z713	hsa:353322	ANKRD37
Q7Z713	hsa:353322	Lrp2bp
Q7Z713	hsa:353322	MGC111507
A8K0H0	hsa:3429	IFI27
A8K0H0	hsa:3429	FAM14D
A8K0H0	hsa:3429	ISG12
A8K0H0	hsa:3429	ISG12A
A8K0H0	hsa:3429	P27
P22888	hsa:3973	LHCGR
P22888	hsa:3973	FLJ41504
P22888	hsa:3973	HHG
P22888	hsa:3973	LCGR
P22888	hsa:3973	LGR2
P22888	hsa:3973	LH/CG-R
P22888	hsa:3973	LH/CGR
P22888	hsa:3973	LHR
P22888	hsa:3973	LHRHR
P22888	hsa:3973	LSH-R
P22888	hsa:3973	ULG5
A8K9T0	hsa:9236	CCPG1
A8K9T0	hsa:9236	CPR8
A8K9T0	hsa:9236	FLJ60574
A8K9T0	hsa:9236	KIAA1254
A8K0H7	hsa:2898	GRIK2
A8K0H7	hsa:2898	EAA4
A8K0H7	hsa:2898	GLR6
A8K0H7	hsa:2898	GLUK6
A8K0H7	hsa:2898	GLUR6
A8K0H7	hsa:2898	GluK2
A8K0H7	hsa:2898	MGC74427
A8K0H7	hsa:2898	MRT6
A8K9T9	hsa:5198	PFAS
A8K9T9	hsa:5198	FGAMS
A8K9T9	hsa:5198	FGARAT
A8K9T9	hsa:5198	KIAA0361
A8K9T9	hsa:5198	PURL
B3KT33	hsa:1105	CHD1
B3KT33	hsa:1105	DKFZp686E2337
B3KT38	hsa:79711	IPO4
B3KT38	hsa:79711	FLJ23338
B3KT38	hsa:79711	Imp4
B3KT38	hsa:79711	MGC131665
C9JKV9	hsa:8470	SORBS2
C9JKV9	hsa:8470	ARGBP2
C9JKV9	hsa:8470	FLJ93447
C9JKV9	hsa:8470	KIAA0777
C9JKV9	hsa:8470	PRO0618
Q2HNT3	hsa:7940	LST1
Q2HNT3	hsa:7940	B144
Q2HNT3	hsa:7940	D6S49E
Q2HNT3	hsa:7940	LST-1
Q2HNT3	hsa:7940	MGC119006
Q2HNT3	hsa:7940	MGC119007
Q6TDP4	hsa:339451	KLHL17
Q6TDP4	hsa:339451	RP11-54O7.6
Q96J42	hsa:79770	TXNDC15
Q96J42	hsa:79770	C5orf14
Q96J42	hsa:79770	FLJ22625
Q96J42	hsa:79770	UNQ335
C9JFM0	hsa:5803	PTPRZ1
C9JFM0	hsa:5803	HPTPZ
C9JFM0	hsa:5803	HPTPzeta
C9JFM0	hsa:5803	PTP-ZETA
C9JFM0	hsa:5803	PTP18
C9JFM0	hsa:5803	PTPRZ
C9JFM0	hsa:5803	PTPZ
C9JFM0	hsa:5803	RPTPB
C9JFM0	hsa:5803	RPTPbeta
C9JFM0	hsa:5803	phosphacan
A6NHW8	hsa:10943	MSL3
A6NHW8	hsa:10943	DKFZp586J1822
A6NHW8	hsa:10943	MSL3L1
G5EA08	hsa:84886	C1orf198
G5EA08	hsa:84886	DKFZp667D152
G5EA08	hsa:84886	FLJ14525
G5EA08	hsa:84886	FLJ16283
G5EA08	hsa:84886	FLJ38847
G5EA08	hsa:84886	MGC10710
G5EA00	hsa:123207	C15orf40
G5EA00	hsa:123207	FLJ33606
G5EA00	hsa:123207	MGC29937
G5EA01	hsa:153768	PRELID2
G5EA01	hsa:153768	FLJ38376
G5EA01	hsa:153768	MGC21644
G5EA02	hsa:55345	C4orf21
G5EA02	hsa:55345	DKFZp313L226
G5EA02	hsa:55345	DKFZp434C0927
G5EA02	hsa:55345	FLJ11331
G5EA02	hsa:55345	FLJ33237
G5EA02	hsa:55345	FLJ44066
B2R812	hsa:6338	SCNN1B
B2R812	hsa:6338	BESC1
B2R812	hsa:6338	ENaCb
B2R812	hsa:6338	ENaCbeta
B2R812	hsa:6338	SCNEB
Q6ZS56	hsa:80274	SCUBE1
Q9NV23	hsa:55301	OLAH
Q9NV23	hsa:55301	AURA1
Q9NV23	hsa:55301	FLJ11106
Q9NV23	hsa:55301	MGC51852
Q9NV23	hsa:55301	SAST
Q9NV23	hsa:55301	THEDC1
Q9P219	hsa:440193	CCDC88C
Q9P219	hsa:440193	DAPLE
Q9P219	hsa:440193	FLJ00354
Q9P219	hsa:440193	HkRP2
Q9P219	hsa:440193	KIAA1509
Q9NV29	hsa:55273	TMEM100
Q9NV29	hsa:55273	FLJ10970
Q9NV29	hsa:55273	FLJ37856
B4E361	hsa:8837	CFLAR
B4E361	hsa:8837	CASH
B4E361	hsa:8837	CASP8AP1
B4E361	hsa:8837	CLARP
B4E361	hsa:8837	Casper
B4E361	hsa:8837	FLAME
B4E361	hsa:8837	FLAME-1
B4E361	hsa:8837	FLAME1
B4E361	hsa:8837	FLIP
B4E361	hsa:8837	I-FLICE
B4E361	hsa:8837	MRIT
B4E361	hsa:8837	c-FLIP
B4E361	hsa:8837	c-FLIPL
B4E361	hsa:8837	c-FLIPR
B4E361	hsa:8837	c-FLIPS
E5RJX5	hsa:203074	PRSS55
E5RJX5	hsa:203074	T-SP1
E5RJX5	hsa:203074	UNQ9391
Q9UQ26	hsa:9699	RIMS2
Q9UQ26	hsa:9699	DKFZp781A0653
Q9UQ26	hsa:9699	KIAA0751
Q9UQ26	hsa:9699	OBOE
Q9UQ26	hsa:9699	RAB3IP3
Q9UQ26	hsa:9699	RIM2
Q86UA6	hsa:84268	RPAIN
Q86UA6	hsa:84268	FLJ25625
Q86UA6	hsa:84268	FLJ30490
Q86UA6	hsa:84268	FLJ42429
Q86UA6	hsa:84268	HRIP
Q86UA6	hsa:84268	MGC4189
Q86UA6	hsa:84268	RIP
Q86UA1	hsa:55015	PRPF39
Q86UA1	hsa:55015	FLJ11128
Q86UA1	hsa:55015	FLJ20666
Q86UA1	hsa:55015	FLJ45460
Q86UA1	hsa:55015	MGC149842
Q86UA1	hsa:55015	MGC149843
Q86UA3	hsa:60314	C12orf10
Q86UA3	hsa:60314	MST024
Q86UA3	hsa:60314	MSTP024
Q86UA3	hsa:60314	MYG
Q86UA3	hsa:60314	MYG1
Q6ZVH7	hsa:339768	ESPNL
Q6ZVH7	hsa:339768	FLJ42568
Q6ZVH7	hsa:339768	MGC99829
Q86UA8	hsa:6594	SMARCA1
Q86UA8	hsa:6594	DKFZp686D1623
Q86UA8	hsa:6594	FLJ41547
Q86UA8	hsa:6594	ISWI
Q86UA8	hsa:6594	NURF140
Q86UA8	hsa:6594	SNF2L
Q86UA8	hsa:6594	SNF2L1
Q86UA8	hsa:6594	SNF2LB
Q86UA8	hsa:6594	SNF2LT
Q86UA8	hsa:6594	SWI
Q86UA8	hsa:6594	SWI2
D6RCP7	hsa:100287404	ubiquitin carboxyl-terminal hydrolase 17-like
Q14155	hsa:8874	ARHGEF7
Q14155	hsa:8874	BETA-PIX
Q14155	hsa:8874	COOL-1
Q14155	hsa:8874	COOL1
Q14155	hsa:8874	DKFZp686C12170
Q14155	hsa:8874	DKFZp761K1021
Q14155	hsa:8874	KIAA0142
Q14155	hsa:8874	KIAA0412
Q14155	hsa:8874	Nbla10314
Q14155	hsa:8874	P50
Q14155	hsa:8874	P50BP
Q14155	hsa:8874	P85
Q14155	hsa:8874	P85COOL1
Q14155	hsa:8874	P85SPR
Q14155	hsa:8874	PAK3
Q14155	hsa:8874	PIXB
Q14153	hsa:9679	FAM53B
Q14153	hsa:9679	FLJ13019
Q14153	hsa:9679	KIAA0140
Q14153	hsa:9679	RP11-12J10.2
Q14153	hsa:9679	bA12J10.2
Q7RTU9	hsa:161497	STRC
Q7RTU9	hsa:161497	DFNB16
Q7RTU9	hsa:161497	MGC156147
Q7RTU3	hsa:167826	OLIG3
Q7RTU3	hsa:167826	Bhlhb7
Q7RTU3	hsa:167826	bHLHe20
Q7RTU1	hsa:150921	TCF23
Q7RTU1	hsa:150921	OUT
Q7RTU1	hsa:150921	TCF-23
Q7RTU1	hsa:150921	bHLHa24
Q7RTU7	hsa:100129885	SCXA
Q7RTU7	hsa:100129885	SCX
Q7RTU7	hsa:100129885	SCXB
Q7RTU7	hsa:100129885	bHLHa41
Q7RTU7	hsa:642658	SCXB
Q7RTU7	hsa:642658	SCXA
Q7RTU7	hsa:642658	bHLHa48
Q7RTU4	hsa:727857	BHLHA9
Q7RTU4	hsa:727857	BHLHF42
Q96CU9	hsa:55572	FOXRED1
Q96CU9	hsa:55572	H17
Q5K4E3	hsa:146547	PRSS36
Q5K4E3	hsa:146547	FLJ90661
P0C7I6	hsa:126075	CCDC159
P0C7I6	hsa:126075	FLJ45351
P0C7I6	hsa:126075	FLJ79238
Q969I3	hsa:92292	GLYATL1
Q969I3	hsa:92292	FLJ26507
Q969I3	hsa:92292	FLJ34646
Q969I3	hsa:92292	GATF-C
Q969I3	hsa:92292	GNAT
Q969I3	hsa:92292	MGC15397
Q969I3	hsa:92292	MGC15937
B2RN22	hsa:57156	TMEM63C
B2RN22	hsa:57156	C14orf171
P0C7I0	hsa:392188	USP17L8
O43913	hsa:5001	ORC5
O43913	hsa:5001	ORC5L
O43913	hsa:5001	ORC5P
O43913	hsa:5001	ORC5T
O43914	hsa:7305	TYROBP
O43914	hsa:7305	DAP12
O43914	hsa:7305	KARAP
O43914	hsa:7305	PLOSL
O43915	hsa:2277	FIGF
O43915	hsa:2277	VEGF-D
O43915	hsa:2277	VEGFD
O43916	hsa:8534	CHST1
O43916	hsa:8534	C6ST
O43916	hsa:8534	GST-1
O43916	hsa:8534	KS6ST
O43916	hsa:8534	KSGal6ST
O43916	hsa:8534	KSST
O43918	hsa:326	AIRE
O43918	hsa:326	AIRE1
O43918	hsa:326	APECED
O43918	hsa:326	APS1
O43918	hsa:326	APSI
O43918	hsa:326	PGA1
Q9Y6G5	hsa:51397	COMMD10
Q9Y6G5	hsa:51397	FLJ11285
Q9Y6G5	hsa:51397	PTD002
Q9Y6G1	hsa:28978	TMEM14A
Q9Y6G1	hsa:28978	C6orf73
Q9Y6G3	hsa:28977	MRPL42
Q9Y6G3	hsa:28977	L31MT
Q9Y6G3	hsa:28977	L42MT
Q9Y6G3	hsa:28977	MRP-L31
Q9Y6G3	hsa:28977	MRP-L42
Q9Y6G3	hsa:28977	MRP-S32
Q9Y6G3	hsa:28977	MRPL31
Q9Y6G3	hsa:28977	MRPS32
Q9Y6G3	hsa:28977	PTD007
Q9Y6G3	hsa:28977	RPML31
Q9Y6G3	hsa:28977	S32MT
Q9UKX5	hsa:22801	ITGA11
Q9UKX5	hsa:22801	HsT18964
Q5HYW3	hsa:340526	RGAG4
Q5HYW3	hsa:340526	6430402L03Rik
Q5HYW3	hsa:340526	KIAA2001
Q5HYW3	hsa:340526	MAR5
Q5HYW3	hsa:340526	MART5
Q6R739	hsa:3107	HLA-C
Q6R739	hsa:3107	D6S204
Q6R739	hsa:3107	FLJ27082
Q6R739	hsa:3107	HLA-JY3
Q6R739	hsa:3107	HLC-C
Q6R739	hsa:3107	PSORS1
Q9UKX3	hsa:8735	MYH13
Q9UKX3	hsa:8735	MyHC-eo
Q6GTM5	hsa:6309	SC5DL
Q6GTM5	hsa:6309	ERG3
Q6GTM5	hsa:6309	S5DES
Q6GTM5	hsa:6309	SC5D
Q9BUX1	hsa:79094	CHAC1
Q9BUX1	hsa:79094	MGC4504
Q6PHW0	hsa:389434	IYD
Q6PHW0	hsa:389434	C6orf71
Q6PHW0	hsa:389434	DEHAL1
Q6PHW0	hsa:389434	TDH4
Q6PHW0	hsa:389434	dJ422F24.1
Q86TE4	hsa:338645	LUZP2
Q86TE4	hsa:338645	FLJ45795
Q86TE4	hsa:338645	KFSP2566
Q86TE4	hsa:338645	PRO6246
Q8NHA4	hsa:81392	OR2AE1
Q8NHA4	hsa:81392	OR2AE2
O15194	hsa:10217	CTDSPL
O15194	hsa:10217	C3orf8
O15194	hsa:10217	HYA22
O15194	hsa:10217	PSR1
O15194	hsa:10217	RBSP3
O15194	hsa:10217	SCP3
Q7Z5G4	hsa:51125	GOLGA7
Q7Z5G4	hsa:51125	GCP16
Q7Z5G4	hsa:51125	GOLGA3AP1
Q7Z5G4	hsa:51125	GOLGA7A
Q7Z5G4	hsa:51125	HSPC041
Q7Z5G4	hsa:51125	MGC21096
Q7Z5G4	hsa:51125	MGC4876
B7Z8H0	hsa:4998	ORC1
B7Z8H0	hsa:4998	HSORC1
B7Z8H0	hsa:4998	ORC1L
B7Z8H0	hsa:4998	PARC1
Q7Z5G6	hsa:3661	IRF3
Q7Z5G9	hsa:63916	ELMO2
Q7Z5G9	hsa:63916	CED-12
Q7Z5G9	hsa:63916	CED12
Q7Z5G9	hsa:63916	ELMO-2
Q7Z5G9	hsa:63916	FLJ11656
Q7Z5G9	hsa:63916	KIAA1834
Q6IS24	hsa:64409	WBSCR17
Q6IS24	hsa:64409	DKFZp434I2216
Q6IS24	hsa:64409	DKFZp761D2324
Q6IS24	hsa:64409	GALNT16
Q6IS24	hsa:64409	GALNT20
Q6IS24	hsa:64409	GALNTL3
P08195	hsa:6520	SLC3A2
P08195	hsa:6520	4F2
P08195	hsa:6520	4F2HC
P08195	hsa:6520	4T2HC
P08195	hsa:6520	CD98
P08195	hsa:6520	CD98HC
P08195	hsa:6520	MDU1
P08195	hsa:6520	NACAE
E7EU02	hsa:5174	PDZK1
E7EU02	hsa:5174	CAP70
E7EU02	hsa:5174	CLAMP
E7EU02	hsa:5174	NHERF-3
E7EU02	hsa:5174	NHERF3
E7EU02	hsa:5174	PDZD1
P23378	hsa:2731	GLDC
P23378	hsa:2731	GCE
P23378	hsa:2731	GCSP
P23378	hsa:2731	HYGN1
P23378	hsa:2731	MGC138198
P23378	hsa:2731	MGC138200
P27469	hsa:50486	G0S2
P27469	hsa:50486	RP1-28O10.2
Q5W0Z9	hsa:253832	ZDHHC20
Q5W0Z9	hsa:253832	FLJ25952
Q5W0Z9	hsa:253832	MGC126005
Q9UEF7	hsa:9365	KL
Q9H239	hsa:79148	MMP28
Q9H239	hsa:79148	EPILYSIN
Q9H239	hsa:79148	MM28
Q9H239	hsa:79148	MMP-28
Q9H239	hsa:79148	MMP25
Q9H237	hsa:64840	PORCN
Q9H237	hsa:64840	DHOF
Q9H237	hsa:64840	FODH
Q9H237	hsa:64840	MG61
Q9H237	hsa:64840	MGC29687
Q9H237	hsa:64840	PORC
Q9H237	hsa:64840	PPN
Q9H237	hsa:64840	por
Q8NEQ5	hsa:128346	C1orf162
Q8NEQ5	hsa:128346	MGC24133
Q8NEQ6	hsa:149563	C1orf64
Q8NEQ6	hsa:149563	ERRF
Q8NEQ6	hsa:149563	MGC24047
Q8NEQ6	hsa:149563	RP11-5P18.4
Q2NKQ1	hsa:129049	SGSM1
Q2NKQ1	hsa:129049	KIAA1941
Q2NKQ1	hsa:129049	MGC133298
Q2NKQ1	hsa:129049	RUTBC2
G3V215	hsa:91612	CHURC1
G3V215	hsa:91612	C14orf52
G3V215	hsa:91612	FLJ33064
G3V215	hsa:91612	FLJ51978
G3V215	hsa:91612	FLJ78804
G3V215	hsa:91612	chch
Q6VVB1	hsa:378884	NHLRC1
Q6VVB1	hsa:378884	EPM2A
Q6VVB1	hsa:378884	EPM2B
Q6VVB1	hsa:378884	MALIN
Q6VVB1	hsa:378884	MGC119262
Q6VVB1	hsa:378884	MGC119264
Q6VVB1	hsa:378884	MGC119265
Q6VVB1	hsa:378884	bA204B7.2
Q8IV97	hsa:8140	SLC7A5
Q8IV97	hsa:8140	4F2LC
Q8IV97	hsa:8140	CD98
Q8IV97	hsa:8140	D16S469E
Q8IV97	hsa:8140	E16
Q8IV97	hsa:8140	LAT1
Q8IV97	hsa:8140	MPE16
Q8IV97	hsa:8140	hLAT1
P41091	hsa:1968	EIF2S3
P41091	hsa:1968	EIF2
P41091	hsa:1968	EIF2G
P41091	hsa:1968	EIF2gamma
P41091	hsa:1968	eIF-2gA
Q8N3W6	hsa:7915	ALDH5A1
Q8N3W6	hsa:7915	SSADH
Q8N3W6	hsa:7915	SSDH
Q9UJT9	hsa:23194	FBXL7
Q9UJT9	hsa:23194	FBL6
Q9UJT9	hsa:23194	FBL7
Q9UJT1	hsa:51174	TUBD1
Q9UJT1	hsa:51174	FLJ12709
Q9UJT1	hsa:51174	TUBD
Q9UJT0	hsa:51175	TUBE1
Q9UJT0	hsa:51175	FLJ22589
Q9UJT0	hsa:51175	FLJ44203
Q9UJT0	hsa:51175	TUBE
Q9UJT0	hsa:51175	dJ142L7.2
Q9UJT2	hsa:60385	TSKS
Q9UJT2	hsa:60385	STK22S1
Q9UJT2	hsa:60385	TSKS1
Q9UJT2	hsa:60385	TSSKS
Q5TCK7	hsa:79957	PAQR6
Q5TCK7	hsa:79957	FLJ22672
Q5TCK1	hsa:11243	PMF1
H0UI48	hsa:2534	FYN
H0UI48	hsa:2534	MGC45350
H0UI48	hsa:2534	SLK
H0UI48	hsa:2534	SYN
H0UI48	hsa:2534	p59-FYN
B4DKD8	hsa:950	SCARB2
B4DKD8	hsa:950	AMRF
B4DKD8	hsa:950	CD36L2
B4DKD8	hsa:950	EPM4
B4DKD8	hsa:950	HLGP85
B4DKD8	hsa:950	LGP85
B4DKD8	hsa:950	LIMP-2
B4DKD8	hsa:950	LIMPII
B4DKD8	hsa:950	SR-BII
B4DKD7	hsa:5869	RAB5B
Q6NX45	hsa:342132	ZNF774
Q6NX45	hsa:342132	MGC75360
Q9H6L4	hsa:79637	ARMC7
Q9H6L4	hsa:79637	FLJ22160
Q9H6L5	hsa:54463	FAM134B
Q9H6L5	hsa:54463	FLJ20152
Q9H6L5	hsa:54463	FLJ22155
Q9H6L5	hsa:54463	FLJ22179
Q9H6L5	hsa:54463	JK-1
Q9H6L5	hsa:54463	JK1
Q9H6L2	hsa:79583	TMEM231
Q9H6L2	hsa:79583	ALYE870
Q9H6L2	hsa:79583	FLJ22167
Q9H6L2	hsa:79583	PRO1886
Q9HC44	hsa:60313	GPBP1L1
Q9HC44	hsa:60313	RP11-767N6.1
Q49A56	hsa:2803	GOLGA4
Q49A56	hsa:2803	GCP2
Q49A56	hsa:2803	GOLG
Q49A56	hsa:2803	MU-RMS-40.18
Q49A56	hsa:2803	p230
P52824	hsa:1609	DGKQ
P52824	hsa:1609	DAGK
P52824	hsa:1609	DAGK4
P52824	hsa:1609	DAGK7
Q8N5Y2	hsa:10943	MSL3
Q8N5Y2	hsa:10943	DKFZp586J1822
Q8N5Y2	hsa:10943	MSL3L1
D3U720	hsa:100134934	TEN1
D3U720	hsa:100134934	C17orf106
D3U720	hsa:100134934	DKFZp686C0493
D3U720	hsa:100134934	DKFZp686G1463
D3U720	hsa:100134934	FLJ39785
D3U720	hsa:100134934	MGC54300
Q8N5Y8	hsa:54956	PARP16
Q8N5Y8	hsa:54956	C15orf30
Q8N5Y8	hsa:54956	FLJ20509
Q8N5Y8	hsa:54956	FLJ25281
Q8N5Y8	hsa:54956	pART15
B1ALW3	hsa:9630	GNA14
B1ALW1	hsa:7295	TXN
B1ALW1	hsa:7295	DKFZp686B1993
B1ALW1	hsa:7295	MGC61975
B1ALW1	hsa:7295	TRDX
B1ALW1	hsa:7295	TRX
B1ALW1	hsa:7295	TRX1
B1ALW7	hsa:22796	COG2
B1ALW7	hsa:22796	LDLC
F1T0K8	hsa:100652929	HP09025
F1T0K8	hsa:100653230	uncharacterized LOC100653230
F1T0K5	hsa:25806	VAX2
F1T0K5	hsa:25806	DRES93
F5H1V8	hsa:10982	MAPRE2
F5H1V8	hsa:10982	EB1
F5H1V8	hsa:10982	EB2
F5H1V8	hsa:10982	RP1
Q96N58	hsa:147660	ZNF578
Q96N58	hsa:147660	FLJ31384
E7ETR2	hsa:672	BRCA1
E7ETR2	hsa:672	BRCAI
E7ETR2	hsa:672	BRCC1
E7ETR2	hsa:672	BROVCA1
E7ETR2	hsa:672	IRIS
E7ETR2	hsa:672	PNCA4
E7ETR2	hsa:672	PPP1R53
E7ETR2	hsa:672	PSCP
E7ETR2	hsa:672	RNF53
Q5T215	hsa:100128327	BET3L
Q5T215	hsa:100128327	FLJ11180
Q5T215	hsa:100128327	TRAPPC3L
Q5T215	hsa:100128327	bA259P20.2
B4DXY8	hsa:10669	CGREF1
B4DXY8	hsa:10669	CGR11
B4DXY4	hsa:79797	ZNF408
B4DXY4	hsa:79797	FLJ12827
O60830	hsa:10245	TIMM17B
O60830	hsa:10245	DXS9822
O60830	hsa:10245	TIM17B
O60831	hsa:11230	PRAF2
O60831	hsa:11230	FLJ57916
O60832	hsa:1736	DKC1
O60832	hsa:1736	CBF5
O60832	hsa:1736	DKC
O60832	hsa:1736	DKCX
O60832	hsa:1736	FLJ97620
O60832	hsa:1736	NAP57
O60832	hsa:1736	NOLA4
O60832	hsa:1736	XAP101
C4P0D3	hsa:27185	DISC1
C4P0D3	hsa:27185	C1orf136
C4P0D3	hsa:27185	FLJ13381
C4P0D3	hsa:27185	FLJ21640
C4P0D3	hsa:27185	FLJ25311
C4P0D3	hsa:27185	FLJ41105
C4P0D3	hsa:27185	KIAA0457
C4P0D3	hsa:27185	SCZD9
C4P0D2	hsa:27185	DISC1
C4P0D2	hsa:27185	C1orf136
C4P0D2	hsa:27185	FLJ13381
C4P0D2	hsa:27185	FLJ21640
C4P0D2	hsa:27185	FLJ25311
C4P0D2	hsa:27185	FLJ41105
C4P0D2	hsa:27185	KIAA0457
C4P0D2	hsa:27185	SCZD9
C4P0D1	hsa:27185	DISC1
C4P0D1	hsa:27185	C1orf136
C4P0D1	hsa:27185	FLJ13381
C4P0D1	hsa:27185	FLJ21640
C4P0D1	hsa:27185	FLJ25311
C4P0D1	hsa:27185	FLJ41105
C4P0D1	hsa:27185	KIAA0457
C4P0D1	hsa:27185	SCZD9
C4P0D0	hsa:27185	DISC1
C4P0D0	hsa:27185	C1orf136
C4P0D0	hsa:27185	FLJ13381
C4P0D0	hsa:27185	FLJ21640
C4P0D0	hsa:27185	FLJ25311
C4P0D0	hsa:27185	FLJ41105
C4P0D0	hsa:27185	KIAA0457
C4P0D0	hsa:27185	SCZD9
B4DNT4	hsa:23529	CLCF1
B4DNT4	hsa:23529	BSF-3
B4DNT4	hsa:23529	BSF3
B4DNT4	hsa:23529	CISS2
B4DNT4	hsa:23529	CLC
B4DNT4	hsa:23529	NNT-1
B4DNT4	hsa:23529	NNT1
B4DNT4	hsa:23529	NR6
Q7LDG7	hsa:10235	RASGRP2
Q7LDG7	hsa:10235	CALDAG-GEFI
Q7LDG7	hsa:10235	CDC25L
A8K936	hsa:166793	ZBTB49
A8K936	hsa:166793	FLJ38559
A8K936	hsa:166793	MGC126279
A8K936	hsa:166793	MGC126280
A8K936	hsa:166793	ZNF509
A8K930	hsa:23301	EHBP1
A8K930	hsa:23301	HPC12
A8K930	hsa:23301	KIAA0903
A8K930	hsa:23301	NACSIN
A8K931	hsa:27291	C10orf28
A8K931	hsa:27291	FLJ25458
A8K931	hsa:27291	FLJ37160
A8K931	hsa:27291	GIDRP86
A8K931	hsa:27291	GIDRP88
A8K931	hsa:27291	PSORT
A8K931	hsa:27291	R3HCC1L
A8K932	hsa:64147	KIF9
A8K932	hsa:64147	MGC104186
Q9UHF5	hsa:27190	IL17B
Q9UHF5	hsa:27190	IL-17B
Q9UHF5	hsa:27190	IL-20
Q9UHF5	hsa:27190	MGC138900
Q9UHF5	hsa:27190	MGC138901
Q9UHF5	hsa:27190	NIRF
Q9UHF5	hsa:27190	ZCYTO7
Q9NVW2	hsa:51132	RLIM
Q9NVW2	hsa:51132	DKFZp686N06224
Q9NVW2	hsa:51132	FLJ25923
Q9NVW2	hsa:51132	FLJ41093
Q9NVW2	hsa:51132	FLJ42887
Q9NVW2	hsa:51132	FLJ45986
Q9NVW2	hsa:51132	MGC15161
Q9NVW2	hsa:51132	NY-REN-43
Q9NVW2	hsa:51132	RNF12
Q9UHF4	hsa:53832	IL20RA
Q9UHF4	hsa:53832	FLJ40993
Q9UHF4	hsa:53832	IL-20R1
Q9UHF4	hsa:53832	ZCYTOR7
Q9UHF7	hsa:7227	TRPS1
Q9UHF7	hsa:7227	GC79
Q9UHF7	hsa:7227	LGCR
Q9UHF7	hsa:7227	MGC134928
A8KAD5	hsa:114879	OSBPL5
A8KAD5	hsa:114879	FLJ42929
A8KAD5	hsa:114879	OBPH1
A8KAD5	hsa:114879	ORP5
F5H7H5	hsa:84707	BEX2
F5H7H5	hsa:84707	BEX1
F5H7H5	hsa:84707	DJ79P11.1
F5H7H0	hsa:9446	GSTO1
F5H7H0	hsa:9446	DKFZp686H13163
F5H7H0	hsa:9446	GSTO_1-1
F5H7H0	hsa:9446	GSTTLp28
F5H7H0	hsa:9446	P28
F5H7H0	hsa:9446	SPG-R
F8W153	hsa:100294341	ADP-ribosylation factor-like protein 17-like
Q765I0	hsa:257313	UTS2D
Q765I0	hsa:257313	MGC138371
Q765I0	hsa:257313	U2B
Q765I0	hsa:257313	URP
Q13029	hsa:7799	PRDM2
Q13029	hsa:7799	HUMHOXY1
Q13029	hsa:7799	KMT8
Q13029	hsa:7799	MTB-ZF
Q13029	hsa:7799	RIZ
Q13029	hsa:7799	RIZ1
Q13029	hsa:7799	RIZ2
Q9BXL8	hsa:55038	CDCA4
Q9BXL8	hsa:55038	FLJ20764
Q9BXL8	hsa:55038	FLJ52878
Q9BXL8	hsa:55038	HEPP
Q9BXL8	hsa:55038	MGC19517
Q9BXL8	hsa:55038	SEI-3/HEPP
B2R6A1	hsa:11067	C10orf10
B2R6A1	hsa:11067	DEPP
B2R6A1	hsa:11067	FIG
Q9BXL7	hsa:84433	CARD11
Q9BXL7	hsa:84433	BIMP3
Q9BXL7	hsa:84433	CARMA1
Q9BXL7	hsa:84433	MGC133069
Q13021	hsa:7851	MALL
Q13021	hsa:7851	BENE
Q13021	hsa:7851	MGC4419
Q9BXL5	hsa:55363	HEMGN
Q9BXL5	hsa:55363	EDAG
Q9BXL5	hsa:55363	EDAG-1
Q8N1K5	hsa:387357	THEMIS
Q8N1K5	hsa:387357	C6orf190
Q8N1K5	hsa:387357	C6orf207
Q8N1K5	hsa:387357	FLJ40584
Q8N1K5	hsa:387357	GASP
Q8N1K5	hsa:387357	MGC163388
Q8N1K5	hsa:387357	SPOT
Q8N1K5	hsa:387357	TSEPA
Q8N1K5	hsa:387357	bA325O24.3
Q8N1K5	hsa:387357	bA325O24.4
A6NGV1	hsa:6418	SET
A6NGV1	hsa:6418	2PP2A
A6NGV1	hsa:6418	I2PP2A
A6NGV1	hsa:6418	IGAAD
A6NGV1	hsa:6418	IPP2A2
A6NGV1	hsa:6418	PHAPII
A6NGV1	hsa:6418	TAF-I
A6NGV1	hsa:6418	TAF-IBETA
Q92527	hsa:56311	ANKRD7
Q92527	hsa:56311	TSA806
P43003	hsa:6507	SLC1A3
P43003	hsa:6507	EA6
P43003	hsa:6507	EAAT1
P43003	hsa:6507	FLJ25094
P43003	hsa:6507	GLAST
P43003	hsa:6507	GLAST1
G3V4J3	hsa:79178	THTPA
G3V4J3	hsa:79178	FLJ33428
G3V4J3	hsa:79178	FLJ36892
G3V4J3	hsa:79178	MGC2652
G3V4J3	hsa:79178	THTP
G3V4J3	hsa:79178	THTPASE
P43007	hsa:6509	SLC1A4
P43007	hsa:6509	ASCT1
P43007	hsa:6509	SATT
P43005	hsa:6505	SLC1A1
P43005	hsa:6505	EAAC1
P43005	hsa:6505	EAAT3
P43004	hsa:6506	SLC1A2
P43004	hsa:6506	EAAT2
P43004	hsa:6506	GLT-1
Q92521	hsa:9488	PIGB
Q92521	hsa:9488	MGC21236
E9PFK7	hsa:167127	UGT3A2
E9PFK7	hsa:167127	MGC119426
E9PFK7	hsa:167127	MGC119429
Q9NPI9	hsa:3773	KCNJ16
Q9NPI9	hsa:3773	BIR9
Q9NPI9	hsa:3773	KIR5.1
Q9NPI9	hsa:3773	MGC33717
Q9NPI8	hsa:2188	FANCF
Q9NPI8	hsa:2188	FAF
Q9NPI8	hsa:2188	MGC126856
Q9NPI5	hsa:27231	ITGB1BP3
Q9NPI5	hsa:27231	MGC126624
Q9NPI5	hsa:27231	MIBP
Q9NPI5	hsa:27231	NRK2
Q9NPI7	hsa:51315	KRCC1
Q9NPI7	hsa:51315	CHBP2
Q9NPI7	hsa:51315	FLJ22333
Q9NPI6	hsa:55802	DCP1A
Q9NPI6	hsa:55802	FLJ21691
Q9NPI6	hsa:55802	HSA275986
Q9NPI6	hsa:55802	Nbla00360
Q9NPI6	hsa:55802	SMAD4IP1
Q9NPI6	hsa:55802	SMIF
Q9NPI1	hsa:29117	BRD7
Q9NPI1	hsa:29117	BP75
Q9NPI1	hsa:29117	CELTIX1
Q9NPI1	hsa:29117	NAG4
Q5RI15	hsa:116228	COX20
Q5RI15	hsa:116228	FAM36A
Q5RI15	hsa:116228	FLJ43269
A6NMI8	hsa:53339	BTBD1
A6NMI8	hsa:53339	C15orf1
A6NMI8	hsa:53339	NS5ATP8
P04179	hsa:6648	SOD2
P04179	hsa:6648	IPOB
P04179	hsa:6648	MNSOD
P04179	hsa:6648	MVCD6
Q05397	hsa:5747	PTK2
Q05397	hsa:5747	FADK
Q05397	hsa:5747	FAK
Q05397	hsa:5747	FAK1
Q05397	hsa:5747	FRNK
Q05397	hsa:5747	PPP1R71
Q05397	hsa:5747	p125FAK
Q05397	hsa:5747	pp125FAK
Q14249	hsa:2021	ENDOG
Q14249	hsa:2021	FLJ27463
Q14246	hsa:2015	EMR1
Q14246	hsa:2015	TM7LN3
Q14247	hsa:2017	CTTN
Q14247	hsa:2017	EMS1
Q14247	hsa:2017	FLJ34459
Q14244	hsa:9053	MAP7
Q14244	hsa:9053	E-MAP-115
Q14244	hsa:9053	EMAP115
Q14242	hsa:6404	SELPLG
Q14242	hsa:6404	CD162
Q14242	hsa:6404	CLA
Q14242	hsa:6404	PSGL-1
Q14242	hsa:6404	PSGL1
Q5VTQ0	hsa:158219	TTC39B
Q5VTQ0	hsa:158219	C9orf52
Q5VTQ0	hsa:158219	FLJ33868
Q14240	hsa:1974	EIF4A2
Q14240	hsa:1974	BM-010
Q14240	hsa:1974	DDX2B
Q14240	hsa:1974	EIF4A
Q14240	hsa:1974	EIF4F
Q14240	hsa:1974	eIF-4A-II
Q14240	hsa:1974	eIF4A-II
Q14241	hsa:6924	TCEB3
Q14241	hsa:6924	EloA
Q14241	hsa:6924	FLJ38760
Q14241	hsa:6924	FLJ42849
Q14241	hsa:6924	SIII
Q14241	hsa:6924	SIII_p110
Q14241	hsa:6924	TCEB3A
A2BEK1	hsa:6992	PPP1R11
A2BEK1	hsa:6992	HCG-V
A2BEK1	hsa:6992	HCGV
A2BEK1	hsa:6992	IPP3
A2BEK1	hsa:6992	MGC125741
A2BEK1	hsa:6992	MGC125742
A2BEK1	hsa:6992	MGC125743
A2BEK1	hsa:6992	TCTE5
A2BEK1	hsa:6992	TCTEX5
Q53XR6	hsa:4087	SMAD2
Q53XR6	hsa:4087	JV18
Q53XR6	hsa:4087	JV18-1
Q53XR6	hsa:4087	MADH2
Q53XR6	hsa:4087	MADR2
Q53XR6	hsa:4087	MGC22139
Q53XR6	hsa:4087	MGC34440
Q53XR6	hsa:4087	hMAD-2
Q53XR6	hsa:4087	hSMAD2
Q7RTN6	hsa:92335	STRADA
Q7RTN6	hsa:92335	FLJ90524
Q7RTN6	hsa:92335	LYK5
Q7RTN6	hsa:92335	NY-BR-96
Q7RTN6	hsa:92335	PMSE
Q7RTN6	hsa:92335	STRAD
Q7RTN6	hsa:92335	Stlk
Q53XR2	hsa:7884	SLBP
Q53XR2	hsa:7884	HBP
P46695	hsa:8870	IER3
P46695	hsa:8870	DIF-2
P46695	hsa:8870	DIF2
P46695	hsa:8870	GLY96
P46695	hsa:8870	IEX-1
P46695	hsa:8870	IEX-1L
P46695	hsa:8870	IEX1
P46695	hsa:8870	PRG1
Q96LT9	hsa:55599	RNPC3
Q96LT9	hsa:55599	DKFZp667O0118
Q96LT9	hsa:55599	FLJ20008
Q96LT9	hsa:55599	FLJ25070
Q96LT9	hsa:55599	KIAA183
Q96LT9	hsa:55599	RBM40
Q96LT9	hsa:55599	RNP
Q96LT6	hsa:148304	C1orf74
Q96LT6	hsa:148304	FLJ25078
Q96LT7	hsa:203228	C9orf72
Q96LT7	hsa:203228	ALSFTD
Q96LT7	hsa:203228	FTDALS
Q96LT7	hsa:203228	MGC23980
Q96LT4	hsa:142891	SAMD8
Q96LT4	hsa:142891	FLJ25082
Q96LT4	hsa:142891	SMSr
O94955	hsa:22836	RHOBTB3
O94955	hsa:22836	KIAA0878
O94956	hsa:11309	SLCO2B1
O94956	hsa:11309	DKFZp686E0517
O94956	hsa:11309	KIAA0880
O94956	hsa:11309	OATP-B
O94956	hsa:11309	OATP2B1
O94956	hsa:11309	OATPB
O94956	hsa:11309	SLC21A9
Q4G0P3	hsa:54768	HYDIN
Q4G0P3	hsa:54768	DKFZp434D0513
Q4G0P3	hsa:54768	DKFZp434L0850
Q4G0P3	hsa:54768	FLJ12871
Q4G0P3	hsa:54768	FLJ14665
Q4G0P3	hsa:54768	HYDIN1
Q4G0P3	hsa:54768	HYDIN2
Q4G0P3	hsa:54768	KIAA1864
Q4G0P3	hsa:54768	PPP1R31
[truncated: 120,589 more rows]
