# Supplementary material for: GEMINI: Integrative Exploration of Genetic Variation and Genome Annotations
Source: PLoS Comput Biol. 2013 Jul 18;9(7):e1003153. doi: 10.1371/journal.pcbi.1003153 (PMC3715403; doi:10.1371/journal.pcbi.1003153)
Supplement: Protocol S1 — GEMINI source code, documentation, and unit test files. (GZ) [file pcbi.1003153.s002.gz › gemini/gemini/annotation_provenance/KEGG/make_path_files/mart_export_transcripts66.txt]

UniProt/SwissProt Accession	UniProt/TrEMBL Accession	Associated Gene Name	HGNC symbol	Ensembl Gene ID	Ensembl Transcript ID
		TRAV35	TRAV35	ENSG00000211814	ENST00000390462
	A0JD30	TRAV36DV7	TRAV36DV7	ENSG00000211815	ENST00000390463
		TRAV38-1	TRAV38-1	ENSG00000211816	ENST00000390464
	A2NVP9	TRAV38-2DV8	TRAV38-2DV8	ENSG00000211817	ENST00000390465
	A0JD32	TRAV38-2DV8	TRAV38-2DV8	ENSG00000211817	ENST00000390465
		TRAV39	TRAV39	ENSG00000211818	ENST00000390466
		TRAV40	TRAV40	ENSG00000211819	ENST00000390467
		TRAV41	TRAV41	ENSG00000211820	ENST00000390468
	A0N8U5	TRDV2	TRDV2	ENSG00000211821	ENST00000390469
	A0JD36	TRDV2	TRDV2	ENSG00000211821	ENST00000390469
		TRDD1	TRDD1	ENSG00000223997	ENST00000415118
		TRDD2	TRDD2	ENSG00000237235	ENST00000434970
		TRDD3	TRDD3	ENSG00000228985	ENST00000448914
		TRDJ1	TRDJ1	ENSG00000211825	ENST00000390473
		TRDJ4	TRDJ4	ENSG00000211826	ENST00000390474
		TRDJ2	TRDJ2	ENSG00000211827	ENST00000390475
		TRDJ3	TRDJ3	ENSG00000211828	ENST00000390476
B7Z8K6		TRDC	TRDC	ENSG00000211829	ENST00000390477
	A0JD37	TRDV3	TRDV3	ENSG00000256590	ENST00000535880
		TRAJ61	TRAJ61	ENSG00000211831	ENST00000390479
		TRAJ59	TRAJ59	ENSG00000211832	ENST00000390480
		TRAJ58	TRAJ58	ENSG00000211833	ENST00000390481
	A0N4V6	TRAJ57	TRAJ57	ENSG00000211834	ENST00000390482
	A0N4V7	TRAJ56	TRAJ56	ENSG00000211835	ENST00000390483
		TRAJ54	TRAJ54	ENSG00000211836	ENST00000390484
	A0N4V9	TRAJ53	TRAJ53	ENSG00000211837	ENST00000390485
	A0N4W0	TRAJ52	TRAJ52	ENSG00000211838	ENST00000390486
		TRAJ50	TRAJ50	ENSG00000211839	ENST00000390487
		TRAJ49	TRAJ49	ENSG00000211840	ENST00000390488
	A0N4W4	TRAJ48	TRAJ48	ENSG00000211841	ENST00000390489
		TRAJ47	TRAJ47	ENSG00000211842	ENST00000390490
	A0N4W6	TRAJ46	TRAJ46	ENSG00000211843	ENST00000390491
	A0N4W7	TRAJ45	TRAJ45	ENSG00000211844	ENST00000390492
		TRAJ44	TRAJ44	ENSG00000211845	ENST00000390493
		TRAJ43	TRAJ43	ENSG00000211846	ENST00000390494
	A0N4X0	TRAJ42	TRAJ42	ENSG00000211847	ENST00000390495
		TRAJ41	TRAJ41	ENSG00000211848	ENST00000390496
	A0N4X2	TRAJ40	TRAJ40	ENSG00000211849	ENST00000390497
	A0N4X3	TRAJ39	TRAJ39	ENSG00000211850	ENST00000390498
		TRAJ38	TRAJ38	ENSG00000211851	ENST00000390499
		TRAJ37	TRAJ37	ENSG00000211852	ENST00000390500
		TRAJ36	TRAJ36	ENSG00000211853	ENST00000390501
		TRAJ35	TRAJ35	ENSG00000211854	ENST00000390502
	A0N4X5	TRAJ34	TRAJ34	ENSG00000211855	ENST00000390503
		TRAJ33	TRAJ33	ENSG00000211856	ENST00000390504
		TRAJ32	TRAJ32	ENSG00000211857	ENST00000390505
		TRAJ31	TRAJ31	ENSG00000211858	ENST00000390506
		TRAJ30	TRAJ30	ENSG00000211859	ENST00000390507
		TRAJ29	TRAJ29	ENSG00000211860	ENST00000390508
	A0N4Y1	TRAJ28	TRAJ28	ENSG00000211861	ENST00000390509
	A0N4Y2	TRAJ27	TRAJ27	ENSG00000211862	ENST00000390510
		TRAJ26	TRAJ26	ENSG00000211863	ENST00000390511
		TRAJ25	TRAJ25	ENSG00000211864	ENST00000390512
	A0N4Y5	TRAJ24	TRAJ24	ENSG00000211865	ENST00000390513
	A0N4Y6	TRAJ23	TRAJ23	ENSG00000211866	ENST00000390514
		TRAJ22	TRAJ22	ENSG00000211867	ENST00000390515
		TRAJ21	TRAJ21	ENSG00000211868	ENST00000390516
		TRAJ20	TRAJ20	ENSG00000211869	ENST00000390517
		TRAJ19	TRAJ19	ENSG00000211870	ENST00000390518
	A0N4Z0	TRAJ18	TRAJ18	ENSG00000211871	ENST00000390519
	A0N4Z1	TRAJ17	TRAJ17	ENSG00000211872	ENST00000390520
		TRAJ16	TRAJ16	ENSG00000211873	ENST00000390521
		TRAJ14	TRAJ14	ENSG00000211875	ENST00000390523
	A0N4Z4	TRAJ13	TRAJ13	ENSG00000211876	ENST00000390524
		TRAJ12	TRAJ12	ENSG00000211877	ENST00000390525
		TRAJ11	TRAJ11	ENSG00000211878	ENST00000390526
	A0N4Z7	TRAJ10	TRAJ10	ENSG00000211879	ENST00000390527
	A0N4Z8	TRAJ9	TRAJ9	ENSG00000211880	ENST00000390528
		TRAJ8	TRAJ8	ENSG00000211881	ENST00000390529
	A0N500	TRAJ7	TRAJ7	ENSG00000211882	ENST00000390530
		TRAJ6	TRAJ6	ENSG00000211883	ENST00000390531
		TRAJ5	TRAJ5	ENSG00000211884	ENST00000390532
	A0N503	TRAJ4	TRAJ4	ENSG00000211885	ENST00000390533
		TRAJ3	TRAJ3	ENSG00000211886	ENST00000390534
	A0N505	TRAJ2	TRAJ2	ENSG00000211887	ENST00000390535
	A0N506	TRAJ1	TRAJ1	ENSG00000211888	ENST00000390536
	A0N8L7	TRAC	TRAC	ENSG00000229164	ENST00000478163
	Q5W0G6	TRBV20OR9-2	TRBV20OR9-2	ENSG00000205274	ENST00000379435
	Q5W0G5	TRBV21OR9-2	TRBV21OR9-2	ENSG00000183938	ENST00000331828
	Q5W0G4	TRBV23OR9-2	TRBV23OR9-2	ENSG00000229063	ENST00000390389
P03986		TRGC2	TRGC2	ENSG00000227191	ENST00000436911
		TRGJ2	TRGJ2	ENSG00000211687	ENST00000390333
		TRGJP2	TRGJP2	ENSG00000211688	ENST00000390334
	Q0VGM3	TRGC1	TRGC1	ENSG00000211689	ENST00000443402
		TRGJ1	TRGJ1	ENSG00000211690	ENST00000390337
		TRGJP	TRGJP	ENSG00000211691	ENST00000390338
		TRGJP1	TRGJP1	ENSG00000211692	ENST00000390339
	Q99601	TRGV11	TRGV11	ENSG00000211693	ENST00000390340
		TRGV10	TRGV10	ENSG00000211694	ENST00000390341
	A4D1X2	TRGV9	TRGV9	ENSG00000211695	ENST00000444775
	Q99603	TRGV9	TRGV9	ENSG00000211695	ENST00000444775
		TRGV8	TRGV8	ENSG00000211696	ENST00000390343
	A2NUW5	TRGV5	TRGV5	ENSG00000211697	ENST00000390344
		TRGV4	TRGV4	ENSG00000211698	ENST00000390345
P03979		TRGV3	TRGV3	ENSG00000211699	ENST00000390346
		TRGV2	TRGV2	ENSG00000233306	ENST00000426402
		TRGV1	TRGV1	ENSG00000211701	ENST00000390348
P01834		IGKC	IGKC	ENSG00000211592	ENST00000390237
		IGKJ5	IGKJ5	ENSG00000211593	ENST00000390238
		IGKJ4	IGKJ4	ENSG00000211594	ENST00000390239
		IGKJ3	IGKJ3	ENSG00000211595	ENST00000390240
		IGKJ2	IGKJ2	ENSG00000211596	ENST00000390241
		IGKJ1	IGKJ1	ENSG00000211597	ENST00000390242
P06312		IGKV4-1	IGKV4-1	ENSG00000211598	ENST00000390243
P06313		IGKV4-1	IGKV4-1	ENSG00000211598	ENST00000390243
P06314		IGKV4-1	IGKV4-1	ENSG00000211598	ENST00000390243
P06315		IGKV5-2	IGKV5-2	ENSG00000211599	ENST00000390244
P01602		IGKV1-5	IGKV1-5	ENSG00000243466	ENST00000496168
		IGKV1-6	IGKV1-6	ENSG00000239855	ENST00000464162
P04434		IGKV3-7	IGKV3-7	ENSG00000243063	ENST00000390247
		IGKV1-8	IGKV1-8	ENSG00000240671	ENST00000495489
		IGKV1-9	IGKV1-9	ENSG00000241755	ENST00000493819
P04433		IGKV3-11	IGKV3-11	ENSG00000241351	ENST00000483158
		IGKV1-12	IGKV1-12	ENSG00000243290	ENST00000480492
P04207		IGKV3-15	IGKV3-15	ENSG00000244437	ENST00000390252
		IGKV1-16	IGKV1-16	ENSG00000240864	ENST00000479981
	A2MYE2	IGKV1-17	IGKV1-17	ENSG00000240382	ENST00000490686
	A2MYE1	IGKV1-17	IGKV1-17	ENSG00000240382	ENST00000490686
P18135		IGKV3-20	IGKV3-20	ENSG00000239951	ENST00000492167
P01621		IGKV3-20	IGKV3-20	ENSG00000239951	ENST00000492167
P18136		IGKV3-20	IGKV3-20	ENSG00000239951	ENST00000492167
		IGKV6-21	IGKV6-21	ENSG00000211611	ENST00000390256
		IGKV2-24	IGKV2-24	ENSG00000241294	ENST00000484817
		IGKV1-27	IGKV1-27	ENSG00000244575	ENST00000498435
		IGKV2-28	IGKV2-28	ENSG00000244116	ENST00000482769
P06310		IGKV2-30	IGKV2-30	ENSG00000243238	ENST00000468494
		IGKV1-33	IGKV1-33	ENSG00000242076	ENST00000473726
		IGKV1-37	IGKV1-37	ENSG00000239862	ENST00000465170
P04431	F8VX91	IGKV1-39	IGKV1-39	ENSG00000242371	ENST00000498574
P01614	B7ZMG8	IGKV2-40	IGKV2-40	ENSG00000211619	ENST00000390264
P01834	B7ZMG8	IGKV2D-40	IGKV2D-40	ENSG00000251039	ENST00000429992
P01834	F8VX91	IGKV1D-39	IGKV1D-39	ENSG00000251546	ENST00000448155
		IGKV1D-37	IGKV1D-37	ENSG00000250036	ENST00000509129
		IGKV1D-33	IGKV1D-33	ENSG00000239975	ENST00000390265
		IGKV2D-30	IGKV2D-30	ENSG00000239571	ENST00000474213
	A2NJV5	IGKV2D-29	IGKV2D-29	ENSG00000243264	ENST00000491977
		IGKV2D-28	IGKV2D-28	ENSG00000242534	ENST00000453166
		IGKV2D-26	IGKV2D-26	ENSG00000211623	ENST00000390268
		IGKV2D-24	IGKV2D-24	ENSG00000241566	ENST00000462693
		IGKV6D-21	IGKV6D-21	ENSG00000225523	ENST00000436451
		IGKV3D-20	IGKV3D-20	ENSG00000211625	ENST00000390270
		IGKV6D-41	IGKV6D-41	ENSG00000211626	ENST00000390271
		IGKV1D-17	IGKV1D-17	ENSG00000242766	ENST00000483379
P01601	A0N8J1	IGKV1D-16	IGKV1D-16	ENSG00000241244	ENST00000492446
P04207		IGKV3D-15	IGKV3D-15	ENSG00000224041	ENST00000417279
		IGKV1D-13	IGKV1D-13	ENSG00000211630	ENST00000390275
		IGKV1D-12	IGKV1D-12	ENSG00000240834	ENST00000390276
		IGKV3D-11	IGKV3D-11	ENSG00000211632	ENST00000390277
	A2NXD2	IGKV1D-42	IGKV1D-42	ENSG00000211633	ENST00000390278
		IGKV1D-43	IGKV1D-43	ENSG00000242580	ENST00000468879
		IGKV1D-8	IGKV1D-8	ENSG00000239819	ENST00000471857
		IGKV3D-7	IGKV3D-7	ENSG00000235896	ENST00000423080
P01877		IGHA2	IGHA2	ENSG00000211890	ENST00000390539
P01854		IGHE	IGHE	ENSG00000211891	ENST00000390541
P01861		IGHG4	IGHG4	ENSG00000211892	ENST00000390543
P01859		IGHG2	IGHG2	ENSG00000211893	ENST00000390545
P01876	Q6MZW0	IGHA1	IGHA1	ENSG00000211895	ENST00000390547
P01876	Q9UP60	IGHA1	IGHA1	ENSG00000211895	ENST00000390547
P01876	Q96K68	IGHA1	IGHA1	ENSG00000211895	ENST00000390547
P01876	Q8NCL6	IGHA1	IGHA1	ENSG00000211895	ENST00000390547
		IGHG1	IGHG1	ENSG00000211896	ENST00000390548
P01857	A8K008	IGHG1	IGHG1	ENSG00000211896	ENST00000390549
P01857	Q6GMX6	IGHG1	IGHG1	ENSG00000211896	ENST00000390549
P01857	Q5EFE5	IGHG1	IGHG1	ENSG00000211896	ENST00000390549
		IGHG1	IGHG1	ENSG00000211896	ENST00000390542
	Q86TT2	IGHG3	IGHG3	ENSG00000211897	ENST00000390551
		IGHD	IGHD	ENSG00000211898	ENST00000390556
P01871	Q86TT1	IGHM	IGHM	ENSG00000211899	ENST00000390559
		IGHJ6	IGHJ6	ENSG00000211900	ENST00000390560
		IGHJ5	IGHJ5	ENSG00000242472	ENST00000488476
		IGHJ4	IGHJ4	ENSG00000240041	ENST00000461719
		IGHJ3	IGHJ3	ENSG00000242887	ENST00000463911
		IGHJ2	IGHJ2	ENSG00000211904	ENST00000390564
		IGHJ1	IGHJ1	ENSG00000211905	ENST00000390565
		IGHD7-27	IGHD7-27	ENSG00000236597	ENST00000439842
		IGHD1-26	IGHD1-26	ENSG00000211907	ENST00000390567
		IGHD6-25	IGHD6-25	ENSG00000225825	ENST00000452198
		IGHD5-24	IGHD5-24	ENSG00000211909	ENST00000390569
		IGHD4-23	IGHD4-23	ENSG00000227196	ENST00000437320
		IGHD3-22	IGHD3-22	ENSG00000211911	ENST00000390571
		IGHD2-21	IGHD2-21	ENSG00000211912	ENST00000390572
	A0A578	TRBV5-1	TRBV5-1	ENSG00000260227	ENST00000568724
		IGHD1-20	IGHD1-20	ENSG00000237020	ENST00000450276
	A0A577	TRBV4-1	TRBV4-1	ENSG00000260745	ENST00000562440
		IGHD6-19	IGHD6-19	ENSG00000211914	ENST00000390574
	A0A575	TRBV2	TRBV2	ENSG00000260309	ENST00000563469
		IGHD5-18	IGHD5-18	ENSG00000211915	ENST00000390575
	A0A576	TRBV3-1	TRBV3-1	ENSG00000260222	ENST00000564780
		IGHD4-17	IGHD4-17	ENSG00000227800	ENST00000431870
		IGHV2OR16-5	IGHV2OR16-5	ENSG00000214618	ENST00000398679
		IGHD3-16	IGHD3-16	ENSG00000211917	ENST00000390577
		AC136428.1		ENSG00000235755	ENST00000438532
		IGHD2-15	IGHD2-15	ENSG00000211918	ENST00000390578
		IGHD1-14	IGHD1-14	ENSG00000227108	ENST00000451044
		IGHD6-13	IGHD6-13	ENSG00000211920	ENST00000390580
		IGHD5-12	IGHD5-12	ENSG00000211921	ENST00000390581
	A0A586	TRBV6-1	TRBV6-1	ENSG00000261506	ENST00000563832
		IGHD4-11	IGHD4-11	ENSG00000232543	ENST00000431440
		TRBV7-1	TRBV7-1	ENSG00000260407	ENST00000565028
	A0A539	TRBV4-2	TRBV4-2	ENSG00000259829	ENST00000569652
		IGHD3-10	IGHD3-10	ENSG00000211923	ENST00000390583
		IGHD3-9	IGHD3-9	ENSG00000211924	ENST00000390584
	A0A590	TRBV6-2	TRBV6-2	ENSG00000260885	ENST00000562386
	A0A588	TRBV6-2	TRBV6-2	ENSG00000260885	ENST00000562386
	A0A540	TRBV6-2	TRBV6-2	ENSG00000260885	ENST00000562386
		IGHD2-8	IGHD2-8	ENSG00000211925	ENST00000390585
	A0A589	TRBV4-3	TRBV4-3	ENSG00000259825	ENST00000563669
		IGHD1-7	IGHD1-7	ENSG00000237197	ENST00000430425
	A0A590	TRBV6-3	TRBV6-3	ENSG00000261626	ENST00000564083
	A0A588	TRBV6-3	TRBV6-3	ENSG00000261626	ENST00000564083
	A0A540	TRBV6-3	TRBV6-3	ENSG00000261626	ENST00000564083
		IGHD6-6	IGHD6-6	ENSG00000228131	ENST00000454691
	A0A591	TRBV7-2	TRBV7-2	ENSG00000261785	ENST00000567755
	A0A541	TRBV7-2	TRBV7-2	ENSG00000261785	ENST00000567755
		IGHD5-5	IGHD5-5	ENSG00000211928	ENST00000390588
		IGHD4-4	IGHD4-4	ENSG00000233655	ENST00000414852
		IGHD3-3	IGHD3-3	ENSG00000211930	ENST00000390590
	A0A579	TRBV6-4	TRBV6-4	ENSG00000261287	ENST00000565091
		IGHD2-2	IGHD2-2	ENSG00000211931	ENST00000390591
	A0A592	TRBV7-3	TRBV7-3	ENSG00000260080	ENST00000561716
		IGHD1-1	IGHD1-1	ENSG00000236170	ENST00000454908
		TRBV5-3	TRBV5-3	ENSG00000261237	ENST00000566862
	A0A580	TRBV9	TRBV9	ENSG00000261031	ENST00000569470
		IGHV6-1	IGHV6-1	ENSG00000211933	ENST00000390593
	A0A581	TRBV10-1	TRBV10-1	ENSG00000261700	ENST00000569366
	A0A543	TRBV10-1	TRBV10-1	ENSG00000261700	ENST00000569366
	A0A582	TRBV11-1	TRBV11-1	ENSG00000260437	ENST00000563245
P23083		IGHV1-2	IGHV1-2	ENSG00000211934	ENST00000390594
	A0A583	TRBV10-2	TRBV10-2	ENSG00000260546	ENST00000563791
	A0A585	TRBV6-5	TRBV6-5	ENSG00000261412	ENST00000567630
		IGHV1-3	IGHV1-3	ENSG00000211935	ENST00000390595
	A0A594	TRBV7-4	TRBV7-4	ENSG00000259913	ENST00000566285
	A0A595	TRBV5-4	TRBV5-4	ENSG00000260843	ENST00000568011
		IGHV4-4	IGHV4-4	ENSG00000211936	ENST00000390596
	A0A596	TRBV6-6	TRBV6-6	ENSG00000260116	ENST00000565578
		IGHV2-5	IGHV2-5	ENSG00000211937	ENST00000390597
	A0A597	TRBV5-5	TRBV5-5	ENSG00000260732	ENST00000567655
		TRBV6-7	TRBV6-7	ENSG00000260429	ENST00000569960
	A0A598	TRBV7-6	TRBV7-6	ENSG00000260216	ENST00000564119
	A0A599	TRBV5-6	TRBV5-6	ENSG00000260106	ENST00000563598
	Q9ULB6	IGHV3-7	IGHV3-7	ENSG00000211938	ENST00000390598
		TRBV6-8	TRBV6-8	ENSG00000261463	ENST00000569944
	A0A5A0	TRBV7-7	TRBV7-7	ENSG00000261022	ENST00000568405
		IGHV1-8	IGHV1-8	ENSG00000211939	ENST00000390599
		TRBV5-7	TRBV5-7	ENSG00000261484	ENST00000563141
		TRBV6-9	TRBV6-9	ENSG00000260074	ENST00000562511
		IGHV3-9	IGHV3-9	ENSG00000211940	ENST00000390600
	A0A5A1	TRBV7-8	TRBV7-8	ENSG00000261571	ENST00000567144
	A0A5A2	TRBV5-8	TRBV5-8	ENSG00000261563	ENST00000565894
		IGHV3-11	IGHV3-11	ENSG00000211941	ENST00000390601
	A0A5A3	TRBV7-9	TRBV7-9	ENSG00000260890	ENST00000564548
	A0A5A4	TRBV13	TRBV13	ENSG00000260143	ENST00000563042
	A0A5A5	TRBV10-3	TRBV10-3	ENSG00000261601	ENST00000566578
	A0A5A6	TRBV11-3	TRBV11-3	ENSG00000260705	ENST00000565202
		IGHV3-13	IGHV3-13	ENSG00000211942	ENST00000390602
		TRBV12-3	TRBV12-3	ENSG00000260904	ENST00000566020
	A0A5A8	TRBV12-4	TRBV12-4	ENSG00000259824	ENST00000565836
	A0A5A9	TRBV12-5	TRBV12-5	ENSG00000260481	ENST00000568728
		IGHV3-15	IGHV3-15	ENSG00000211943	ENST00000390603
	A0A5B0	TRBV14	TRBV14	ENSG00000260915	ENST00000565754
	A0A5B1	TRBV15	TRBV15	ENSG00000261414	ENST00000562412
		IGHV3-16	IGHV3-16	ENSG00000211944	ENST00000390604
		TRBV16	TRBV16	ENSG00000260028	ENST00000563122
		TRBV17	TRBV17	ENSG00000261112	ENST00000568296
	A0A5B2	TRBV18	TRBV18	ENSG00000260204	ENST00000566373
		IGHV1-18	IGHV1-18	ENSG00000211945	ENST00000390605
	A0A5B3	TRBV19	TRBV19	ENSG00000260424	ENST00000566680
	A0A5B4	TRBV20-1	TRBV20-1	ENSG00000260050	ENST00000563174
		IGHV3-20	IGHV3-20	ENSG00000211946	ENST00000390606
		TRBV23-1	TRBV23-1	ENSG00000260076	ENST00000564695
	A0A5C1	TRBV24-1	TRBV24-1	ENSG00000260767	ENST00000566736
	A0A5C2	TRBV25-1	TRBV25-1	ENSG00000260486	ENST00000562278
		IGHV3-21	IGHV3-21	ENSG00000211947	ENST00000390607
	A0A5B5	TRBV27	TRBV27	ENSG00000261110	ENST00000564229
	A0A5B6	TRBV28	TRBV28	ENSG00000259851	ENST00000567778
	A0A5B7	TRBV29-1	TRBV29-1	ENSG00000261450	ENST00000566487
P01764		IGHV3-23	IGHV3-23	ENSG00000211949	ENST00000390609
		TRBJ2-1	TRBJ2-1	ENSG00000261830	ENST00000564782
		TRBJ2-2	TRBJ2-2	ENSG00000261339	ENST00000562364
		IGHV1-24	IGHV1-24	ENSG00000211950	ENST00000390610
		TRBJ2-2P	TRBJ2-2P	ENSG00000259960	ENST00000568132
		TRBJ2-3	TRBJ2-3	ENSG00000260535	ENST00000570261
		IGHV2-26	IGHV2-26	ENSG00000211951	ENST00000390611
		TRBJ2-4	TRBJ2-4	ENSG00000261119	ENST00000569780
		TRBJ2-5	TRBJ2-5	ENSG00000260373	ENST00000566152
		TRBJ2-6	TRBJ2-6	ENSG00000260712	ENST00000562885
		TRBJ2-7	TRBJ2-7	ENSG00000260783	ENST00000568349
		IGHV4-28	IGHV4-28	ENSG00000211952	ENST00000390612
		TRBC2.1		ENSG00000260881	ENST00000570020
	A0A5C0	TRBV30	TRBV30	ENSG00000261262	ENST00000567307
A6NJS3		IGHV1OR21-1	IGHV1OR21-1	ENSG00000169861	ENST00000302092
		IGHV3-30	IGHV3-30	ENSG00000211953	ENST00000390613
		IGHV4-31	IGHV4-31	ENSG00000231475	ENST00000438142
		IGHV3-33	IGHV3-33	ENSG00000211955	ENST00000390615
	Q5NV92	IGLV4-69	IGLV4-69	ENSG00000211637	ENST00000390282
		IGHV4-34	IGHV4-34	ENSG00000211956	ENST00000390616
		IGHV3-35	IGHV3-35	ENSG00000211957	ENST00000390617
	Q5NV62	IGLV8-61	IGLV8-61	ENSG00000211638	ENST00000390283
		IGHV3-38	IGHV3-38	ENSG00000211958	ENST00000390618
	Q5NV79	IGLV4-60	IGLV4-60	ENSG00000211639	ENST00000390284
		IGHV4-39	IGHV4-39	ENSG00000211959	ENST00000390619
	Q5NV88	IGLV6-57	IGLV6-57	ENSG00000211640	ENST00000390285
	Q5NV87	IGLV11-55	IGLV11-55	ENSG00000211641	ENST00000390286
		IGHV3-43	IGHV3-43	ENSG00000232216	ENST00000434710
	Q5NV86	IGLV10-54	IGLV10-54	ENSG00000211642	ENST00000390287
	A2MYD1	IGLV5-52	IGLV5-52	ENSG00000211643	ENST00000390289
P06316	A2MYD2	IGLV1-51	IGLV1-51	ENSG00000211644	ENST00000390290
		IGHV1-45	IGHV1-45	ENSG00000211961	ENST00000390621
P01743		IGHV1-46	IGHV1-46	ENSG00000211962	ENST00000390622
	A2MYD3	IGLV1-50	IGLV1-50	ENSG00000211645	ENST00000390291
	A2MYC8	IGLV9-49	IGLV9-49	ENSG00000223350	ENST00000427632
	Q8TBD0	IGLV9-49	IGLV9-49	ENSG00000223350	ENST00000427632
	A2MYC9	IGLV5-48	IGLV5-48	ENSG00000211647	ENST00000390293
		IGHV3-48	IGHV3-48	ENSG00000211964	ENST00000390624
	A2MYD0	IGLV1-47	IGLV1-47	ENSG00000211648	ENST00000390294
		IGHV3-49	IGHV3-49	ENSG00000211965	ENST00000390625
	Q5NV83	IGLV7-46	IGLV7-46	ENSG00000211649	ENST00000390295
	Q5NV82	IGLV5-45	IGLV5-45	ENSG00000211650	ENST00000390296
	Q5NV81	IGLV1-44	IGLV1-44	ENSG00000211651	ENST00000390297
		IGHV5-51	IGHV5-51	ENSG00000211966	ENST00000390626
P04211	Q5NV80	IGLV7-43	IGLV7-43	ENSG00000211652	ENST00000390298
P04211	A0N8J8	IGLV7-43	IGLV7-43	ENSG00000211652	ENST00000390298
		IGHV3-53	IGHV3-53	ENSG00000211967	ENST00000390627
	Q5NV69	IGLV1-40	IGLV1-40	ENSG00000211653	ENST00000390299
	Q5NV68	IGLV5-37	IGLV5-37	ENSG00000211654	ENST00000390300
		IGHV1-58	IGHV1-58	ENSG00000211968	ENST00000390628
	Q5NV70	IGLV1-36	IGLV1-36	ENSG00000211655	ENST00000390301
	Q5NV67	IGLV1-36	IGLV1-36	ENSG00000211655	ENST00000390301
		IGHV4-59	IGHV4-59	ENSG00000224373	ENST00000390629
	Q86SX2	IGHV4-59	IGHV4-59	ENSG00000224373	ENST00000455737
		IGLV2-33	IGLV2-33	ENSG00000211656	ENST00000390302
		IGLV3-32	IGLV3-32	ENSG00000211657	ENST00000390303
		IGHV4-61	IGHV4-61	ENSG00000211970	ENST00000390630
	Q5NV91	IGLV3-27	IGLV3-27	ENSG00000211658	ENST00000390304
		IGHV3-64	IGHV3-64	ENSG00000223648	ENST00000454421
	Q5NV90	IGLV3-25	IGLV3-25	ENSG00000211659	ENST00000390305
		IGHV3-66	IGHV3-66	ENSG00000211972	ENST00000390632
	Q5NV89	IGLV2-23	IGLV2-23	ENSG00000211660	ENST00000390306
	Q5NV75	IGLV3-22	IGLV3-22	ENSG00000211661	ENST00000390307
	Q5NV74	IGLV3-21	IGLV3-21	ENSG00000211662	ENST00000390308
		IGHV1-69	IGHV1-69	ENSG00000211973	ENST00000390633
	A2N2W9	IGLV3-19	IGLV3-19	ENSG00000211663	ENST00000390309
		IGHV2-70	IGHV2-70	ENSG00000211974	ENST00000390634
	Q5NV65	IGLV2-18	IGLV2-18	ENSG00000211664	ENST00000390310
	Q5NV64	IGLV3-16	IGLV3-16	ENSG00000211665	ENST00000390311
		IGHV3-72	IGHV3-72	ENSG00000225698	ENST00000433072
		IGHV3-73	IGHV3-73	ENSG00000211976	ENST00000390636
	Q5NV63	IGLV2-14	IGLV2-14	ENSG00000211666	ENST00000390312
		IGHV3-74	IGHV3-74	ENSG00000224650	ENST00000424969
	Q5NV85	IGLV3-12	IGLV3-12	ENSG00000211667	ENST00000390313
	Q5NV84	IGLV2-11	IGLV2-11	ENSG00000211668	ENST00000390314
	A2MYD4	IGLV3-10	IGLV3-10	ENSG00000211669	ENST00000390315
	A2MYD5	IGLV3-9	IGLV3-9	ENSG00000211670	ENST00000390316
	A2MYD6	IGLV2-8	IGLV2-8	ENSG00000211671	ENST00000390317
	Q6PIL0	IGHV7-81	IGHV7-81	ENSG00000211979	ENST00000390639
	A0A575	TRBV2	TRBV2	ENSG00000226660	ENST00000455382
	Q5NV61	IGLV4-3	IGLV4-3	ENSG00000211672	ENST00000390318
	A0A576	TRBV3-1	TRBV3-1	ENSG00000237702	ENST00000390387
	A0A577	TRBV4-1	TRBV4-1	ENSG00000211710	ENST00000390357
	A0M8Q7	IGLV3-1	IGLV3-1	ENSG00000211673	ENST00000390319
	A0A578	TRBV5-1	TRBV5-1	ENSG00000211734	ENST00000390381
		IGLJ1	IGLJ1	ENSG00000211674	ENST00000390320
	A0A586	TRBV6-1	TRBV6-1	ENSG00000211706	ENST00000390353
	A0M8Q9	IGLC1	IGLC1	ENSG00000211675	ENST00000390321
		TRBV7-1	TRBV7-1	ENSG00000211707	ENST00000547918
		IGLJ2	IGLJ2	ENSG00000211676	ENST00000390322
	A0A539	TRBV4-2	TRBV4-2	ENSG00000211745	ENST00000390392
P0CG04		IGLC2	IGLC2	ENSG00000211677	ENST00000390323
	A0A5A1	TRBV7-8	TRBV7-8	ENSG00000229200	ENST00000390359
		IGLJ3	IGLJ3	ENSG00000211678	ENST00000390324
		TRBV6-9	TRBV6-9	ENSG00000211732	ENST00000390379
		TRBV5-7	TRBV5-7	ENSG00000211731	ENST00000390378
P0CG04		IGLC3	IGLC3	ENSG00000211679	ENST00000390325
	A0A5A0	TRBV7-7	TRBV7-7	ENSG00000253291	ENST00000390377
		IGLJ4	IGLJ4	ENSG00000211680	ENST00000390326
		TRBV6-8	TRBV6-8	ENSG00000253534	ENST00000390376
		IGLJ5	IGLJ5	ENSG00000211681	ENST00000390327
	A0A599	TRBV5-6	TRBV5-6	ENSG00000211728	ENST00000390375
	A0A598	TRBV7-6	TRBV7-6	ENSG00000211727	ENST00000390374
		IGLJ6	IGLJ6	ENSG00000211682	ENST00000390328
		TRBV6-7	TRBV6-7	ENSG00000253188	ENST00000390373
	A0A597	TRBV5-5	TRBV5-5	ENSG00000211725	ENST00000390372
		IGLJ7	IGLJ7	ENSG00000211684	ENST00000390330
A0M8Q6		IGLC7	IGLC7	ENSG00000211685	ENST00000390331
	A0A596	TRBV6-6	TRBV6-6	ENSG00000211724	ENST00000390371
		TRAV1-1	TRAV1-1	ENSG00000255569	ENST00000542354
	A0A595	TRBV5-4	TRBV5-4	ENSG00000230099	ENST00000454561
		TRAV1-2	TRAV1-2	ENSG00000256553	ENST00000390423
	A0A594	TRBV7-4	TRBV7-4	ENSG00000253409	ENST00000390369
		TRAV2	TRAV2	ENSG00000211776	ENST00000390424
	A0A585	TRBV6-5	TRBV6-5	ENSG00000211721	ENST00000390368
		TRAV3	TRAV3	ENSG00000211777	ENST00000390425
	A0A583	TRBV10-2	TRBV10-2	ENSG00000229769	ENST00000426318
		TRAV4	TRAV4	ENSG00000211778	ENST00000390426
	A0A582	TRBV11-1	TRBV11-1	ENSG00000211720	ENST00000390367
		TRAV5	TRAV5	ENSG00000211779	ENST00000390427
	A0A581	TRBV10-1	TRBV10-1	ENSG00000211717	ENST00000390364
	A0A543	TRBV10-1	TRBV10-1	ENSG00000211717	ENST00000390364
		TRAV6	TRAV6	ENSG00000211780	ENST00000390428
	A0A580	TRBV9	TRBV9	ENSG00000211716	ENST00000390363
		TRAV7	TRAV7	ENSG00000211781	ENST00000390429
		TRBV5-3	TRBV5-3	ENSG00000211715	ENST00000390362
		TRAV8-1	TRAV8-1	ENSG00000211782	ENST00000390430
		TRBV7-3	TRBV7-3	ENSG00000211714	ENST00000390361
		TRAV9-1	TRAV9-1	ENSG00000211783	ENST00000390431
	A0A542	TRBV6-4	TRBV6-4	ENSG00000211713	ENST00000390360
		TRAV10	TRAV10	ENSG00000211784	ENST00000390432
		TRAV12-1	TRAV12-1	ENSG00000211785	ENST00000390433
		TRBV19	TRBV19	ENSG00000211746	ENST00000390393
		TRAV8-2	TRAV8-2	ENSG00000211786	ENST00000390434
		TRBV20-1	TRBV20-1	ENSG00000211747	ENST00000390394
		TRAV8-3	TRAV8-3	ENSG00000211787	ENST00000390435
		TRBV23-1	TRBV23-1	ENSG00000211749	ENST00000390396
		TRAV13-1	TRAV13-1	ENSG00000211788	ENST00000390436
	A0A5C1	TRBV24-1	TRBV24-1	ENSG00000211750	ENST00000390397
		TRBV25-1	TRBV25-1	ENSG00000211751	ENST00000390398
		TRAV12-2	TRAV12-2	ENSG00000211789	ENST00000390437
P01737		TRAV8-4	TRAV8-4	ENSG00000211790	ENST00000390438
		TRBV27	TRBV27	ENSG00000211752	ENST00000390399
	A0A5B6	TRBV28	TRBV28	ENSG00000211753	ENST00000390400
		TRAV13-2	TRAV13-2	ENSG00000211791	ENST00000390439
	A0A5B7	TRBV29-1	TRBV29-1	ENSG00000232869	ENST00000422143
	A0JD09	TRAV14/DV4.1		ENSG00000211792	ENST00000390440
		TRBJ2-1	TRBJ2-1	ENSG00000211764	ENST00000390412
		TRAV9-2	TRAV9-2	ENSG00000211793	ENST00000390441
		TRBJ2-2	TRBJ2-2	ENSG00000211765	ENST00000390413
		TRAV12-3	TRAV12-3	ENSG00000211794	ENST00000390442
		TRBJ2-2P	TRBJ2-2P	ENSG00000211766	ENST00000390414
		TRBJ2-3	TRBJ2-3	ENSG00000211767	ENST00000390415
		TRAV8-6	TRAV8-6	ENSG00000211795	ENST00000390443
		TRBJ2-4	TRBJ2-4	ENSG00000211768	ENST00000390416
		TRBJ2-5	TRBJ2-5	ENSG00000211769	ENST00000390417
		TRAV16	TRAV16	ENSG00000211796	ENST00000390444
		TRBJ2-6	TRBJ2-6	ENSG00000211770	ENST00000390418
		TRAV17	TRAV17	ENSG00000211797	ENST00000390445
		TRBJ2-7	TRBJ2-7	ENSG00000211771	ENST00000390419
		TRAV18	TRAV18	ENSG00000211798	ENST00000390446
A0A5B9		TRBC2	TRBC2	ENSG00000211772	ENST00000466254
		TRAV19	TRAV19	ENSG00000211799	ENST00000390447
	A0A5C0	TRBV30	TRBV30	ENSG00000237254	ENST00000417977
		TRAV20	TRAV20	ENSG00000211800	ENST00000390448
		AC118274.1		ENSG00000259662	ENST00000539570
	Q86TU3	DIO3	DIO3	ENSG00000258865	ENST00000510508
		TRAV21	TRAV21	ENSG00000211801	ENST00000390449
Q13068	B7ZVY3	GAGE4	GAGE4	ENSG00000255738	ENST00000381700
Q13068	B5MC01	GAGE4	GAGE4	ENSG00000255738	ENST00000381700
		TRAV22	TRAV22	ENSG00000211802	ENST00000390450
B2CW77		KLLN	KLLN	ENSG00000227268	ENST00000445946
C9JUS6		C19orf76	C19orf76	ENSG00000224420	ENST00000420022
	A0JD19	TRAV23DV6	TRAV23DV6	ENSG00000211803	ENST00000390451
B3KVV0		TMPRSS11BNL	TMPRSS11BNL	ENSG00000226894	ENST00000432593
	A0JD20	TRDV1	TRDV1	ENSG00000211804	ENST00000390452
	Q9H496	AL359853.2		ENSG00000258664	ENST00000553856
P0DI80		C17orf110	C17orf110	ENSG00000259120	ENST00000556126
	B7Z3J3	TRAV24	TRAV24	ENSG00000211805	ENST00000390453
	A6NLG4	AC112502.1		ENSG00000258518	ENST00000483851
	Q5VUI0	AL589988.1		ENSG00000259741	ENST00000558098
	Q2LD45	AL589988.1		ENSG00000259741	ENST00000558098
		TRAV25	TRAV25	ENSG00000211806	ENST00000390454
P03886	A6ZHG8	MT-ND1	MT-ND1	ENSG00000198888	ENST00000361390
P03886	Q85KV6	MT-ND1	MT-ND1	ENSG00000198888	ENST00000361390
P03886	Q5Q757	MT-ND1	MT-ND1	ENSG00000198888	ENST00000361390
P03886	Q14WI3	MT-ND1	MT-ND1	ENSG00000198888	ENST00000361390
P03886	G3EBI1	MT-ND1	MT-ND1	ENSG00000198888	ENST00000361390
P03886	D2Y6X8	MT-ND1	MT-ND1	ENSG00000198888	ENST00000361390
P03886	D2Y6X6	MT-ND1	MT-ND1	ENSG00000198888	ENST00000361390
P03886	G5D8P2	MT-ND1	MT-ND1	ENSG00000198888	ENST00000361390
P03886	G5D8K3	MT-ND1	MT-ND1	ENSG00000198888	ENST00000361390
P03886	G5D8J0	MT-ND1	MT-ND1	ENSG00000198888	ENST00000361390
P03886	G5D886	MT-ND1	MT-ND1	ENSG00000198888	ENST00000361390
P03886	G5D821	MT-ND1	MT-ND1	ENSG00000198888	ENST00000361390
P03886	G5D7U3	MT-ND1	MT-ND1	ENSG00000198888	ENST00000361390
P03886	G5D7T0	MT-ND1	MT-ND1	ENSG00000198888	ENST00000361390
P03886	G4W6N9	MT-ND1	MT-ND1	ENSG00000198888	ENST00000361390
P03886	G4W393	MT-ND1	MT-ND1	ENSG00000198888	ENST00000361390
P03886	G4W2J6	MT-ND1	MT-ND1	ENSG00000198888	ENST00000361390
P03886	G4W0U1	MT-ND1	MT-ND1	ENSG00000198888	ENST00000361390
P03886	Q8WCX9	MT-ND1	MT-ND1	ENSG00000198888	ENST00000361390
P03891	Q14X33	MT-ND2	MT-ND2	ENSG00000198763	ENST00000361453
P03891	D3WYY3	MT-ND2	MT-ND2	ENSG00000198763	ENST00000361453
P03891	D3WYY2	MT-ND2	MT-ND2	ENSG00000198763	ENST00000361453
P03891	D3WYY1	MT-ND2	MT-ND2	ENSG00000198763	ENST00000361453
P03891	D3WYY0	MT-ND2	MT-ND2	ENSG00000198763	ENST00000361453
P03891	D2Y6W5	MT-ND2	MT-ND2	ENSG00000198763	ENST00000361453
P03891	D2KBA0	MT-ND2	MT-ND2	ENSG00000198763	ENST00000361453
P03891	Q5Q5D4	MT-ND2	MT-ND2	ENSG00000198763	ENST00000361453
P03891	Q5Q4X1	MT-ND2	MT-ND2	ENSG00000198763	ENST00000361453
P03891	Q5Q467	MT-ND2	MT-ND2	ENSG00000198763	ENST00000361453
P03891	Q5Q3P5	MT-ND2	MT-ND2	ENSG00000198763	ENST00000361453
P03891	Q5Q3N7	MT-ND2	MT-ND2	ENSG00000198763	ENST00000361453
P03891	Q14WT3	MT-ND2	MT-ND2	ENSG00000198763	ENST00000361453
P03891	G5D8P3	MT-ND2	MT-ND2	ENSG00000198763	ENST00000361453
P03891	G5D8H8	MT-ND2	MT-ND2	ENSG00000198763	ENST00000361453
P03891	G5D8C6	MT-ND2	MT-ND2	ENSG00000198763	ENST00000361453
P03891	G5D861	MT-ND2	MT-ND2	ENSG00000198763	ENST00000361453
P03891	G5D848	MT-ND2	MT-ND2	ENSG00000198763	ENST00000361453
P03891	G5D835	MT-ND2	MT-ND2	ENSG00000198763	ENST00000361453
P03891	G5D7Z6	MT-ND2	MT-ND2	ENSG00000198763	ENST00000361453
P03891	G5D7X0	MT-ND2	MT-ND2	ENSG00000198763	ENST00000361453
P03891	G4W4W6	MT-ND2	MT-ND2	ENSG00000198763	ENST00000361453
P03891	G4W1P8	MT-ND2	MT-ND2	ENSG00000198763	ENST00000361453
P03891	G4W127	MT-ND2	MT-ND2	ENSG00000198763	ENST00000361453
P03891	G4VZN3	MT-ND2	MT-ND2	ENSG00000198763	ENST00000361453
P03891	G4VZG8	MT-ND2	MT-ND2	ENSG00000198763	ENST00000361453
P03891	C6JWH4	MT-ND2	MT-ND2	ENSG00000198763	ENST00000361453
		TRAV26-1	TRAV26-1	ENSG00000211807	ENST00000390455
P00395	B7TCT8	MT-CO1	MT-CO1	ENSG00000198804	ENST00000361624
P00395	B2Y9D8	MT-CO1	MT-CO1	ENSG00000198804	ENST00000361624
P00395	A5YMT3	MT-CO1	MT-CO1	ENSG00000198804	ENST00000361624
P00395	A1XP63	MT-CO1	MT-CO1	ENSG00000198804	ENST00000361624
P00395	A0S1I7	MT-CO1	MT-CO1	ENSG00000198804	ENST00000361624
P00395	Q8HBX8	MT-CO1	MT-CO1	ENSG00000198804	ENST00000361624
P00395	Q7GXY8	MT-CO1	MT-CO1	ENSG00000198804	ENST00000361624
P00395	Q5Q1W2	MT-CO1	MT-CO1	ENSG00000198804	ENST00000361624
P00395	Q4R1L4	MT-CO1	MT-CO1	ENSG00000198804	ENST00000361624
P00395	Q14XD3	MT-CO1	MT-CO1	ENSG00000198804	ENST00000361624
P00395	Q14X83	MT-CO1	MT-CO1	ENSG00000198804	ENST00000361624
P00395	F8U4W0	MT-CO1	MT-CO1	ENSG00000198804	ENST00000361624
P00395	D3WYY6	MT-CO1	MT-CO1	ENSG00000198804	ENST00000361624
P00395	D3WYY5	MT-CO1	MT-CO1	ENSG00000198804	ENST00000361624
P00395	D2Y6W4	MT-CO1	MT-CO1	ENSG00000198804	ENST00000361624
P00395	C8YAE4	MT-CO1	MT-CO1	ENSG00000198804	ENST00000361624
P00395	D3WYY4	MT-CO1	MT-CO1	ENSG00000198804	ENST00000361624
P00395	G5D8R7	MT-CO1	MT-CO1	ENSG00000198804	ENST00000361624
P00395	G5D8N1	MT-CO1	MT-CO1	ENSG00000198804	ENST00000361624
P00395	G5D8K5	MT-CO1	MT-CO1	ENSG00000198804	ENST00000361624
P00395	G5D8E0	MT-CO1	MT-CO1	ENSG00000198804	ENST00000361624
P00395	G5D8B4	MT-CO1	MT-CO1	ENSG00000198804	ENST00000361624
P00395	G5D862	MT-CO1	MT-CO1	ENSG00000198804	ENST00000361624
P00395	G5D823	MT-CO1	MT-CO1	ENSG00000198804	ENST00000361624
P00395	G5D810	MT-CO1	MT-CO1	ENSG00000198804	ENST00000361624
P00395	Q957U9	MT-CO1	MT-CO1	ENSG00000198804	ENST00000361624
P00395	C3UPN2	MT-CO1	MT-CO1	ENSG00000198804	ENST00000361624
P00403	B2YKU2	MT-CO2	MT-CO2	ENSG00000198712	ENST00000361739
P00403	Q7GXZ8	MT-CO2	MT-CO2	ENSG00000198712	ENST00000361739
P00403	Q4R1L5	MT-CO2	MT-CO2	ENSG00000198712	ENST00000361739
P00403	Q4R1L3	MT-CO2	MT-CO2	ENSG00000198712	ENST00000361739
P00403	Q14XT3	MT-CO2	MT-CO2	ENSG00000198712	ENST00000361739
P00403	E2DTL8	MT-CO2	MT-CO2	ENSG00000198712	ENST00000361739
P00403	D2Y6Y2	MT-CO2	MT-CO2	ENSG00000198712	ENST00000361739
P00403	D2Y6Y1	MT-CO2	MT-CO2	ENSG00000198712	ENST00000361739
P00403	D3WYY9	MT-CO2	MT-CO2	ENSG00000198712	ENST00000361739
P00403	D3WYY8	MT-CO2	MT-CO2	ENSG00000198712	ENST00000361739
P00403	D3WYY7	MT-CO2	MT-CO2	ENSG00000198712	ENST00000361739
P00403	G5D8Q5	MT-CO2	MT-CO2	ENSG00000198712	ENST00000361739
P00403	G5D8N2	MT-CO2	MT-CO2	ENSG00000198712	ENST00000361739
P00403	G5D8K6	MT-CO2	MT-CO2	ENSG00000198712	ENST00000361739
P00403	G5D8J3	MT-CO2	MT-CO2	ENSG00000198712	ENST00000361739
P00403	G5D8C8	MT-CO2	MT-CO2	ENSG00000198712	ENST00000361739
P00403	G5D863	MT-CO2	MT-CO2	ENSG00000198712	ENST00000361739
P00403	G4W3U1	MT-CO2	MT-CO2	ENSG00000198712	ENST00000361739
P00403	G4W3M6	MT-CO2	MT-CO2	ENSG00000198712	ENST00000361739
P03928	Q85BD0	J01415.24		ENSG00000228253	ENST00000361851
P03928	D3WZ02	J01415.24		ENSG00000228253	ENST00000361851
P03928	D2Y6Y3	J01415.24		ENSG00000228253	ENST00000361851
P03928	G5D7T4	J01415.24		ENSG00000228253	ENST00000361851
P03928	G4W1I6	J01415.24		ENSG00000228253	ENST00000361851
P00846	Q14Y84	MT-ATP6	MT-ATP6	ENSG00000198899	ENST00000361899
P00846	Q0ZFE3	MT-ATP6	MT-ATP6	ENSG00000198899	ENST00000361899
P00846	D7NMC1	MT-ATP6	MT-ATP6	ENSG00000198899	ENST00000361899
P00846	D7NMA8	MT-ATP6	MT-ATP6	ENSG00000198899	ENST00000361899
P00846	D6BZN8	MT-ATP6	MT-ATP6	ENSG00000198899	ENST00000361899
P00846	D6BZD4	MT-ATP6	MT-ATP6	ENSG00000198899	ENST00000361899
P00846	D3WZ05	MT-ATP6	MT-ATP6	ENSG00000198899	ENST00000361899
P00846	D3WYZ1	MT-ATP6	MT-ATP6	ENSG00000198899	ENST00000361899
P00846	D3WYZ0	MT-ATP6	MT-ATP6	ENSG00000198899	ENST00000361899
P00846	D2Y6Y7	MT-ATP6	MT-ATP6	ENSG00000198899	ENST00000361899
P00846	D2Y6Y6	MT-ATP6	MT-ATP6	ENSG00000198899	ENST00000361899
P00846	D2Y6Y5	MT-ATP6	MT-ATP6	ENSG00000198899	ENST00000361899
P00846	D2Y6Y4	MT-ATP6	MT-ATP6	ENSG00000198899	ENST00000361899
P00846	D2KB97	MT-ATP6	MT-ATP6	ENSG00000198899	ENST00000361899
P00846	Q14XY3	MT-ATP6	MT-ATP6	ENSG00000198899	ENST00000361899
P00846	O21101	MT-ATP6	MT-ATP6	ENSG00000198899	ENST00000361899
P00846	G5D8Q7	MT-ATP6	MT-ATP6	ENSG00000198899	ENST00000361899
P00846	G5D8J5	MT-ATP6	MT-ATP6	ENSG00000198899	ENST00000361899
P00846	G4W2G2	MT-ATP6	MT-ATP6	ENSG00000198899	ENST00000361899
P00846	G4W1R5	MT-ATP6	MT-ATP6	ENSG00000198899	ENST00000361899
P00846	G4W1K0	MT-ATP6	MT-ATP6	ENSG00000198899	ENST00000361899
P00846	G4W157	MT-ATP6	MT-ATP6	ENSG00000198899	ENST00000361899
P00846	G4W0D4	MT-ATP6	MT-ATP6	ENSG00000198899	ENST00000361899
P00846	G4VZS6	MT-ATP6	MT-ATP6	ENSG00000198899	ENST00000361899
P00846	G4VZQ0	MT-ATP6	MT-ATP6	ENSG00000198899	ENST00000361899
P00846	G4VZM4	MT-ATP6	MT-ATP6	ENSG00000198899	ENST00000361899
P00846	G4VZ16	MT-ATP6	MT-ATP6	ENSG00000198899	ENST00000361899
P00846	C7B3W8	MT-ATP6	MT-ATP6	ENSG00000198899	ENST00000361899
		TRAV8-7	TRAV8-7	ENSG00000211808	ENST00000390456
P00414	Q7GIM7	MT-CO3	MT-CO3	ENSG00000198938	ENST00000362079
P00414	Q5Y0J7	MT-CO3	MT-CO3	ENSG00000198938	ENST00000362079
P00414	Q5Y0G2	MT-CO3	MT-CO3	ENSG00000198938	ENST00000362079
P00414	D2Y6W2	MT-CO3	MT-CO3	ENSG00000198938	ENST00000362079
P00414	D6C3F2	MT-CO3	MT-CO3	ENSG00000198938	ENST00000362079
P00414	D6BZS8	MT-CO3	MT-CO3	ENSG00000198938	ENST00000362079
P00414	D3WYZ9	MT-CO3	MT-CO3	ENSG00000198938	ENST00000362079
P00414	G5D8N5	MT-CO3	MT-CO3	ENSG00000198938	ENST00000362079
P00414	G5D8J6	MT-CO3	MT-CO3	ENSG00000198938	ENST00000362079
P00414	G5D8E4	MT-CO3	MT-CO3	ENSG00000198938	ENST00000362079
P00414	G5D8B8	MT-CO3	MT-CO3	ENSG00000198938	ENST00000362079
P00414	G5D827	MT-CO3	MT-CO3	ENSG00000198938	ENST00000362079
P00414	G5D7X5	MT-CO3	MT-CO3	ENSG00000198938	ENST00000362079
P00414	G4W4F2	MT-CO3	MT-CO3	ENSG00000198938	ENST00000362079
P00414	G4W2K2	MT-CO3	MT-CO3	ENSG00000198938	ENST00000362079
P00414	G4VYZ1	MT-CO3	MT-CO3	ENSG00000198938	ENST00000362079
P00414	Q9B1S6	MT-CO3	MT-CO3	ENSG00000198938	ENST00000362079
P00414	B9ECT2	MT-CO3	MT-CO3	ENSG00000198938	ENST00000362079
P03897	A6ZGZ8	MT-ND3	MT-ND3	ENSG00000198840	ENST00000361227
P03897	A5WZG6	MT-ND3	MT-ND3	ENSG00000198840	ENST00000361227
P03897	Q7GXZ5	MT-ND3	MT-ND3	ENSG00000198840	ENST00000361227
P03897	E7E2P6	MT-ND3	MT-ND3	ENSG00000198840	ENST00000361227
P03897	G5D8J7	MT-ND3	MT-ND3	ENSG00000198840	ENST00000361227
P03897	B9ECT3	MT-ND3	MT-ND3	ENSG00000198840	ENST00000361227
P03901	A5WZG7	MT-ND4L	MT-ND4L	ENSG00000212907	ENST00000361335
P03901	Q7GXZ4	MT-ND4L	MT-ND4L	ENSG00000212907	ENST00000361335
P03901	G3CA54	MT-ND4L	MT-ND4L	ENSG00000212907	ENST00000361335
P03901	G3CA02	MT-ND4L	MT-ND4L	ENSG00000212907	ENST00000361335
P03901	G3C9Y9	MT-ND4L	MT-ND4L	ENSG00000212907	ENST00000361335
P03901	F8TAD8	MT-ND4L	MT-ND4L	ENSG00000212907	ENST00000361335
P03901	D2Y6W0	MT-ND4L	MT-ND4L	ENSG00000212907	ENST00000361335
P03901	D2Y6V9	MT-ND4L	MT-ND4L	ENSG00000212907	ENST00000361335
		TRAV27	TRAV27	ENSG00000211809	ENST00000390457
P03905	Q85L09	MT-ND4	MT-ND4	ENSG00000198886	ENST00000361381
P03905	Q53X31	MT-ND4	MT-ND4	ENSG00000198886	ENST00000361381
P03905	Q4R1L2	MT-ND4	MT-ND4	ENSG00000198886	ENST00000361381
P03905	Q1ZY32	MT-ND4	MT-ND4	ENSG00000198886	ENST00000361381
P03905	Q14YT3	MT-ND4	MT-ND4	ENSG00000198886	ENST00000361381
P03905	D8VCQ0	MT-ND4	MT-ND4	ENSG00000198886	ENST00000361381
P03905	D3WYZ8	MT-ND4	MT-ND4	ENSG00000198886	ENST00000361381
P03905	D3WYZ7	MT-ND4	MT-ND4	ENSG00000198886	ENST00000361381
P03905	D2Y6X5	MT-ND4	MT-ND4	ENSG00000198886	ENST00000361381
P03905	D2Y6X4	MT-ND4	MT-ND4	ENSG00000198886	ENST00000361381
P03905	Q14Z34	MT-ND4	MT-ND4	ENSG00000198886	ENST00000361381
P03905	Q14YI3	MT-ND4	MT-ND4	ENSG00000198886	ENST00000361381
P03905	G5D8N8	MT-ND4	MT-ND4	ENSG00000198886	ENST00000361381
P03905	G5D8E7	MT-ND4	MT-ND4	ENSG00000198886	ENST00000361381
P03905	G5D869	MT-ND4	MT-ND4	ENSG00000198886	ENST00000361381
P03905	G5D804	MT-ND4	MT-ND4	ENSG00000198886	ENST00000361381
P03905	G5D7X8	MT-ND4	MT-ND4	ENSG00000198886	ENST00000361381
P03905	G5D7V2	MT-ND4	MT-ND4	ENSG00000198886	ENST00000361381
P03905	G4W3B5	MT-ND4	MT-ND4	ENSG00000198886	ENST00000361381
P03905	G4W2Y5	MT-ND4	MT-ND4	ENSG00000198886	ENST00000361381
P03905	G4W2C7	MT-ND4	MT-ND4	ENSG00000198886	ENST00000361381
P03905	B9ECU8	MT-ND4	MT-ND4	ENSG00000198886	ENST00000361381
P03915	B2XIN1	MT-ND5	MT-ND5	ENSG00000198786	ENST00000361567
P03915	Q7GXZ2	MT-ND5	MT-ND5	ENSG00000198786	ENST00000361567
P03915	Q4R1L1	MT-ND5	MT-ND5	ENSG00000198786	ENST00000361567
P03915	Q14ZY3	MT-ND5	MT-ND5	ENSG00000198786	ENST00000361567
P03915	D3WYZ6	MT-ND5	MT-ND5	ENSG00000198786	ENST00000361567
P03915	D3WYZ5	MT-ND5	MT-ND5	ENSG00000198786	ENST00000361567
P03915	D3WYZ4	MT-ND5	MT-ND5	ENSG00000198786	ENST00000361567
P03915	D3WYZ3	MT-ND5	MT-ND5	ENSG00000198786	ENST00000361567
P03915	D3WYZ2	MT-ND5	MT-ND5	ENSG00000198786	ENST00000361567
P03915	D2Y6X3	MT-ND5	MT-ND5	ENSG00000198786	ENST00000361567
P03915	D2Y6X2	MT-ND5	MT-ND5	ENSG00000198786	ENST00000361567
P03915	D2Y6X1	MT-ND5	MT-ND5	ENSG00000198786	ENST00000361567
P03915	D2Y6X0	MT-ND5	MT-ND5	ENSG00000198786	ENST00000361567
P03915	D2Y6W9	MT-ND5	MT-ND5	ENSG00000198786	ENST00000361567
P03915	D2Y6W8	MT-ND5	MT-ND5	ENSG00000198786	ENST00000361567
P03915	D2Y6W7	MT-ND5	MT-ND5	ENSG00000198786	ENST00000361567
P03915	D2Y6W6	MT-ND5	MT-ND5	ENSG00000198786	ENST00000361567
P03915	D2KB99	MT-ND5	MT-ND5	ENSG00000198786	ENST00000361567
P03915	D2KB98	MT-ND5	MT-ND5	ENSG00000198786	ENST00000361567
P03915	Q53X30	MT-ND5	MT-ND5	ENSG00000198786	ENST00000361567
P03915	Q14Z33	MT-ND5	MT-ND5	ENSG00000198786	ENST00000361567
P03915	G5D8R2	MT-ND5	MT-ND5	ENSG00000198786	ENST00000361567
P03915	G5D8Q2	MT-ND5	MT-ND5	ENSG00000198786	ENST00000361567
P03915	G5D8N9	MT-ND5	MT-ND5	ENSG00000198786	ENST00000361567
P03915	G5D8L3	MT-ND5	MT-ND5	ENSG00000198786	ENST00000361567
P03915	G5D8K0	MT-ND5	MT-ND5	ENSG00000198786	ENST00000361567
P03915	G5D8H4	MT-ND5	MT-ND5	ENSG00000198786	ENST00000361567
P03915	G5D8E8	MT-ND5	MT-ND5	ENSG00000198786	ENST00000361567
P03915	G5D831	MT-ND5	MT-ND5	ENSG00000198786	ENST00000361567
P03915	G5D818	MT-ND5	MT-ND5	ENSG00000198786	ENST00000361567
P03915	G5D7W6	MT-ND5	MT-ND5	ENSG00000198786	ENST00000361567
P03915	G5D7V3	MT-ND5	MT-ND5	ENSG00000198786	ENST00000361567
P03915	G4W654	MT-ND5	MT-ND5	ENSG00000198786	ENST00000361567
P03915	G4W5W3	MT-ND5	MT-ND5	ENSG00000198786	ENST00000361567
P03915	G4W5R1	MT-ND5	MT-ND5	ENSG00000198786	ENST00000361567
P03915	G4W5P8	MT-ND5	MT-ND5	ENSG00000198786	ENST00000361567
P03915	F8TAD9	MT-ND5	MT-ND5	ENSG00000198786	ENST00000361567
P03915	C6JWH2	MT-ND5	MT-ND5	ENSG00000198786	ENST00000361567
P03915	A4ZHZ9	MT-ND5	MT-ND5	ENSG00000198786	ENST00000361567
P03923	Q7GXZ1	MT-ND6	MT-ND6	ENSG00000198695	ENST00000361681
P03923	D6C1N3	MT-ND6	MT-ND6	ENSG00000198695	ENST00000361681
P03923	Q6XBD3	MT-ND6	MT-ND6	ENSG00000198695	ENST00000361681
P03923	Q6XBB9	MT-ND6	MT-ND6	ENSG00000198695	ENST00000361681
P03923	G5D8P0	MT-ND6	MT-ND6	ENSG00000198695	ENST00000361681
P03923	G5D8K1	MT-ND6	MT-ND6	ENSG00000198695	ENST00000361681
P03923	G4W466	MT-ND6	MT-ND6	ENSG00000198695	ENST00000361681
P03923	G4W036	MT-ND6	MT-ND6	ENSG00000198695	ENST00000361681
P03923	B9ECT7	MT-ND6	MT-ND6	ENSG00000198695	ENST00000361681
P00156	A6YVI1	MT-CYB	MT-CYB	ENSG00000198727	ENST00000361789
P00156	Q6R701	MT-CYB	MT-CYB	ENSG00000198727	ENST00000361789
P00156	Q151G4	MT-CYB	MT-CYB	ENSG00000198727	ENST00000361789
P00156	Q0ZFD6	MT-CYB	MT-CYB	ENSG00000198727	ENST00000361789
P00156	D3WZ03	MT-CYB	MT-CYB	ENSG00000198727	ENST00000361789
P00156	E9JY77	MT-CYB	MT-CYB	ENSG00000198727	ENST00000361789
P00156	E9JWK5	MT-CYB	MT-CYB	ENSG00000198727	ENST00000361789
P00156	D7NMB5	MT-CYB	MT-CYB	ENSG00000198727	ENST00000361789
P00156	D6C3F8	MT-CYB	MT-CYB	ENSG00000198727	ENST00000361789
P00156	D6C113	MT-CYB	MT-CYB	ENSG00000198727	ENST00000361789
P00156	D6BZ89	MT-CYB	MT-CYB	ENSG00000198727	ENST00000361789
P00156	D2Y6Y0	MT-CYB	MT-CYB	ENSG00000198727	ENST00000361789
P00156	D2Y6X9	MT-CYB	MT-CYB	ENSG00000198727	ENST00000361789
P00156	D2KBA2	MT-CYB	MT-CYB	ENSG00000198727	ENST00000361789
P00156	D2KBA1	MT-CYB	MT-CYB	ENSG00000198727	ENST00000361789
P00156	Q5MBF0	MT-CYB	MT-CYB	ENSG00000198727	ENST00000361789
P00156	Q50HP6	MT-CYB	MT-CYB	ENSG00000198727	ENST00000361789
P00156	Q2XV08	MT-CYB	MT-CYB	ENSG00000198727	ENST00000361789
P00156	G5D8R4	MT-CYB	MT-CYB	ENSG00000198727	ENST00000361789
P00156	G5D8L5	MT-CYB	MT-CYB	ENSG00000198727	ENST00000361789
P00156	G5D898	MT-CYB	MT-CYB	ENSG00000198727	ENST00000361789
P00156	G5D872	MT-CYB	MT-CYB	ENSG00000198727	ENST00000361789
P00156	G5D820	MT-CYB	MT-CYB	ENSG00000198727	ENST00000361789
P00156	G5D7Y1	MT-CYB	MT-CYB	ENSG00000198727	ENST00000361789
P00156	G5D7W8	MT-CYB	MT-CYB	ENSG00000198727	ENST00000361789
P00156	G4W3I3	MT-CYB	MT-CYB	ENSG00000198727	ENST00000361789
P00156	G4W3B8	MT-CYB	MT-CYB	ENSG00000198727	ENST00000361789
P00156	G4W278	MT-CYB	MT-CYB	ENSG00000198727	ENST00000361789
P00156	G4W1N3	MT-CYB	MT-CYB	ENSG00000198727	ENST00000361789
P00156	G4W1A3	MT-CYB	MT-CYB	ENSG00000198727	ENST00000361789
P00156	Q9TES2	MT-CYB	MT-CYB	ENSG00000198727	ENST00000361789
	A0JD25	TRAV29DV5	TRAV29DV5	ENSG00000211810	ENST00000390458
		TRAV30	TRAV30	ENSG00000259092	ENST00000557168
		TRAV26-2	TRAV26-2	ENSG00000211812	ENST00000390460
		TRAV34	TRAV34	ENSG00000211813	ENST00000390461
P0CK96	B3KRW7	SLC35E2B	SLC35E2B	ENSG00000189339	ENST00000378662
P0CK96	B3KRW7	SLC35E2B	SLC35E2B	ENSG00000189339	ENST00000234800
	Q5QPR4	CDK11A	CDK11A	ENSG00000008128	ENST00000356200
	Q4VBY6	CDK11A	CDK11A	ENSG00000008128	ENST00000356200
	Q5QPQ9	CDK11A	CDK11A	ENSG00000008128	ENST00000509982
	E7ESP2	CDK11A	CDK11A	ENSG00000008128	ENST00000509982
	Q5QPQ9	CDK11A	CDK11A	ENSG00000008128	ENST00000404249
	Q4VBY6	CDK11A	CDK11A	ENSG00000008128	ENST00000404249
	Q5QPR3	CDK11A	CDK11A	ENSG00000008128	ENST00000357760
	Q5QPQ9	CDK11A	CDK11A	ENSG00000008128	ENST00000357760
	Q4VBY6	CDK11A	CDK11A	ENSG00000008128	ENST00000357760
	E9PFJ2	CDK11A	CDK11A	ENSG00000008128	ENST00000357760
	Q5QPQ9	CDK11A	CDK11A	ENSG00000008128	ENST00000358779
	Q4VBY6	CDK11A	CDK11A	ENSG00000008128	ENST00000358779
	E9PFJ2	CDK11A	CDK11A	ENSG00000008128	ENST00000358779
Q9UQ88	Q5QPQ9	CDK11A	CDK11A	ENSG00000008128	ENST00000378633
Q9UQ88	Q4VBY6	CDK11A	CDK11A	ENSG00000008128	ENST00000378633
Q9UQ88	E9PFJ2	CDK11A	CDK11A	ENSG00000008128	ENST00000378633
P21127	Q5QPQ9	CDK11A	CDK11A	ENSG00000008128	ENST00000378633
P21127	Q4VBY6	CDK11A	CDK11A	ENSG00000008128	ENST00000378633
P21127	E9PFJ2	CDK11A	CDK11A	ENSG00000008128	ENST00000378633
	Q5QPR4	CDK11A	CDK11A	ENSG00000008128	ENST00000378638
	Q4VBY6	CDK11A	CDK11A	ENSG00000008128	ENST00000378638
	Q5QPQ9	CDK11A	CDK11A	ENSG00000008128	ENST00000479362
	E9PFJ2	CDK11A	CDK11A	ENSG00000008128	ENST00000479362
	Q5QPQ9	CDK11A	CDK11A	ENSG00000008128	ENST00000401096
	Q5QPR4	CDK11A	CDK11A	ENSG00000008128	ENST00000378630
	Q4VBY6	CDK11A	CDK11A	ENSG00000008128	ENST00000378630
Q9UQ88		CDK11A	CDK11A	ENSG00000008128	ENST00000341028
P21127		CDK11A	CDK11A	ENSG00000008128	ENST00000341028
	Q5QPQ9	CDK11A	CDK11A	ENSG00000008128	ENST00000378635
	E9PFJ2	CDK11A	CDK11A	ENSG00000008128	ENST00000378635
		MZT2B	MZT2B	ENSG00000152082	ENST00000425361
		MZT2B	MZT2B	ENSG00000152082	ENST00000457492
Q6NZ67		MZT2B	MZT2B	ENSG00000152082	ENST00000281871
	B8ZZ87	MZT2B	MZT2B	ENSG00000152082	ENST00000409255
		MZT2B	MZT2B	ENSG00000152082	ENST00000455239
P30988		CALCR	CALCR	ENSG00000004948	ENST00000421592
	A4D1G6	CALCR	CALCR	ENSG00000004948	ENST00000394441
	A4D1G6	CALCR	CALCR	ENSG00000004948	ENST00000426151
	Q659U6	CALCR	CALCR	ENSG00000004948	ENST00000423724
	Q5ZGL8	CALCR	CALCR	ENSG00000004948	ENST00000415529
	F5H605	CALCR	CALCR	ENSG00000004948	ENST00000359558
P30988		CALCR	CALCR	ENSG00000004948	ENST00000360249
	D8MIV0	CALCR	CALCR	ENSG00000004948	ENST00000535783
Q6PEY2	F8VXZ7	TUBA3E	TUBA3E	ENSG00000152086	ENST00000312988
Q96NT0		CCDC115	CCDC115	ENSG00000136710	ENST00000259229
	F8WCZ3	CCDC115	CCDC115	ENSG00000136710	ENST00000442217
	B8ZZ99	CCDC115	CCDC115	ENSG00000136710	ENST00000409127
	B4DJ47	CCDC115	CCDC115	ENSG00000136710	ENST00000437688
Q96G21	Q3ZTT3	IMP4	IMP4	ENSG00000136718	ENST00000259239
Q96G21	B9A008	IMP4	IMP4	ENSG00000136718	ENST00000259239
	B8ZZ47	IMP4	IMP4	ENSG00000136718	ENST00000409935
	B9A008	IMP4	IMP4	ENSG00000136718	ENST00000409649
	F8WCN0	IMP4	IMP4	ENSG00000136718	ENST00000456713
	E7ENR5	IMP4	IMP4	ENSG00000136718	ENST00000428740
	B9A008	IMP4	IMP4	ENSG00000136718	ENST00000428740
	B9A008	IMP4	IMP4	ENSG00000136718	ENST00000452955
P0CK97		SLC35E2	SLC35E2	ENSG00000215790	ENST00000355439
		SLC35E2	SLC35E2	ENSG00000215790	ENST00000246421
P0CK97		SLC35E2	SLC35E2	ENSG00000215790	ENST00000400924
O95544		NADK	NADK	ENSG00000008130	ENST00000341426
O95544		NADK	NADK	ENSG00000008130	ENST00000341991
	Q5QPS4	NADK	NADK	ENSG00000008130	ENST00000378625
	Q9H2P2	NADK	NADK	ENSG00000008130	ENST00000378625
	Q5QPS5	NADK	NADK	ENSG00000008130	ENST00000400922
	Q5QPS4	NADK	NADK	ENSG00000008130	ENST00000344463
	Q9H2P2	NADK	NADK	ENSG00000008130	ENST00000344463
	Q5QPS5	NADK	NADK	ENSG00000008130	ENST00000342348
	F5GXR5	NADK	NADK	ENSG00000008130	ENST00000342348
	C9JGI9	GNGT1	GNGT1	ENSG00000127928	ENST00000455502
P63211	Q6LCP6	GNGT1	GNGT1	ENSG00000127928	ENST00000248572
P63211	Q6LCP6	GNGT1	GNGT1	ENSG00000127928	ENST00000429473
	C9JGI9	GNGT1	GNGT1	ENSG00000127928	ENST00000430875
	C9JGI9	GNGT1	GNGT1	ENSG00000127928	ENST00000428834
Q99952	B4DNE5	PTPN18	PTPN18	ENSG00000072135	ENST00000175756
	B4E1E6	PTPN18	PTPN18	ENSG00000072135	ENST00000347849
	Q7Z637	PTPN18	PTPN18	ENSG00000072135	ENST00000347849
	B4DNE5	PTPN18	PTPN18	ENSG00000072135	ENST00000347849
	F8WBM9	PTPN18	PTPN18	ENSG00000072135	ENST00000428843
	E7EMB8	PTPN18	PTPN18	ENSG00000072135	ENST00000409022
	B4DNE5	PTPN18	PTPN18	ENSG00000072135	ENST00000409022
P48307	Q8NE89	TFPI2	TFPI2	ENSG00000105825	ENST00000222543
P48307	Q8NAK6	TFPI2	TFPI2	ENSG00000105825	ENST00000222543
		TFPI2	TFPI2	ENSG00000105825	ENST00000451238
	F5H3J8	TFPI2	TFPI2	ENSG00000105825	ENST00000545378
P62873	B3KVK2	GNB1	GNB1	ENSG00000078369	ENST00000378609
P62873	Q71UM7	GNB1	GNB1	ENSG00000078369	ENST00000378609
P62873	Q71UM6	GNB1	GNB1	ENSG00000078369	ENST00000378609
P62873	Q5QPT1	GNB1	GNB1	ENSG00000078369	ENST00000378609
P62873	B1AKQ8	GNB1	GNB1	ENSG00000078369	ENST00000378609
	Q71UM7	GNB1	GNB1	ENSG00000078369	ENST00000424622
	Q5QPT1	GNB1	GNB1	ENSG00000078369	ENST00000424622
	B1AKQ9	GNB1	GNB1	ENSG00000078369	ENST00000434686
	B1AKQ8	GNB1	GNB1	ENSG00000078369	ENST00000434686
	B1AKQ7	GNB1	GNB1	ENSG00000078369	ENST00000439272
	B1AKQ8	GNB1	GNB1	ENSG00000078369	ENST00000437146
	B3KVK2	GNB1	GNB1	ENSG00000078369	ENST00000378606
	Q71UM7	GNB1	GNB1	ENSG00000078369	ENST00000378606
	Q71UM6	GNB1	GNB1	ENSG00000078369	ENST00000378606
	Q5QPT1	GNB1	GNB1	ENSG00000078369	ENST00000378606
	B1AKQ8	GNB1	GNB1	ENSG00000078369	ENST00000378606
P62873	B3KVK2	GNB1	GNB1	ENSG00000078369	ENST00000455156
P62873	Q71UM7	GNB1	GNB1	ENSG00000078369	ENST00000455156
P62873	Q71UM6	GNB1	GNB1	ENSG00000078369	ENST00000455156
P62873	Q5QPT1	GNB1	GNB1	ENSG00000078369	ENST00000455156
Q9BYX7		POTEI	POTEI	ENSG00000196834	ENST00000451531
P0CG38		POTEI	POTEI	ENSG00000196834	ENST00000451531
		CFC1B	CFC1B	ENSG00000152093	ENST00000281882
	B9A039	AC013269.5.1		ENSG00000184761	ENST00000409259
	B9A019	AC140481.2.1		ENSG00000183292	ENST00000409793
		AC140481.2.1		ENSG00000183292	ENST00000419965
		AC140481.2.1		ENSG00000183292	ENST00000414595
	B9A030	AC140481.2.1		ENSG00000183292	ENST00000409982
		AC140481.2.1		ENSG00000183292	ENST00000440359
P0CG36		CFC1	CFC1	ENSG00000136698	ENST00000259216
P0CG37		CFC1	CFC1	ENSG00000136698	ENST00000259216
P61952	Q53Y01	GNG11	GNG11	ENSG00000127920	ENST00000248564
Q8TD86		CALML6	CALML6	ENSG00000169885	ENST00000307786
	B1AKR1	CALML6	CALML6	ENSG00000169885	ENST00000378604
P0CG39		POTEJ	POTEJ	ENSG00000222038	ENST00000409602
	Q68DU7	BET1	BET1	ENSG00000105829	ENST00000357520
O15155	Q53XK0	BET1	BET1	ENSG00000105829	ENST00000222547
	Q96EA0	BET1	BET1	ENSG00000105829	ENST00000433727
		BET1	BET1	ENSG00000105829	ENST00000457139
	C9JTT8	BET1	BET1	ENSG00000105829	ENST00000425626
Q8TDV2		GPR148	GPR148	ENSG00000173302	ENST00000309926
		TMEM52	TMEM52	ENSG00000178821	ENST00000378602
Q8NDY8		TMEM52	TMEM52	ENSG00000178821	ENST00000310991
	B1AKR2	TMEM52	TMEM52	ENSG00000178821	ENST00000378598
	B1AKR3	TMEM52	TMEM52	ENSG00000178821	ENST00000416272
Q8N944	C9JS07	FAM123C	FAM123C	ENSG00000178171	ENST00000321420
Q8N944	C9J4B8	FAM123C	FAM123C	ENSG00000178171	ENST00000321420
	C9J4B8	FAM123C	FAM123C	ENSG00000178171	ENST00000431758
	C9JS07	FAM123C	FAM123C	ENSG00000178171	ENST00000458606
	C9J4B8	FAM123C	FAM123C	ENSG00000178171	ENST00000458606
Q8N944	C9JS07	FAM123C	FAM123C	ENSG00000178171	ENST00000423981
Q8N944	C9J4B8	FAM123C	FAM123C	ENSG00000178171	ENST00000423981
		C1orf222	C1orf222	ENSG00000142609	ENST00000493964
		C1orf222	C1orf222	ENSG00000142609	ENST00000493316
		C1orf222	C1orf222	ENSG00000142609	ENST00000461752
	Q5T2D8	C1orf222	C1orf222	ENSG00000142609	ENST00000378590
Q9C0B2	B1AKQ6	C1orf222	C1orf222	ENSG00000142609	ENST00000270720
	Q5T2D8	C1orf222	C1orf222	ENSG00000142609	ENST00000434971
	F8W7V6	C1orf222	C1orf222	ENSG00000142609	ENST00000434971
	Q53QF2	ARHGEF4	ARHGEF4	ENSG00000136002	ENST00000409359
	E7EV07	ARHGEF4	ARHGEF4	ENSG00000136002	ENST00000409359
Q9NR80	Q53TH6	ARHGEF4	ARHGEF4	ENSG00000136002	ENST00000326016
Q9NR80	Q53QF2	ARHGEF4	ARHGEF4	ENSG00000136002	ENST00000326016
Q9NR80	Q9NTG0	ARHGEF4	ARHGEF4	ENSG00000136002	ENST00000326016
	A4QPB6	ARHGEF4	ARHGEF4	ENSG00000136002	ENST00000438985
	Q53QF2	ARHGEF4	ARHGEF4	ENSG00000136002	ENST00000438985
	Q53QF2	ARHGEF4	ARHGEF4	ENSG00000136002	ENST00000525839
	Q53QF2	ARHGEF4	ARHGEF4	ENSG00000136002	ENST00000409303
	E9PEM0	ARHGEF4	ARHGEF4	ENSG00000136002	ENST00000409303
	Q53TH6	ARHGEF4	ARHGEF4	ENSG00000136002	ENST00000355771
	Q9NTG0	ARHGEF4	ARHGEF4	ENSG00000136002	ENST00000355771
		ARHGEF4	ARHGEF4	ENSG00000136002	ENST00000532720
	A4QPB6	ARHGEF4	ARHGEF4	ENSG00000136002	ENST00000428230
	Q53QF2	ARHGEF4	ARHGEF4	ENSG00000136002	ENST00000428230
	Q53QF2	ARHGEF4	ARHGEF4	ENSG00000136002	ENST00000392953
P08123	Q75N18	COL1A2	COL1A2	ENSG00000164692	ENST00000297268
P08123	A2TIK1	COL1A2	COL1A2	ENSG00000164692	ENST00000297268
	F5H299	COL1A2	COL1A2	ENSG00000164692	ENST00000545487
	A2TIK1	COL1A2	COL1A2	ENSG00000164692	ENST00000545487
	F2Z2A0	PROC	PROC	ENSG00000115718	ENST00000419985
P04070	B4DPC8	PROC	PROC	ENSG00000115718	ENST00000234071
P04070	Q6V7X9	PROC	PROC	ENSG00000115718	ENST00000234071
P04070	E7EVH6	PROC	PROC	ENSG00000115718	ENST00000234071
P04070	E7EU72	PROC	PROC	ENSG00000115718	ENST00000234071
P04070	Q8J004	PROC	PROC	ENSG00000115718	ENST00000234071
P04070	Q8J003	PROC	PROC	ENSG00000115718	ENST00000234071
	E7EVH6	PROC	PROC	ENSG00000115718	ENST00000429925
	E7EU72	PROC	PROC	ENSG00000115718	ENST00000429925
	E7EVH6	PROC	PROC	ENSG00000115718	ENST00000442644
	E7EU72	PROC	PROC	ENSG00000115718	ENST00000442644
	E7ENR9	PROC	PROC	ENSG00000115718	ENST00000442644
	E7EU72	PROC	PROC	ENSG00000115718	ENST00000427769
	F2Z2A0	PROC	PROC	ENSG00000115718	ENST00000431364
	B4DPC8	PROC	PROC	ENSG00000115718	ENST00000409048
	Q6V7X9	PROC	PROC	ENSG00000115718	ENST00000409048
	E7END6	PROC	PROC	ENSG00000115718	ENST00000409048
	E7EVH6	PROC	PROC	ENSG00000115718	ENST00000409048
	E7EU72	PROC	PROC	ENSG00000115718	ENST00000409048
	Q8J004	PROC	PROC	ENSG00000115718	ENST00000409048
	Q8J003	PROC	PROC	ENSG00000115718	ENST00000409048
	Q6V7X9	PROC	PROC	ENSG00000115718	ENST00000402125
	B4DPQ7	PROC	PROC	ENSG00000115718	ENST00000453608
	B4DPC8	PROC	PROC	ENSG00000115718	ENST00000453608
	Q6V7X9	PROC	PROC	ENSG00000115718	ENST00000453608
	E7END6	PROC	PROC	ENSG00000115718	ENST00000453608
	E7EVH6	PROC	PROC	ENSG00000115718	ENST00000453608
	E7EU72	PROC	PROC	ENSG00000115718	ENST00000453608
	Q8J004	PROC	PROC	ENSG00000115718	ENST00000453608
	Q8J003	PROC	PROC	ENSG00000115718	ENST00000453608
	B4DPC8	PROC	PROC	ENSG00000115718	ENST00000422777
	Q6V7X9	PROC	PROC	ENSG00000115718	ENST00000422777
	E7EVH6	PROC	PROC	ENSG00000115718	ENST00000422777
	E7EU72	PROC	PROC	ENSG00000115718	ENST00000422777
	Q8J004	PROC	PROC	ENSG00000115718	ENST00000422777
	Q8J003	PROC	PROC	ENSG00000115718	ENST00000422777
	B4E1C4	PROC	PROC	ENSG00000115718	ENST00000537436
	B4DPC8	PROC	PROC	ENSG00000115718	ENST00000537436
	Q6V7X9	PROC	PROC	ENSG00000115718	ENST00000537436
	F5H880	PROC	PROC	ENSG00000115718	ENST00000537436
	Q8J004	PROC	PROC	ENSG00000115718	ENST00000537436
	Q8J003	PROC	PROC	ENSG00000115718	ENST00000537436
Q9UP38		FZD1	FZD1	ENSG00000157240	ENST00000287934
	B4DPR9	MTERF	MTERF	ENSG00000127989	ENST00000419292
	C9JU79	MTERF	MTERF	ENSG00000127989	ENST00000419292
	C9JNM8	MTERF	MTERF	ENSG00000127989	ENST00000419292
Q99551	B4DPR9	MTERF	MTERF	ENSG00000127989	ENST00000351870
Q99551	C9JU79	MTERF	MTERF	ENSG00000127989	ENST00000351870
Q99551	C9JNM8	MTERF	MTERF	ENSG00000127989	ENST00000351870
Q99551	C9JE25	MTERF	MTERF	ENSG00000127989	ENST00000351870
	B4DPR9	MTERF	MTERF	ENSG00000127989	ENST00000406735
	C9JU79	MTERF	MTERF	ENSG00000127989	ENST00000406735
	C9JNM8	MTERF	MTERF	ENSG00000127989	ENST00000406735
	C9JU79	MTERF	MTERF	ENSG00000127989	ENST00000456229
	C9JNM8	MTERF	MTERF	ENSG00000127989	ENST00000456229
	C9JU79	MTERF	MTERF	ENSG00000127989	ENST00000442961
	C9JE25	MTERF	MTERF	ENSG00000127989	ENST00000442961
	C9JU79	MTERF	MTERF	ENSG00000127989	ENST00000425936
		GLB1L3	GLB1L3	ENSG00000166105	ENST00000389887
Q8NCI6		GLB1L3	GLB1L3	ENSG00000166105	ENST00000431683
		GLB1L3	GLB1L3	ENSG00000166105	ENST00000455971
		IWS1	IWS1	ENSG00000163166	ENST00000412979
Q96ST2		IWS1	IWS1	ENSG00000163166	ENST00000295321
	B8ZZB6	IWS1	IWS1	ENSG00000163166	ENST00000409725
	E7EX51	IWS1	IWS1	ENSG00000163166	ENST00000433551
	B4DJ84	IWS1	IWS1	ENSG00000163166	ENST00000455721
	Q8IW64	AKAP9	AKAP9	ENSG00000127914	ENST00000356239
	Q6PJH3	AKAP9	AKAP9	ENSG00000127914	ENST00000394564
		AKAP9	AKAP9	ENSG00000127914	ENST00000438114
		AKAP9	AKAP9	ENSG00000127914	ENST00000394534
	Q96KG3	AKAP9	AKAP9	ENSG00000127914	ENST00000435423
Q99996	A4D1E4	AKAP9	AKAP9	ENSG00000127914	ENST00000359028
Q99996	Q8IW64	AKAP9	AKAP9	ENSG00000127914	ENST00000359028
	A4D1E4	AKAP9	AKAP9	ENSG00000127914	ENST00000358100
	Q8IW64	AKAP9	AKAP9	ENSG00000127914	ENST00000358100
	F5H3X5	AKAP9	AKAP9	ENSG00000127914	ENST00000413120
	A4D1E4	AKAP9	AKAP9	ENSG00000127914	ENST00000413120
	F8WCY9	AKAP9	AKAP9	ENSG00000127914	ENST00000394565
	E7EQ96	AKAP9	AKAP9	ENSG00000127914	ENST00000265737
Q8IW92	Q8NCG3	GLB1L2	GLB1L2	ENSG00000149328	ENST00000339772
	E9PI81	GLB1L2	GLB1L2	ENSG00000149328	ENST00000534718
	Q8NCG3	GLB1L2	GLB1L2	ENSG00000149328	ENST00000525089
		GLB1L2	GLB1L2	ENSG00000149328	ENST00000533324
	Q8NCG3	GLB1L2	GLB1L2	ENSG00000149328	ENST00000535456
Q8IW92	Q8NCG3	GLB1L2	GLB1L2	ENSG00000149328	ENST00000389881
O14764		GABRD	GABRD	ENSG00000187730	ENST00000378585
A1KXE4		FAM168B	FAM168B	ENSG00000152102	ENST00000409185
A1KXE4		FAM168B	FAM168B	ENSG00000152102	ENST00000389915
	E7EVB9	FAM168B	FAM168B	ENSG00000152102	ENST00000354183
Q05513	F2Z2H9	PRKCZ	PRKCZ	ENSG00000067606	ENST00000378567
Q05513	D6RGG1	PRKCZ	PRKCZ	ENSG00000067606	ENST00000378567
Q05513	D6RG01	PRKCZ	PRKCZ	ENSG00000067606	ENST00000378567
Q05513	D6REZ8	PRKCZ	PRKCZ	ENSG00000067606	ENST00000378567
Q05513	D6RDM0	PRKCZ	PRKCZ	ENSG00000067606	ENST00000378567
Q05513	D6RD31	PRKCZ	PRKCZ	ENSG00000067606	ENST00000378567
Q05513	D6RCN4	PRKCZ	PRKCZ	ENSG00000067606	ENST00000378567
Q05513	D6RC84	PRKCZ	PRKCZ	ENSG00000067606	ENST00000378567
Q05513	D6RBD4	PRKCZ	PRKCZ	ENSG00000067606	ENST00000378567
Q05513	D6RAU1	PRKCZ	PRKCZ	ENSG00000067606	ENST00000378567
Q05513	D6RAN5	PRKCZ	PRKCZ	ENSG00000067606	ENST00000378567
	F2Z3C5	PRKCZ	PRKCZ	ENSG00000067606	ENST00000468310
	D6RD31	PRKCZ	PRKCZ	ENSG00000067606	ENST00000468310
	D6RCN4	PRKCZ	PRKCZ	ENSG00000067606	ENST00000468310
	D6REZ8	PRKCZ	PRKCZ	ENSG00000067606	ENST00000503297
Q05513	F2Z2H9	PRKCZ	PRKCZ	ENSG00000067606	ENST00000400921
Q05513	D6RGG1	PRKCZ	PRKCZ	ENSG00000067606	ENST00000400921
Q05513	D6RG01	PRKCZ	PRKCZ	ENSG00000067606	ENST00000400921
Q05513	D6RDM0	PRKCZ	PRKCZ	ENSG00000067606	ENST00000400921
Q05513	D6RD31	PRKCZ	PRKCZ	ENSG00000067606	ENST00000400921
Q05513	D6RCN4	PRKCZ	PRKCZ	ENSG00000067606	ENST00000400921
Q05513	D6RC84	PRKCZ	PRKCZ	ENSG00000067606	ENST00000400921
Q05513	D6RBD4	PRKCZ	PRKCZ	ENSG00000067606	ENST00000400921
Q05513	D6RAU1	PRKCZ	PRKCZ	ENSG00000067606	ENST00000400921
Q05513	D6RAN5	PRKCZ	PRKCZ	ENSG00000067606	ENST00000400921
	D6RD31	PRKCZ	PRKCZ	ENSG00000067606	ENST00000495347
	F2Z2H9	PRKCZ	PRKCZ	ENSG00000067606	ENST00000461106
	E9PCW2	PRKCZ	PRKCZ	ENSG00000067606	ENST00000461106
	D6RGG1	PRKCZ	PRKCZ	ENSG00000067606	ENST00000461106
	D6RG01	PRKCZ	PRKCZ	ENSG00000067606	ENST00000461106
	D6RDM0	PRKCZ	PRKCZ	ENSG00000067606	ENST00000461106
	D6RD31	PRKCZ	PRKCZ	ENSG00000067606	ENST00000461106
	D6RCN4	PRKCZ	PRKCZ	ENSG00000067606	ENST00000461106
	D6RC84	PRKCZ	PRKCZ	ENSG00000067606	ENST00000461106
	D6RBD4	PRKCZ	PRKCZ	ENSG00000067606	ENST00000461106
	D6RAU1	PRKCZ	PRKCZ	ENSG00000067606	ENST00000461106
	D6RAN5	PRKCZ	PRKCZ	ENSG00000067606	ENST00000461106
	A6PVX6	PRKCZ	PRKCZ	ENSG00000067606	ENST00000461106
	D6RG01	PRKCZ	PRKCZ	ENSG00000067606	ENST00000470596
	D6RDM0	PRKCZ	PRKCZ	ENSG00000067606	ENST00000470596
	D6RD31	PRKCZ	PRKCZ	ENSG00000067606	ENST00000470596
	D6RCN4	PRKCZ	PRKCZ	ENSG00000067606	ENST00000470596
	D6RC84	PRKCZ	PRKCZ	ENSG00000067606	ENST00000470596
	D6RBD4	PRKCZ	PRKCZ	ENSG00000067606	ENST00000470596
	D6RAN5	PRKCZ	PRKCZ	ENSG00000067606	ENST00000470596
	D6RD31	PRKCZ	PRKCZ	ENSG00000067606	ENST00000496325
	D6RCN4	PRKCZ	PRKCZ	ENSG00000067606	ENST00000496325
	D6RC84	PRKCZ	PRKCZ	ENSG00000067606	ENST00000496325
	D6RAN5	PRKCZ	PRKCZ	ENSG00000067606	ENST00000496325
	D6RJG4	PRKCZ	PRKCZ	ENSG00000067606	ENST00000481140
	D6RDM0	PRKCZ	PRKCZ	ENSG00000067606	ENST00000482686
	D6RD31	PRKCZ	PRKCZ	ENSG00000067606	ENST00000482686
	D6RCN4	PRKCZ	PRKCZ	ENSG00000067606	ENST00000482686
	D6RC84	PRKCZ	PRKCZ	ENSG00000067606	ENST00000482686
	D6RAN5	PRKCZ	PRKCZ	ENSG00000067606	ENST00000482686
	C9JC21	MYO7B	MYO7B	ENSG00000169994	ENST00000409816
	B9A063	MYO7B	MYO7B	ENSG00000169994	ENST00000409816
		MYO7B	MYO7B	ENSG00000169994	ENST00000563538
	F2Z2H9	PRKCZ	PRKCZ	ENSG00000067606	ENST00000486681
	D6RAU1	PRKCZ	PRKCZ	ENSG00000067606	ENST00000486681
	C9JC21	MYO7B	MYO7B	ENSG00000169994	ENST00000437387
	F2Z2H9	PRKCZ	PRKCZ	ENSG00000067606	ENST00000470986
	D6RGG1	PRKCZ	PRKCZ	ENSG00000067606	ENST00000470986
	D6RG01	PRKCZ	PRKCZ	ENSG00000067606	ENST00000470986
	D6RDM0	PRKCZ	PRKCZ	ENSG00000067606	ENST00000470986
	D6RD31	PRKCZ	PRKCZ	ENSG00000067606	ENST00000470986
	D6RCN4	PRKCZ	PRKCZ	ENSG00000067606	ENST00000470986
	D6RC84	PRKCZ	PRKCZ	ENSG00000067606	ENST00000470986
	D6RBD4	PRKCZ	PRKCZ	ENSG00000067606	ENST00000470986
	D6RAN5	PRKCZ	PRKCZ	ENSG00000067606	ENST00000470986
	D6RG01	PRKCZ	PRKCZ	ENSG00000067606	ENST00000470511
	D6RDM0	PRKCZ	PRKCZ	ENSG00000067606	ENST00000470511
	D6RD31	PRKCZ	PRKCZ	ENSG00000067606	ENST00000470511
	D6RCN4	PRKCZ	PRKCZ	ENSG00000067606	ENST00000470511
	D6RC84	PRKCZ	PRKCZ	ENSG00000067606	ENST00000470511
	D6RAN5	PRKCZ	PRKCZ	ENSG00000067606	ENST00000470511
	D6RD31	PRKCZ	PRKCZ	ENSG00000067606	ENST00000471018
	D6RCN4	PRKCZ	PRKCZ	ENSG00000067606	ENST00000471018
	D6RC84	PRKCZ	PRKCZ	ENSG00000067606	ENST00000471018
	D6RD31	PRKCZ	PRKCZ	ENSG00000067606	ENST00000466352
	D6RCN4	PRKCZ	PRKCZ	ENSG00000067606	ENST00000466352
	C9JC21	MYO7B	MYO7B	ENSG00000169994	ENST00000409090
	B9A063	MYO7B	MYO7B	ENSG00000169994	ENST00000409090
	F2Z2H9	PRKCZ	PRKCZ	ENSG00000067606	ENST00000497183
	C9JC21	MYO7B	MYO7B	ENSG00000169994	ENST00000389524
	C9J6C0	MYO7B	MYO7B	ENSG00000169994	ENST00000389524
Q6PIF6	C9JC21	MYO7B	MYO7B	ENSG00000169994	ENST00000428314
Q6PIF6	B9A063	MYO7B	MYO7B	ENSG00000169994	ENST00000428314
	F8WBZ4	MYO7B	MYO7B	ENSG00000169994	ENST00000272666
	C9JC21	MYO7B	MYO7B	ENSG00000169994	ENST00000272666
	F2Z2H9	PRKCZ	PRKCZ	ENSG00000067606	ENST00000478770
	E9PBE1	PRKCZ	PRKCZ	ENSG00000067606	ENST00000478770
	D6RAU1	PRKCZ	PRKCZ	ENSG00000067606	ENST00000478770
Q05513	F2Z2H9	PRKCZ	PRKCZ	ENSG00000067606	ENST00000400920
Q05513	D6RGG1	PRKCZ	PRKCZ	ENSG00000067606	ENST00000400920
Q05513	D6RG01	PRKCZ	PRKCZ	ENSG00000067606	ENST00000400920
Q05513	D6RDM0	PRKCZ	PRKCZ	ENSG00000067606	ENST00000400920
Q05513	D6RD31	PRKCZ	PRKCZ	ENSG00000067606	ENST00000400920
Q05513	D6RCN4	PRKCZ	PRKCZ	ENSG00000067606	ENST00000400920
Q05513	D6RC84	PRKCZ	PRKCZ	ENSG00000067606	ENST00000400920
Q05513	D6RBD4	PRKCZ	PRKCZ	ENSG00000067606	ENST00000400920
Q05513	D6RAU1	PRKCZ	PRKCZ	ENSG00000067606	ENST00000400920
Q05513	D6RAN5	PRKCZ	PRKCZ	ENSG00000067606	ENST00000400920
Q9P2W7	Q8ND18	B3GAT1	B3GAT1	ENSG00000109956	ENST00000312527
	Q8ND18	B3GAT1	B3GAT1	ENSG00000109956	ENST00000524765
	F5H0S0	B3GAT1	B3GAT1	ENSG00000109956	ENST00000537389
	Q8ND18	B3GAT1	B3GAT1	ENSG00000109956	ENST00000537389
Q9P2W7	Q8ND18	B3GAT1	B3GAT1	ENSG00000109956	ENST00000392580
	B8ZZN1	PLEKHB2	PLEKHB2	ENSG00000115762	ENST00000409158
	Q53FF1	PLEKHB2	PLEKHB2	ENSG00000115762	ENST00000234115
	B7WPA5	PLEKHB2	PLEKHB2	ENSG00000115762	ENST00000404460
Q96CS7	B4DJB7	PLEKHB2	PLEKHB2	ENSG00000115762	ENST00000409612
Q96CS7	B4DJB7	PLEKHB2	PLEKHB2	ENSG00000115762	ENST00000409279
	B7WPA5	PLEKHB2	PLEKHB2	ENSG00000115762	ENST00000303908
Q96CS7	B4DJB7	PLEKHB2	PLEKHB2	ENSG00000115762	ENST00000403716
	B4DZ66	PLEKHB2	PLEKHB2	ENSG00000115762	ENST00000439822
	B4DF08	PLEKHB2	PLEKHB2	ENSG00000115762	ENST00000438882
	B4DJB7	PLEKHB2	PLEKHB2	ENSG00000115762	ENST00000538982
	C9JDR3	CASD1	CASD1	ENSG00000127995	ENST00000447923
Q5TA50	Q9UFH6	GLTPD1	GLTPD1	ENSG00000224051	ENST00000343938
Q96PB1	C9JDR3	CASD1	CASD1	ENSG00000127995	ENST00000297273
Q96PB1	B5MDG2	CASD1	CASD1	ENSG00000127995	ENST00000297273
	F8WDQ7	CASD1	CASD1	ENSG00000127995	ENST00000443644
	F8WDW8	CASD1	CASD1	ENSG00000127995	ENST00000417387
Q6S8J3		AC131180.1		ENSG00000188219	ENST00000356920
		AC131180.1		ENSG00000188219	ENST00000358087
Q7RTX0		TAS1R3	TAS1R3	ENSG00000169962	ENST00000339381
Q9H0H9		CYP4F31P	CYP4F31P	ENSG00000178206	ENST00000416266
A6NCX1		CYP4F31P	CYP4F31P	ENSG00000178206	ENST00000416266
A8MVP8		CYP4F31P	CYP4F31P	ENSG00000178206	ENST00000416266
		MZT2A	MZT2A	ENSG00000173272	ENST00000427024
P54792	B7Z6B5	DVL1	DVL1	ENSG00000107404	ENST00000378891
P54792	B7Z1E8	DVL1	DVL1	ENSG00000107404	ENST00000378891
P54792	Q6PJD6	DVL1	DVL1	ENSG00000107404	ENST00000378891
O14640	B7Z6B5	DVL1	DVL1	ENSG00000107404	ENST00000378888
Q6P582		MZT2A	MZT2A	ENSG00000173272	ENST00000309451
	F2Z380	DVL1	DVL1	ENSG00000107404	ENST00000345100
	B7Z6B5	DVL1	DVL1	ENSG00000107404	ENST00000263743
	G3XA93	DVL1	DVL1	ENSG00000107404	ENST00000263743
Q13748	Q1ZYQ1	TUBA3D	TUBA3D	ENSG00000075886	ENST00000321253
Q13748	F8VXZ7	TUBA3D	TUBA3D	ENSG00000075886	ENST00000321253
	F8VXZ7	TUBA3D	TUBA3D	ENSG00000075886	ENST00000341158
		C1orf86	C1orf86	ENSG00000162585	ENST00000428120
		C1orf86	C1orf86	ENSG00000162585	ENST00000414253
		C1orf86	C1orf86	ENSG00000162585	ENST00000400918
	A8MQT6	C1orf86	C1orf86	ENSG00000162585	ENST00000378543
Q6NZ36		C1orf86	C1orf86	ENSG00000162585	ENST00000378546
		C1orf86	C1orf86	ENSG00000162585	ENST00000440825
	C9K036	C1orf86	C1orf86	ENSG00000162585	ENST00000420515
	Q7Z4P6	C1orf86	C1orf86	ENSG00000162585	ENST00000400919
	F2Z2L4	C1orf86	C1orf86	ENSG00000162585	ENST00000378545
		SGCE	SGCE	ENSG00000127990	ENST00000522045
O43556		SGCE	SGCE	ENSG00000127990	ENST00000265735
	G5E9K6	SGCE	SGCE	ENSG00000127990	ENST00000445866
	B5MDA7	SGCE	SGCE	ENSG00000127990	ENST00000445866
	E9PEH6	SGCE	SGCE	ENSG00000127990	ENST00000437425
	C9JR67	SGCE	SGCE	ENSG00000127990	ENST00000447873
	Q6L8P0	SGCE	SGCE	ENSG00000127990	ENST00000428696
	E9PF60	SGCE	SGCE	ENSG00000127990	ENST00000428696
	B7Z2R4	SGCE	SGCE	ENSG00000127990	ENST00000415788
	C9J4J9	SGCE	SGCE	ENSG00000127990	ENST00000450385
	C9J4J9	SGCE	SGCE	ENSG00000127990	ENST00000425444
	A0PJ44	LIMS2	LIMS2	ENSG00000072163	ENST00000426981
	Q9H058	LIMS2	LIMS2	ENSG00000072163	ENST00000426981
	Q9BV95	LIMS2	LIMS2	ENSG00000072163	ENST00000426981
	A0PJ44	LIMS2	LIMS2	ENSG00000072163	ENST00000409286
	Q7Z4I2	LIMS2	LIMS2	ENSG00000072163	ENST00000409286
	Q9H058	LIMS2	LIMS2	ENSG00000072163	ENST00000409286
	Q9BV95	LIMS2	LIMS2	ENSG00000072163	ENST00000409286
	A0PJ44	LIMS2	LIMS2	ENSG00000072163	ENST00000409754
	Q7Z4I2	LIMS2	LIMS2	ENSG00000072163	ENST00000409754
	Q9H058	LIMS2	LIMS2	ENSG00000072163	ENST00000409754
	Q9BV95	LIMS2	LIMS2	ENSG00000072163	ENST00000409754
	A0PJ44	LIMS2	LIMS2	ENSG00000072163	ENST00000324938
	Q7Z4I5	LIMS2	LIMS2	ENSG00000072163	ENST00000324938
	Q7Z4I2	LIMS2	LIMS2	ENSG00000072163	ENST00000324938
	C9JHB2	LIMS2	LIMS2	ENSG00000072163	ENST00000324938
	Q9H058	LIMS2	LIMS2	ENSG00000072163	ENST00000324938
	Q9BV95	LIMS2	LIMS2	ENSG00000072163	ENST00000324938
	A0PJ44	LIMS2	LIMS2	ENSG00000072163	ENST00000409455
	Q7Z4I5	LIMS2	LIMS2	ENSG00000072163	ENST00000409455
	Q7Z4I2	LIMS2	LIMS2	ENSG00000072163	ENST00000409455
	C9JHB2	LIMS2	LIMS2	ENSG00000072163	ENST00000409455
	Q9H058	LIMS2	LIMS2	ENSG00000072163	ENST00000409455
	Q9BV95	LIMS2	LIMS2	ENSG00000072163	ENST00000409455
	A0PJ44	LIMS2	LIMS2	ENSG00000072163	ENST00000410109
	Q7Z4I5	LIMS2	LIMS2	ENSG00000072163	ENST00000410109
	Q7Z4I2	LIMS2	LIMS2	ENSG00000072163	ENST00000410109
	C9JHB2	LIMS2	LIMS2	ENSG00000072163	ENST00000410109
	Q9H058	LIMS2	LIMS2	ENSG00000072163	ENST00000410109
	Q9BV95	LIMS2	LIMS2	ENSG00000072163	ENST00000410109
Q96AQ1		CCDC74A	CCDC74A	ENSG00000163040	ENST00000295171
	F8WEI8	CCDC74A	CCDC74A	ENSG00000163040	ENST00000454549
	A0PJ44	LIMS2	LIMS2	ENSG00000072163	ENST00000409808
	Q7Z4I5	LIMS2	LIMS2	ENSG00000072163	ENST00000409808
	Q7Z4I2	LIMS2	LIMS2	ENSG00000072163	ENST00000409808
	C9JHB2	LIMS2	LIMS2	ENSG00000072163	ENST00000409808
	Q9H058	LIMS2	LIMS2	ENSG00000072163	ENST00000409808
	Q9BV95	LIMS2	LIMS2	ENSG00000072163	ENST00000409808
		CCDC74A	CCDC74A	ENSG00000163040	ENST00000409856
	A0PJ44	LIMS2	LIMS2	ENSG00000072163	ENST00000410011
	Q7Z4I5	LIMS2	LIMS2	ENSG00000072163	ENST00000410011
	Q7Z4I2	LIMS2	LIMS2	ENSG00000072163	ENST00000410011
	C9JHB2	LIMS2	LIMS2	ENSG00000072163	ENST00000410011
	Q9H058	LIMS2	LIMS2	ENSG00000072163	ENST00000410011
	Q9BV95	LIMS2	LIMS2	ENSG00000072163	ENST00000410011
	A0PJ44	LIMS2	LIMS2	ENSG00000072163	ENST00000410038
	Q7Z4I2	LIMS2	LIMS2	ENSG00000072163	ENST00000410038
	Q9H058	LIMS2	LIMS2	ENSG00000072163	ENST00000410038
	Q9BV95	LIMS2	LIMS2	ENSG00000072163	ENST00000410038
	C9IYK9	CCDC74A	CCDC74A	ENSG00000163040	ENST00000434330
	F8WEF3	LIMS2	LIMS2	ENSG00000072163	ENST00000413578
	F5GZA4	CCDC74A	CCDC74A	ENSG00000163040	ENST00000467992
	A0PJ44	LIMS2	LIMS2	ENSG00000072163	ENST00000409254
	Q7Z4I2	LIMS2	LIMS2	ENSG00000072163	ENST00000409254
	Q9H058	LIMS2	LIMS2	ENSG00000072163	ENST00000409254
	Q9BV95	LIMS2	LIMS2	ENSG00000072163	ENST00000409254
	C9JHB2	LIMS2	LIMS2	ENSG00000072163	ENST00000422034
	A0PJ44	LIMS2	LIMS2	ENSG00000072163	ENST00000545738
	Q7Z4I5	LIMS2	LIMS2	ENSG00000072163	ENST00000545738
	Q7Z4I2	LIMS2	LIMS2	ENSG00000072163	ENST00000545738
	F5H6E6	LIMS2	LIMS2	ENSG00000072163	ENST00000545738
	C9JHB2	LIMS2	LIMS2	ENSG00000072163	ENST00000545738
	Q9H058	LIMS2	LIMS2	ENSG00000072163	ENST00000545738
	Q9BV95	LIMS2	LIMS2	ENSG00000072163	ENST00000545738
Q7Z4I7	A0PJ44	LIMS2	LIMS2	ENSG00000072163	ENST00000355119
Q7Z4I7	Q7Z4I5	LIMS2	LIMS2	ENSG00000072163	ENST00000355119
Q7Z4I7	Q7Z4I2	LIMS2	LIMS2	ENSG00000072163	ENST00000355119
Q7Z4I7	Q53RZ1	LIMS2	LIMS2	ENSG00000072163	ENST00000355119
Q7Z4I7	C9JHB2	LIMS2	LIMS2	ENSG00000072163	ENST00000355119
Q7Z4I7	Q9H058	LIMS2	LIMS2	ENSG00000072163	ENST00000355119
Q7Z4I7	Q9BV95	LIMS2	LIMS2	ENSG00000072163	ENST00000355119
	A0PJ44	LIMS2	LIMS2	ENSG00000072163	ENST00000544917
	Q7Z4I5	LIMS2	LIMS2	ENSG00000072163	ENST00000544917
	Q7Z4I2	LIMS2	LIMS2	ENSG00000072163	ENST00000544917
	F5H6E6	LIMS2	LIMS2	ENSG00000072163	ENST00000544917
	C9JHB2	LIMS2	LIMS2	ENSG00000072163	ENST00000544917
	Q9H058	LIMS2	LIMS2	ENSG00000072163	ENST00000544917
	Q9BV95	LIMS2	LIMS2	ENSG00000072163	ENST00000544917
	A0PJ44	LIMS2	LIMS2	ENSG00000072163	ENST00000342067
	Q7Z4I2	LIMS2	LIMS2	ENSG00000072163	ENST00000342067
	E7ENJ8	LIMS2	LIMS2	ENSG00000072163	ENST00000342067
	Q9H058	LIMS2	LIMS2	ENSG00000072163	ENST00000342067
	Q9BV95	LIMS2	LIMS2	ENSG00000072163	ENST00000342067
	A0PJ44	LIMS2	LIMS2	ENSG00000072163	ENST00000537572
	Q7Z4I2	LIMS2	LIMS2	ENSG00000072163	ENST00000537572
	Q9H058	LIMS2	LIMS2	ENSG00000072163	ENST00000537572
	Q9BV95	LIMS2	LIMS2	ENSG00000072163	ENST00000537572
	F5H5L2	AL590822.1		ENSG00000203301	ENST00000545087
P12755	Q7Z462	SKI	SKI	ENSG00000157933	ENST00000378536
P12755	Q7Z461	SKI	SKI	ENSG00000157933	ENST00000378536
P12755	Q7Z459	SKI	SKI	ENSG00000157933	ENST00000378536
Q5T089		MORN1	MORN1	ENSG00000116151	ENST00000378531
		MORN1	MORN1	ENSG00000116151	ENST00000378529
Q16850		CYP51A1	CYP51A1	ENSG00000001630	ENST00000003100
	Q5T087	MORN1	MORN1	ENSG00000116151	ENST00000419785
		CYP51A1	CYP51A1	ENSG00000001630	ENST00000450723
	Q5T088	MORN1	MORN1	ENSG00000116151	ENST00000449373
		CYP51A1	CYP51A1	ENSG00000001630	ENST00000422867
	B4DRE3	MORN1	MORN1	ENSG00000116151	ENST00000378525
	E7EQ28	MORN1	MORN1	ENSG00000116151	ENST00000378525
Q86TG7	B4DSP0	PEG10	PEG10	ENSG00000242265	ENST00000482108
	C9IYR8	CYP51A1	CYP51A1	ENSG00000001630	ENST00000435873
Q86TG7	B4DSP0	PEG10	PEG10	ENSG00000242265	ENST00000488574
	F5H3N4	CYP51A1	CYP51A1	ENSG00000001630	ENST00000496998
Q580R0		C2orf27A	C2orf27A	ENSG00000197927	ENST00000355171
	C9J730	PPP1R9A	PPP1R9A	ENSG00000158528	ENST00000413325
	C9J3G5	PPP1R9A	PPP1R9A	ENSG00000158528	ENST00000413325
	E9PDX1	PPP1R9A	PPP1R9A	ENSG00000158528	ENST00000433360
	C9J730	PPP1R9A	PPP1R9A	ENSG00000158528	ENST00000433360
	C9J3G5	PPP1R9A	PPP1R9A	ENSG00000158528	ENST00000433360
	E9PCK6	PPP1R9A	PPP1R9A	ENSG00000158528	ENST00000424654
	C9J730	PPP1R9A	PPP1R9A	ENSG00000158528	ENST00000424654
	C9J3G5	PPP1R9A	PPP1R9A	ENSG00000158528	ENST00000424654
Q9BRK3		MXRA8	MXRA8	ENSG00000162576	ENST00000309212
	C9J3G5	PPP1R9A	PPP1R9A	ENSG00000158528	ENST00000422324
		MXRA8	MXRA8	ENSG00000162576	ENST00000445648
Q9ULJ8	B7ZLX4	PPP1R9A	PPP1R9A	ENSG00000158528	ENST00000433881
Q9ULJ8	C9J730	PPP1R9A	PPP1R9A	ENSG00000158528	ENST00000433881
Q9ULJ8	C9J3G5	PPP1R9A	PPP1R9A	ENSG00000158528	ENST00000433881
	B3KTR6	MXRA8	MXRA8	ENSG00000162576	ENST00000477278
Q9ULJ8	B7ZLX4	PPP1R9A	PPP1R9A	ENSG00000158528	ENST00000340694
Q9ULJ8	C9J730	PPP1R9A	PPP1R9A	ENSG00000158528	ENST00000340694
Q9ULJ8	C9J3G5	PPP1R9A	PPP1R9A	ENSG00000158528	ENST00000340694
	D6W5R0	PPP1R9A	PPP1R9A	ENSG00000158528	ENST00000289495
	F8W7J9	PPP1R9A	PPP1R9A	ENSG00000158528	ENST00000289495
	C9J730	PPP1R9A	PPP1R9A	ENSG00000158528	ENST00000289495
	C9J3G5	PPP1R9A	PPP1R9A	ENSG00000158528	ENST00000289495
	A4D1I0	PPP1R9A	PPP1R9A	ENSG00000158528	ENST00000289495
	E9PCK6	PPP1R9A	PPP1R9A	ENSG00000158528	ENST00000456331
	C9J730	PPP1R9A	PPP1R9A	ENSG00000158528	ENST00000456331
	C9J3G5	PPP1R9A	PPP1R9A	ENSG00000158528	ENST00000456331
	B3KTR6	MXRA8	MXRA8	ENSG00000162576	ENST00000378864
		MXRA8	MXRA8	ENSG00000162576	ENST00000342753
		C2orf27B	C2orf27B	ENSG00000186825	ENST00000303798
A7E2S9		ANKRD30BL	ANKRD30BL	ENSG00000163046	ENST00000409867
A7E2S9	C9JEB5	ANKRD30BL	ANKRD30BL	ENSG00000163046	ENST00000295181
		LRRD1	LRRD1	ENSG00000240720	ENST00000343318
A4D1F6	C9K0I1	LRRD1	LRRD1	ENSG00000240720	ENST00000458448
	Q5T093	RER1	RER1	ENSG00000157916	ENST00000378518
	C9K0I1	LRRD1	LRRD1	ENSG00000240720	ENST00000437357
A4D1F6	C9K0I1	LRRD1	LRRD1	ENSG00000240720	ENST00000430130
	C9IYX3	LRRD1	LRRD1	ENSG00000240720	ENST00000454089
O15258	Q5T094	RER1	RER1	ENSG00000157916	ENST00000306256
O15258	Q5T092	RER1	RER1	ENSG00000157916	ENST00000306256
	Q5T091	RER1	RER1	ENSG00000157916	ENST00000378512
	Q5T092	RER1	RER1	ENSG00000157916	ENST00000443438
	Q5T092	RER1	RER1	ENSG00000157916	ENST00000434662
	Q9P0H9	RER1	RER1	ENSG00000157916	ENST00000434662
	Q5T093	RER1	RER1	ENSG00000157916	ENST00000378513
O43194	B3KVZ1	GPR39	GPR39	ENSG00000183840	ENST00000329321
O43194	A4FVA5	GPR39	GPR39	ENSG00000183840	ENST00000329321
O43194	Q53RU7	GPR39	GPR39	ENSG00000183840	ENST00000329321
Q8N2G4	Q53T92	LYPD1	LYPD1	ENSG00000150551	ENST00000397463
Q8N2G4	Q53RU6	LYPD1	LYPD1	ENSG00000150551	ENST00000397463
	Q53RU6	LYPD1	LYPD1	ENSG00000150551	ENST00000345008
	F8WD77	LYPD1	LYPD1	ENSG00000150551	ENST00000449209
Q8N2G4	Q53T92	LYPD1	LYPD1	ENSG00000150551	ENST00000409034
Q8N2G4	Q53RU6	LYPD1	LYPD1	ENSG00000150551	ENST00000409034
O00522	A4D1F7	KRIT1	KRIT1	ENSG00000001631	ENST00000340022
O00522	C9JXI9	KRIT1	KRIT1	ENSG00000001631	ENST00000340022
O00522	C9JSG7	KRIT1	KRIT1	ENSG00000001631	ENST00000340022
O00522	C9JJM9	KRIT1	KRIT1	ENSG00000001631	ENST00000340022
O00522	C9JI47	KRIT1	KRIT1	ENSG00000001631	ENST00000340022
O00522	C9JF32	KRIT1	KRIT1	ENSG00000001631	ENST00000340022
O00522	C9JEW7	KRIT1	KRIT1	ENSG00000001631	ENST00000340022
O00522	C9JD81	KRIT1	KRIT1	ENSG00000001631	ENST00000340022
O00522	C9JBN7	KRIT1	KRIT1	ENSG00000001631	ENST00000340022
O00522	C9J718	KRIT1	KRIT1	ENSG00000001631	ENST00000340022
O00522	C9J3W7	KRIT1	KRIT1	ENSG00000001631	ENST00000340022
O00522	A4D1F7	KRIT1	KRIT1	ENSG00000001631	ENST00000412043
O00522	C9JXI9	KRIT1	KRIT1	ENSG00000001631	ENST00000412043
O00522	C9JSG7	KRIT1	KRIT1	ENSG00000001631	ENST00000412043
O00522	C9JJM9	KRIT1	KRIT1	ENSG00000001631	ENST00000412043
O00522	C9JI47	KRIT1	KRIT1	ENSG00000001631	ENST00000412043
O00522	C9JF32	KRIT1	KRIT1	ENSG00000001631	ENST00000412043
O00522	C9JEW7	KRIT1	KRIT1	ENSG00000001631	ENST00000412043
O00522	C9JD81	KRIT1	KRIT1	ENSG00000001631	ENST00000412043
O00522	C9JBN7	KRIT1	KRIT1	ENSG00000001631	ENST00000412043
O00522	C9J718	KRIT1	KRIT1	ENSG00000001631	ENST00000412043
O00522	C9J3W7	KRIT1	KRIT1	ENSG00000001631	ENST00000412043
O00522	A4D1F7	KRIT1	KRIT1	ENSG00000001631	ENST00000394505
O00522	C9JXI9	KRIT1	KRIT1	ENSG00000001631	ENST00000394505
O00522	C9JSG7	KRIT1	KRIT1	ENSG00000001631	ENST00000394505
O00522	C9JJM9	KRIT1	KRIT1	ENSG00000001631	ENST00000394505
O00522	C9JI47	KRIT1	KRIT1	ENSG00000001631	ENST00000394505
O00522	C9JF32	KRIT1	KRIT1	ENSG00000001631	ENST00000394505
O00522	C9JEW7	KRIT1	KRIT1	ENSG00000001631	ENST00000394505
O00522	C9JD81	KRIT1	KRIT1	ENSG00000001631	ENST00000394505
O00522	C9JBN7	KRIT1	KRIT1	ENSG00000001631	ENST00000394505
O00522	C9J718	KRIT1	KRIT1	ENSG00000001631	ENST00000394505
O00522	C9J3W7	KRIT1	KRIT1	ENSG00000001631	ENST00000394505
	A6NNU0	KRIT1	KRIT1	ENSG00000001631	ENST00000394503
	C9JXI9	KRIT1	KRIT1	ENSG00000001631	ENST00000394503
	C9JSG7	KRIT1	KRIT1	ENSG00000001631	ENST00000394503
	C9JJM9	KRIT1	KRIT1	ENSG00000001631	ENST00000394503
	C9JI47	KRIT1	KRIT1	ENSG00000001631	ENST00000394503
	C9JF32	KRIT1	KRIT1	ENSG00000001631	ENST00000394503
	C9JEW7	KRIT1	KRIT1	ENSG00000001631	ENST00000394503
	C9JD81	KRIT1	KRIT1	ENSG00000001631	ENST00000394503
	C9JBN7	KRIT1	KRIT1	ENSG00000001631	ENST00000394503
	C9J718	KRIT1	KRIT1	ENSG00000001631	ENST00000394503
	C9J3W7	KRIT1	KRIT1	ENSG00000001631	ENST00000394503
	C9JIY2	KRIT1	KRIT1	ENSG00000001631	ENST00000445516
	C9JXI9	KRIT1	KRIT1	ENSG00000001631	ENST00000458177
	C9JSG7	KRIT1	KRIT1	ENSG00000001631	ENST00000458177
	C9JJM9	KRIT1	KRIT1	ENSG00000001631	ENST00000458177
	C9JI47	KRIT1	KRIT1	ENSG00000001631	ENST00000458177
	C9JF32	KRIT1	KRIT1	ENSG00000001631	ENST00000458177
	C9JEW7	KRIT1	KRIT1	ENSG00000001631	ENST00000458177
	C9JD81	KRIT1	KRIT1	ENSG00000001631	ENST00000458177
	C9JBN7	KRIT1	KRIT1	ENSG00000001631	ENST00000458177
	C9J718	KRIT1	KRIT1	ENSG00000001631	ENST00000458177
	C9J3W7	KRIT1	KRIT1	ENSG00000001631	ENST00000458177
	C9JXI9	KRIT1	KRIT1	ENSG00000001631	ENST00000433016
	C9JSG7	KRIT1	KRIT1	ENSG00000001631	ENST00000433016
	C9JJM9	KRIT1	KRIT1	ENSG00000001631	ENST00000433016
	C9JI47	KRIT1	KRIT1	ENSG00000001631	ENST00000433016
	C9JF32	KRIT1	KRIT1	ENSG00000001631	ENST00000433016
	C9JEW7	KRIT1	KRIT1	ENSG00000001631	ENST00000433016
	C9JD81	KRIT1	KRIT1	ENSG00000001631	ENST00000433016
	C9JBN7	KRIT1	KRIT1	ENSG00000001631	ENST00000433016
	C9J718	KRIT1	KRIT1	ENSG00000001631	ENST00000433016
	C9J3W7	KRIT1	KRIT1	ENSG00000001631	ENST00000433016
O14513	C9JYL7	NCKAP5	NCKAP5	ENSG00000176771	ENST00000409261
	C9JXI9	KRIT1	KRIT1	ENSG00000001631	ENST00000454017
	C9JSG7	KRIT1	KRIT1	ENSG00000001631	ENST00000454017
	C9JJM9	KRIT1	KRIT1	ENSG00000001631	ENST00000454017
	C9JI47	KRIT1	KRIT1	ENSG00000001631	ENST00000454017
	C9JEW7	KRIT1	KRIT1	ENSG00000001631	ENST00000454017
	C9JD81	KRIT1	KRIT1	ENSG00000001631	ENST00000454017
	C9JBN7	KRIT1	KRIT1	ENSG00000001631	ENST00000454017
	C9J718	KRIT1	KRIT1	ENSG00000001631	ENST00000454017
	C9J3W7	KRIT1	KRIT1	ENSG00000001631	ENST00000454017
	C9JYL7	NCKAP5	NCKAP5	ENSG00000176771	ENST00000409213
	C9JXI9	KRIT1	KRIT1	ENSG00000001631	ENST00000440209
	C9JSG7	KRIT1	KRIT1	ENSG00000001631	ENST00000440209
	C9JJM9	KRIT1	KRIT1	ENSG00000001631	ENST00000440209
	C9JI47	KRIT1	KRIT1	ENSG00000001631	ENST00000440209
	C9JEW7	KRIT1	KRIT1	ENSG00000001631	ENST00000440209
	C9JD81	KRIT1	KRIT1	ENSG00000001631	ENST00000440209
	C9JBN7	KRIT1	KRIT1	ENSG00000001631	ENST00000440209
	C9J3W7	KRIT1	KRIT1	ENSG00000001631	ENST00000440209
		NCKAP5	NCKAP5	ENSG00000176771	ENST00000427594
	C9JXI9	KRIT1	KRIT1	ENSG00000001631	ENST00000430102
	C9JSG7	KRIT1	KRIT1	ENSG00000001631	ENST00000430102
	C9JJM9	KRIT1	KRIT1	ENSG00000001631	ENST00000430102
	C9JI47	KRIT1	KRIT1	ENSG00000001631	ENST00000430102
	C9JD81	KRIT1	KRIT1	ENSG00000001631	ENST00000430102
	C9JBN7	KRIT1	KRIT1	ENSG00000001631	ENST00000430102
	C9J3W7	KRIT1	KRIT1	ENSG00000001631	ENST00000430102
	C9JYL7	NCKAP5	NCKAP5	ENSG00000176771	ENST00000358991
	C9JYL7	NCKAP5	NCKAP5	ENSG00000176771	ENST00000317721
	C9JYL7	NCKAP5	NCKAP5	ENSG00000176771	ENST00000405974
	F5GYX5	NCKAP5	NCKAP5	ENSG00000176771	ENST00000537661
	C9JYL7	NCKAP5	NCKAP5	ENSG00000176771	ENST00000537661
	C9JXI9	KRIT1	KRIT1	ENSG00000001631	ENST00000413688
	C9JSG7	KRIT1	KRIT1	ENSG00000001631	ENST00000413688
	C9JJM9	KRIT1	KRIT1	ENSG00000001631	ENST00000413688
	C9JI47	KRIT1	KRIT1	ENSG00000001631	ENST00000413688
	C9JD81	KRIT1	KRIT1	ENSG00000001631	ENST00000413688
	C9J3W7	KRIT1	KRIT1	ENSG00000001631	ENST00000413688
	F5H445	NCKAP5	NCKAP5	ENSG00000176771	ENST00000542834
	C9JXI9	KRIT1	KRIT1	ENSG00000001631	ENST00000458493
	C9JSG7	KRIT1	KRIT1	ENSG00000001631	ENST00000458493
	C9JJM9	KRIT1	KRIT1	ENSG00000001631	ENST00000458493
	C9JI47	KRIT1	KRIT1	ENSG00000001631	ENST00000458493
	C9JD81	KRIT1	KRIT1	ENSG00000001631	ENST00000458493
	C9JXI9	KRIT1	KRIT1	ENSG00000001631	ENST00000452773
	C9JSG7	KRIT1	KRIT1	ENSG00000001631	ENST00000452773
	C9JJM9	KRIT1	KRIT1	ENSG00000001631	ENST00000452773
	C9JI47	KRIT1	KRIT1	ENSG00000001631	ENST00000452773
	C9JXI9	KRIT1	KRIT1	ENSG00000001631	ENST00000425919
	C9JSG7	KRIT1	KRIT1	ENSG00000001631	ENST00000425919
	C9JI47	KRIT1	KRIT1	ENSG00000001631	ENST00000425919
	C9JXI9	KRIT1	KRIT1	ENSG00000001631	ENST00000444960
	C9JI47	KRIT1	KRIT1	ENSG00000001631	ENST00000444960
	C9JI47	KRIT1	KRIT1	ENSG00000001631	ENST00000422347
		KRIT1	KRIT1	ENSG00000001631	ENST00000425073
		PEX10	PEX10	ENSG00000157911	ENST00000288774
O00522	A4D1F7	KRIT1	KRIT1	ENSG00000001631	ENST00000394507
O00522	C9JXI9	KRIT1	KRIT1	ENSG00000001631	ENST00000394507
O00522	C9JSG7	KRIT1	KRIT1	ENSG00000001631	ENST00000394507
O00522	C9JJM9	KRIT1	KRIT1	ENSG00000001631	ENST00000394507
O00522	C9JI47	KRIT1	KRIT1	ENSG00000001631	ENST00000394507
O00522	C9JF32	KRIT1	KRIT1	ENSG00000001631	ENST00000394507
O00522	C9JEW7	KRIT1	KRIT1	ENSG00000001631	ENST00000394507
O00522	C9JD81	KRIT1	KRIT1	ENSG00000001631	ENST00000394507
O00522	C9JBN7	KRIT1	KRIT1	ENSG00000001631	ENST00000394507
O00522	C9J718	KRIT1	KRIT1	ENSG00000001631	ENST00000394507
O00522	C9J3W7	KRIT1	KRIT1	ENSG00000001631	ENST00000394507
O60683		PEX10	PEX10	ENSG00000157911	ENST00000447513
	C9JXI9	KRIT1	KRIT1	ENSG00000001631	ENST00000415227
	C9JSG7	KRIT1	KRIT1	ENSG00000001631	ENST00000415227
	C9JJM9	KRIT1	KRIT1	ENSG00000001631	ENST00000415227
	C9JI47	KRIT1	KRIT1	ENSG00000001631	ENST00000415227
	C9JF32	KRIT1	KRIT1	ENSG00000001631	ENST00000415227
	C9JEW7	KRIT1	KRIT1	ENSG00000001631	ENST00000415227
	C9JD81	KRIT1	KRIT1	ENSG00000001631	ENST00000415227
	C9JBN7	KRIT1	KRIT1	ENSG00000001631	ENST00000415227
	C9J718	KRIT1	KRIT1	ENSG00000001631	ENST00000415227
	C9J684	KRIT1	KRIT1	ENSG00000001631	ENST00000415227
	C9J3W7	KRIT1	KRIT1	ENSG00000001631	ENST00000415227
	D6RBB0	PEX10	PEX10	ENSG00000157911	ENST00000507596
	D6RA89	PEX10	PEX10	ENSG00000157911	ENST00000510434
Q9NWT8		AURKAIP1	AURKAIP1	ENSG00000175756	ENST00000338370
Q9NWT8		AURKAIP1	AURKAIP1	ENSG00000175756	ENST00000338338
Q9NWT8		AURKAIP1	AURKAIP1	ENSG00000175756	ENST00000321751
	D6RIF5	PEX10	PEX10	ENSG00000157911	ENST00000514502
Q9NWT8		AURKAIP1	AURKAIP1	ENSG00000175756	ENST00000378853
P27169		PON1	PON1	ENSG00000005421	ENST00000222381
	F8WF42	PON1	PON1	ENSG00000005421	ENST00000433729
	F5H4W9	PON1	PON1	ENSG00000005421	ENST00000542556
O75038		PLCH2	PLCH2	ENSG00000149527	ENST00000378483
	B9DI81	PLCH2	PLCH2	ENSG00000149527	ENST00000343889
	B9DI82	PLCH2	PLCH2	ENSG00000149527	ENST00000278878
	B9DI83	PLCH2	PLCH2	ENSG00000149527	ENST00000419816
Q96S94	B4DE38	CCNL2	CCNL2	ENSG00000221978	ENST00000400809
Q96S94	A8K8A3	CCNL2	CCNL2	ENSG00000221978	ENST00000400809
		CCNL2	CCNL2	ENSG00000221978	ENST00000496007
		PLCH2	PLCH2	ENSG00000149527	ENST00000449969
O75038	B9DI83	PLCH2	PLCH2	ENSG00000149527	ENST00000378486
	F2Z3J5	CCNL2	CCNL2	ENSG00000221978	ENST00000481223
	B9DI82	PLCH2	PLCH2	ENSG00000149527	ENST00000378488
	A6NGX9	PLCH2	PLCH2	ENSG00000149527	ENST00000288766
		CCNL2	CCNL2	ENSG00000221978	ENST00000488340
		CCNL2	CCNL2	ENSG00000221978	ENST00000408918
	C9J148	CCNL2	CCNL2	ENSG00000221978	ENST00000425598
Q09328	Q71VM6	MGAT5	MGAT5	ENSG00000152127	ENST00000409645
Q09328	Q53SZ9	MGAT5	MGAT5	ENSG00000152127	ENST00000409645
Q09328	Q53SV8	MGAT5	MGAT5	ENSG00000152127	ENST00000409645
Q09328	Q53SM9	MGAT5	MGAT5	ENSG00000152127	ENST00000409645
	F8W6U5	CCNL2	CCNL2	ENSG00000221978	ENST00000408952
Q09328	Q71VM6	MGAT5	MGAT5	ENSG00000152127	ENST00000281923
Q09328	Q53SZ9	MGAT5	MGAT5	ENSG00000152127	ENST00000281923
Q09328	Q53SV8	MGAT5	MGAT5	ENSG00000152127	ENST00000281923
Q09328	Q53SM9	MGAT5	MGAT5	ENSG00000152127	ENST00000281923
Q15166		PON3	PON3	ENSG00000105852	ENST00000265627
	C9JZ99	PON3	PON3	ENSG00000105852	ENST00000427422
	F8WD41	PON3	PON3	ENSG00000105852	ENST00000451904
	F2Z2L3	PON3	PON3	ENSG00000105852	ENST00000418617
	F2Z2L3	PON3	PON3	ENSG00000105852	ENST00000442770
	F8WBV4	PON3	PON3	ENSG00000105852	ENST00000456855
Q13304	G4XH68	GPR17	GPR17	ENSG00000144230	ENST00000272644
Q13304	C9JWY5	GPR17	GPR17	ENSG00000144230	ENST00000272644
	C9JWY5	GPR17	GPR17	ENSG00000144230	ENST00000423019
Q13304	G4XH68	GPR17	GPR17	ENSG00000144230	ENST00000393018
Q13304	C9JWY5	GPR17	GPR17	ENSG00000144230	ENST00000393018
	G4XH68	GPR17	GPR17	ENSG00000144230	ENST00000544369
	C9JWY5	GPR17	GPR17	ENSG00000144230	ENST00000544369
	E7EUH0	GPR17	GPR17	ENSG00000144230	ENST00000339805
Q8TC26		TMEM163	TMEM163	ENSG00000152128	ENST00000281924
		TMEM163	TMEM163	ENSG00000152128	ENST00000537539
Q9C0J8	Q69YF7	WDR33	WDR33	ENSG00000136709	ENST00000322313
Q9C0J8	C9J8B4	WDR33	WDR33	ENSG00000136709	ENST00000322313
Q9C0J8	B9A053	WDR33	WDR33	ENSG00000136709	ENST00000322313
Q8TDX5		ACMSD	ACMSD	ENSG00000153086	ENST00000356140
	C9J8B4	WDR33	WDR33	ENSG00000136709	ENST00000436787
	Q6NUQ0	WDR33	WDR33	ENSG00000136709	ENST00000393006
	B9A053	WDR33	WDR33	ENSG00000136709	ENST00000393006
	Q53SR5	ACMSD	ACMSD	ENSG00000153086	ENST00000392928
	B9A053	WDR33	WDR33	ENSG00000136709	ENST00000409658
	B9A053	WDR33	WDR33	ENSG00000136709	ENST00000408998
	Q53SR5	ACMSD	ACMSD	ENSG00000153086	ENST00000283054
	G3XAK4	PON2	PON2	ENSG00000105854	ENST00000455123
Q15165		PON2	PON2	ENSG00000105854	ENST00000433091
Q15165	A4D1H7	PON2	PON2	ENSG00000105854	ENST00000222572
		PON2	PON2	ENSG00000105854	ENST00000446142
	A4D1H7	PON2	PON2	ENSG00000105854	ENST00000536183
	G3V1K3	PON2	PON2	ENSG00000105854	ENST00000536183
Q15165		PON2	PON2	ENSG00000105854	ENST00000355659
Q9NVE7		PANK4	PANK4	ENSG00000157881	ENST00000378466
	E9PHT6	PANK4	PANK4	ENSG00000157881	ENST00000435556
		PANK4	PANK4	ENSG00000157881	ENST00000505228
Q9BYC9		MRPL20	MRPL20	ENSG00000242485	ENST00000344843
		PANK4	PANK4	ENSG00000157881	ENST00000502512
		PANK4	PANK4	ENSG00000157881	ENST00000468002
		PANK4	PANK4	ENSG00000157881	ENST00000486396
	D6RJF3	PANK4	PANK4	ENSG00000157881	ENST00000502770
Q587I9		SFT2D3	SFT2D3	ENSG00000173349	ENST00000310981
	F2Z2C9	CCNT2	CCNT2	ENSG00000082258	ENST00000419781
O15514	Q587J0	POLR2D	POLR2D	ENSG00000144231	ENST00000272645
O15514	Q53T47	POLR2D	POLR2D	ENSG00000144231	ENST00000272645
O15514	E9PB93	POLR2D	POLR2D	ENSG00000144231	ENST00000272645
	Q53T47	POLR2D	POLR2D	ENSG00000144231	ENST00000409955
	E9PHV4	POLR2D	POLR2D	ENSG00000144231	ENST00000409955
	C9JUL2	CCNT2	CCNT2	ENSG00000082258	ENST00000446247
	F2Z2C9	CCNT2	CCNT2	ENSG00000082258	ENST00000452839
	Q587J0	POLR2D	POLR2D	ENSG00000144231	ENST00000409698
	E9PB93	POLR2D	POLR2D	ENSG00000144231	ENST00000409698
	B4DH21	CCNT2	CCNT2	ENSG00000082258	ENST00000295238
O60583		CCNT2	CCNT2	ENSG00000082258	ENST00000264157
	F8WDY7	CCNT2	CCNT2	ENSG00000082258	ENST00000417175
		CCNT2	CCNT2	ENSG00000082258	ENST00000452521
		CCNT2	CCNT2	ENSG00000082258	ENST00000438691
	B4DH21	CCNT2	CCNT2	ENSG00000082258	ENST00000537343
E5RJM6		ANKRD65	ANKRD65	ENSG00000235098	ENST00000520296
	G5EA11	ANKRD65	ANKRD65	ENSG00000235098	ENST00000427211
	G5EA11	ANKRD65	ANKRD65	ENSG00000235098	ENST00000442470
		ANKRD65	ANKRD65	ENSG00000235098	ENST00000436362
	G3V1T6	ANKRD65	ANKRD65	ENSG00000235098	ENST00000537107
Q5TA89		HES5	HES5	ENSG00000197921	ENST00000378453
Q56UN5	C9JGQ2	YSK4	YSK4	ENSG00000176601	ENST00000375845
Q56UN5	C9JEJ9	YSK4	YSK4	ENSG00000176601	ENST00000375845
	C9JGQ2	YSK4	YSK4	ENSG00000176601	ENST00000358371
	C9JGQ2	YSK4	YSK4	ENSG00000176601	ENST00000375844
	C9JEJ9	YSK4	YSK4	ENSG00000176601	ENST00000375844
	C9JGQ2	YSK4	YSK4	ENSG00000176601	ENST00000392918
	C9JEJ9	YSK4	YSK4	ENSG00000176601	ENST00000392918
	C9JGQ2	YSK4	YSK4	ENSG00000176601	ENST00000392915
	C9JEJ9	YSK4	YSK4	ENSG00000176601	ENST00000392915
	A8MWG7	YSK4	YSK4	ENSG00000176601	ENST00000392915
		YSK4	YSK4	ENSG00000176601	ENST00000437365
	C9JGQ2	YSK4	YSK4	ENSG00000176601	ENST00000425952
	C9JEJ9	YSK4	YSK4	ENSG00000176601	ENST00000425952
	C9JGQ2	YSK4	YSK4	ENSG00000176601	ENST00000414343
	B7ZMH9	YSK4	YSK4	ENSG00000176601	ENST00000392917
	C9JGQ2	YSK4	YSK4	ENSG00000176601	ENST00000392917
	C9JEJ9	YSK4	YSK4	ENSG00000176601	ENST00000392917
		YSK4	YSK4	ENSG00000176601	ENST00000315513
	F6UPZ7	TNFRSF14	TNFRSF14	ENSG00000157873	ENST00000426449
	B9DI86	TNFRSF14	TNFRSF14	ENSG00000157873	ENST00000426449
	F6UPZ7	TNFRSF14	TNFRSF14	ENSG00000157873	ENST00000434817
	F6Q0M4	TNFRSF14	TNFRSF14	ENSG00000157873	ENST00000434817
	B9DI88	TNFRSF14	TNFRSF14	ENSG00000157873	ENST00000434817
	B9DI86	TNFRSF14	TNFRSF14	ENSG00000157873	ENST00000434817
	F6UPZ7	TNFRSF14	TNFRSF14	ENSG00000157873	ENST00000435221
	F6Q0M4	TNFRSF14	TNFRSF14	ENSG00000157873	ENST00000435221
	B9DI88	TNFRSF14	TNFRSF14	ENSG00000157873	ENST00000435221
	B9DI86	TNFRSF14	TNFRSF14	ENSG00000157873	ENST00000435221
	F6UPZ7	TNFRSF14	TNFRSF14	ENSG00000157873	ENST00000451778
	F6Q0M4	TNFRSF14	TNFRSF14	ENSG00000157873	ENST00000451778
	B9DI88	TNFRSF14	TNFRSF14	ENSG00000157873	ENST00000451778
	B9DI86	TNFRSF14	TNFRSF14	ENSG00000157873	ENST00000451778
	F6UPZ7	TNFRSF14	TNFRSF14	ENSG00000157873	ENST00000409119
	B9DI86	TNFRSF14	TNFRSF14	ENSG00000157873	ENST00000409119
	B9A034	TNFRSF14	TNFRSF14	ENSG00000157873	ENST00000409119
Q92956	F6UPZ7	TNFRSF14	TNFRSF14	ENSG00000157873	ENST00000355716
Q92956	F6Q0M4	TNFRSF14	TNFRSF14	ENSG00000157873	ENST00000355716
Q92956	B9DI88	TNFRSF14	TNFRSF14	ENSG00000157873	ENST00000355716
Q92956	B9DI86	TNFRSF14	TNFRSF14	ENSG00000157873	ENST00000355716
	F8WAX0	TNFRSF14	TNFRSF14	ENSG00000157873	ENST00000442392
	B4DU65	TNFRSF14	TNFRSF14	ENSG00000157873	ENST00000423768
Q9Y574		ASB4	ASB4	ENSG00000005981	ENST00000325885
	Q14D68	ASB4	ASB4	ENSG00000005981	ENST00000428113
	Q8TBT2	ASB4	ASB4	ENSG00000005981	ENST00000428113
Q16654	B3KUX1	PDK4	PDK4	ENSG00000004799	ENST00000005178
Q16654	B3KU25	PDK4	PDK4	ENSG00000004799	ENST00000005178
Q16654	A4D1H4	PDK4	PDK4	ENSG00000004799	ENST00000005178
	B3KUX1	PDK4	PDK4	ENSG00000004799	ENST00000542888
	B3KU25	PDK4	PDK4	ENSG00000004799	ENST00000542888
Q8TBF2		FAM213B	FAM213B	ENSG00000157870	ENST00000419916
Q8TBF2		FAM213B	FAM213B	ENSG00000157870	ENST00000378424
Q8TBF2		FAM213B	FAM213B	ENSG00000157870	ENST00000378427
		FAM213B	FAM213B	ENSG00000157870	ENST00000537325
Q8TBF2		FAM213B	FAM213B	ENSG00000157870	ENST00000378425
Q8TBF2		FAM213B	FAM213B	ENSG00000157870	ENST00000444521
Q15042	D3DP75	RAB3GAP1	RAB3GAP1	ENSG00000115839	ENST00000264158
Q15042	B9A6J2	RAB3GAP1	RAB3GAP1	ENSG00000115839	ENST00000264158
	C9J837	RAB3GAP1	RAB3GAP1	ENSG00000115839	ENST00000442034
	C9J1R5	RAB3GAP1	RAB3GAP1	ENSG00000115839	ENST00000425393
	A6H8Z3	RAB3GAP1	RAB3GAP1	ENSG00000115839	ENST00000539493
Q6DCA0		AMMECR1L	AMMECR1L	ENSG00000144233	ENST00000272647
Q6DCA0		AMMECR1L	AMMECR1L	ENSG00000144233	ENST00000393001
A6NKF7		TMEM88B	TMEM88B	ENSG00000205116	ENST00000378821
	E9PB53	VWA1	VWA1	ENSG00000179403	ENST00000338660
Q495T6		MMEL1	MMEL1	ENSG00000142606	ENST00000378412
Q6PCB0		VWA1	VWA1	ENSG00000179403	ENST00000476993
		MMEL1	MMEL1	ENSG00000142606	ENST00000502556
		MMEL1	MMEL1	ENSG00000142606	ENST00000504800
		VWA1	VWA1	ENSG00000179403	ENST00000404702
	F8W8S4	MMEL1	MMEL1	ENSG00000142606	ENST00000378411
		MMEL1	MMEL1	ENSG00000142606	ENST00000288709
Q9H0E3	C9J683	SAP130	SAP130	ENSG00000136715	ENST00000259235
	C9J683	SAP130	SAP130	ENSG00000136715	ENST00000259234
	C9J683	SAP130	SAP130	ENSG00000136715	ENST00000424298
	C9JTJ5	SAP130	SAP130	ENSG00000136715	ENST00000450957
	B7ZLM3	SAP130	SAP130	ENSG00000136715	ENST00000357702
	C9J683	SAP130	SAP130	ENSG00000136715	ENST00000357702
	Q96DP1	SAP130	SAP130	ENSG00000136715	ENST00000357702
Q9P2G1	Q4VBX8	ANKIB1	ANKIB1	ENSG00000001629	ENST00000265742
Q9P2G1	C9JZ63	ANKIB1	ANKIB1	ENSG00000001629	ENST00000265742
	C9JZ63	ANKIB1	ANKIB1	ENSG00000001629	ENST00000442183
		ANKIB1	ANKIB1	ENSG00000001629	ENST00000439883
		ANKIB1	ANKIB1	ENSG00000001629	ENST00000413588
		ANKIB1	ANKIB1	ENSG00000001629	ENST00000422095
	Q53SM1	ZRANB3	ZRANB3	ENSG00000121988	ENST00000412849
	Q53SD5	ZRANB3	ZRANB3	ENSG00000121988	ENST00000412849
	Q6P2C4	ZRANB3	ZRANB3	ENSG00000121988	ENST00000401392
	Q53SM1	ZRANB3	ZRANB3	ENSG00000121988	ENST00000401392
Q5FWF4	D3DP76	ZRANB3	ZRANB3	ENSG00000121988	ENST00000264159
	E9PBP0	ZRANB3	ZRANB3	ENSG00000121988	ENST00000403017
	F8WCT9	ZRANB3	ZRANB3	ENSG00000121988	ENST00000403017
	E9PBP0	ZRANB3	ZRANB3	ENSG00000121988	ENST00000452187
Q5T2N8		ATAD3C	ATAD3C	ENSG00000215915	ENST00000378785
	Q6P2C4	ZRANB3	ZRANB3	ENSG00000121988	ENST00000538542
	Q53SM1	ZRANB3	ZRANB3	ENSG00000121988	ENST00000538542
	F5H5E7	ZRANB3	ZRANB3	ENSG00000121988	ENST00000538542
	Q6P2C4	ZRANB3	ZRANB3	ENSG00000121988	ENST00000283060
	Q53SM1	ZRANB3	ZRANB3	ENSG00000121988	ENST00000283060
	Q6P2C4	ZRANB3	ZRANB3	ENSG00000121988	ENST00000536680
	Q53SM1	ZRANB3	ZRANB3	ENSG00000121988	ENST00000536680
	F5GYN7	ZRANB3	ZRANB3	ENSG00000121988	ENST00000536680
	E9PBP0	ZRANB3	ZRANB3	ENSG00000121988	ENST00000397448
Q5T9A4	Q9H834	ATAD3B	ATAD3B	ENSG00000160072	ENST00000308647
	Q5T9A2	ATAD3B	ATAD3B	ENSG00000160072	ENST00000378736
	A8MSP6	ATAD3B	ATAD3B	ENSG00000160072	ENST00000360489
	A6NFL3	ATAD3B	ATAD3B	ENSG00000160072	ENST00000378741
	A6NMA2	ATAD3B	ATAD3B	ENSG00000160072	ENST00000378737
Q8WUU5		GATAD1	GATAD1	ENSG00000157259	ENST00000287957
Q9UQF0	D0EYG5	ERVW-1	ERVW-1	ENSG00000242950	ENST00000493463
Q9UQF0	Q96TB5	ERVW-1	ERVW-1	ENSG00000242950	ENST00000493463
Q9UQF0	Q96TB4	ERVW-1	ERVW-1	ENSG00000242950	ENST00000493463
Q9UQF0	Q96TB3	ERVW-1	ERVW-1	ENSG00000242950	ENST00000493463
Q9UQF0	Q96TB1	ERVW-1	ERVW-1	ENSG00000242950	ENST00000493463
Q9UQF0	Q96L61	ERVW-1	ERVW-1	ENSG00000242950	ENST00000493463
Q9UQF0	Q96L60	ERVW-1	ERVW-1	ENSG00000242950	ENST00000493463
Q9UQF0	Q96L59	ERVW-1	ERVW-1	ENSG00000242950	ENST00000493463
Q9UQF0	Q9UQF1	ERVW-1	ERVW-1	ENSG00000242950	ENST00000493463
	E9PE75	PEX1	PEX1	ENSG00000127980	ENST00000438045
O43933	B4DER6	PEX1	PEX1	ENSG00000127980	ENST00000248633
O43933	Q96S70	PEX1	PEX1	ENSG00000127980	ENST00000248633
O43933	Q96S69	PEX1	PEX1	ENSG00000127980	ENST00000248633
	Q96S70	PEX1	PEX1	ENSG00000127980	ENST00000428214
	Q96S69	PEX1	PEX1	ENSG00000127980	ENST00000428214
		PEX1	PEX1	ENSG00000127980	ENST00000422866
	B4DEY5	PEX1	PEX1	ENSG00000127980	ENST00000541751
	Q96S70	PEX1	PEX1	ENSG00000127980	ENST00000545192
	Q96S69	PEX1	PEX1	ENSG00000127980	ENST00000545192
	D2K8Q1	ATAD3A	ATAD3A	ENSG00000197785	ENST00000378756
	G3V1I6	ATAD3A	ATAD3A	ENSG00000197785	ENST00000378756
Q9NVI7	Q5SV14	ATAD3A	ATAD3A	ENSG00000197785	ENST00000378755
	Q5SV24	ATAD3A	ATAD3A	ENSG00000197785	ENST00000339113
	G3V1I6	ATAD3A	ATAD3A	ENSG00000197785	ENST00000339113
	Q5SV14	ATAD3A	ATAD3A	ENSG00000197785	ENST00000439513
	Q5SV15	ATAD3A	ATAD3A	ENSG00000197785	ENST00000429957
	Q5SV16	ATAD3A	ATAD3A	ENSG00000197785	ENST00000400830
	G3V1I6	ATAD3A	ATAD3A	ENSG00000197785	ENST00000536055
	Q5SV16	ATAD3A	ATAD3A	ENSG00000197785	ENST00000378759
	E9PDY1	ATAD3A	ATAD3A	ENSG00000197785	ENST00000378759
	F8WCE6	UGGT1	UGGT1	ENSG00000136731	ENST00000430075
	F8WCI2	UGGT1	UGGT1	ENSG00000136731	ENST00000438277
	E2QRN8	UGGT1	UGGT1	ENSG00000136731	ENST00000376723
Q9NYU2		UGGT1	UGGT1	ENSG00000136731	ENST00000259253
		UGGT1	UGGT1	ENSG00000136731	ENST00000418197
		UGGT1	UGGT1	ENSG00000136731	ENST00000375990
		TMEM240	TMEM240	ENSG00000205090	ENST00000378733
Q5SV17		TMEM240	TMEM240	ENSG00000205090	ENST00000425828
Q9NP77	Q5SV18	SSU72	SSU72	ENSG00000160075	ENST00000291386
	Q5SV18	SSU72	SSU72	ENSG00000160075	ENST00000378726
	Q5SV20	SSU72	SSU72	ENSG00000160075	ENST00000378725
		SSU72	SSU72	ENSG00000160075	ENST00000359060
	Q9P0E8	AL645728.1		ENSG00000215014	ENST00000366221
	F2Z333	RP11-345P4.5.1		ENSG00000228594	ENST00000422725
	E9PGU1	MIB2	MIB2	ENSG00000197530	ENST00000520777
	D6RFJ2	MIB2	MIB2	ENSG00000197530	ENST00000520777
	D6RE96	MIB2	MIB2	ENSG00000197530	ENST00000520777
Q96AX9	D6RFJ2	MIB2	MIB2	ENSG00000197530	ENST00000355826
Q96AX9	D6RE96	MIB2	MIB2	ENSG00000197530	ENST00000355826
	E9PHQ1	MIB2	MIB2	ENSG00000197530	ENST00000518681
	D6RFJ2	MIB2	MIB2	ENSG00000197530	ENST00000518681
	D6RE96	MIB2	MIB2	ENSG00000197530	ENST00000518681
	E9PD12	MIB2	MIB2	ENSG00000197530	ENST00000505820
	D6RFJ2	MIB2	MIB2	ENSG00000197530	ENST00000505820
	D6RE96	MIB2	MIB2	ENSG00000197530	ENST00000505820
	F8WA73	MIB2	MIB2	ENSG00000197530	ENST00000505820
	D6RHY5	MIB2	MIB2	ENSG00000197530	ENST00000489635
	D6R9L1	MIB2	MIB2	ENSG00000197530	ENST00000489635
	D6RDI1	MIB2	MIB2	ENSG00000197530	ENST00000514363
	D6RFJ2	MIB2	MIB2	ENSG00000197530	ENST00000487053
	D6RE96	MIB2	MIB2	ENSG00000197530	ENST00000487053
	D6RAZ0	MIB2	MIB2	ENSG00000197530	ENST00000487053
	D6R9Q6	MIB2	MIB2	ENSG00000197530	ENST00000502470
	B3KXY1	MIB2	MIB2	ENSG00000197530	ENST00000378712
	D6RFJ2	MIB2	MIB2	ENSG00000197530	ENST00000378712
	D6RE96	MIB2	MIB2	ENSG00000197530	ENST00000378712
	D6RFJ2	MIB2	MIB2	ENSG00000197530	ENST00000510793
	D6RE96	MIB2	MIB2	ENSG00000197530	ENST00000510793
	E9PD12	MIB2	MIB2	ENSG00000197530	ENST00000504599
	D6RFJ2	MIB2	MIB2	ENSG00000197530	ENST00000504599
	D6RE96	MIB2	MIB2	ENSG00000197530	ENST00000504599
	D6RFJ2	MIB2	MIB2	ENSG00000197530	ENST00000503789
	F2Z2L2	MIB2	MIB2	ENSG00000197530	ENST00000378708
	D6RFJ2	MIB2	MIB2	ENSG00000197530	ENST00000378708
	D6RE96	MIB2	MIB2	ENSG00000197530	ENST00000378708
	D6RFJ2	MIB2	MIB2	ENSG00000197530	ENST00000506488
	D6RED3	MIB2	MIB2	ENSG00000197530	ENST00000506488
	D6RE96	MIB2	MIB2	ENSG00000197530	ENST00000506488
	D6R9L1	MIB2	MIB2	ENSG00000197530	ENST00000512004
		MIB2	MIB2	ENSG00000197530	ENST00000514234
	E9PD12	MIB2	MIB2	ENSG00000197530	ENST00000357210
	D6RFJ2	MIB2	MIB2	ENSG00000197530	ENST00000357210
	D6RE96	MIB2	MIB2	ENSG00000197530	ENST00000357210
	D6RFJ2	MIB2	MIB2	ENSG00000197530	ENST00000360522
	D6RE96	MIB2	MIB2	ENSG00000197530	ENST00000360522
	F2Z2L2	MIB2	MIB2	ENSG00000197530	ENST00000378710
	D6RFJ2	MIB2	MIB2	ENSG00000197530	ENST00000378710
	D6RE96	MIB2	MIB2	ENSG00000197530	ENST00000378710
Q5RL73		RBM48	RBM48	ENSG00000127993	ENST00000265732
Q5RL73	B7Z2K5	RBM48	RBM48	ENSG00000127993	ENST00000481551
	C9J787	RBM48	RBM48	ENSG00000127993	ENST00000496410
		RBM48	RBM48	ENSG00000127993	ENST00000509224
		RBM48	RBM48	ENSG00000127993	ENST00000450580
O60243	B4E2L3	HS6ST1	HS6ST1	ENSG00000136720	ENST00000259241
Q9H0N0		RAB6C	RAB6C	ENSG00000222014	ENST00000410061
A5A3E0		POTEF	POTEF	ENSG00000196604	ENST00000409914
A5A3E0		POTEF	POTEF	ENSG00000196604	ENST00000357462
	F8W967	POTEF	POTEF	ENSG00000196604	ENST00000360967
	A6NC16	POTEF	POTEF	ENSG00000196604	ENST00000361163
	C9JUX2	FAM133B	FAM133B	ENSG00000234545	ENST00000438306
Q5BKY9	C9JUX2	FAM133B	FAM133B	ENSG00000234545	ENST00000445716
Q5BKY9	B3KWP5	FAM133B	FAM133B	ENSG00000234545	ENST00000445716
	C9JUX2	FAM133B	FAM133B	ENSG00000234545	ENST00000415397
	G3XAI9	FAM133B	FAM133B	ENSG00000234545	ENST00000415397
	C9JUX2	FAM133B	FAM133B	ENSG00000234545	ENST00000427372
		FAM133B	FAM133B	ENSG00000234545	ENST00000494079
	C9JUX2	FAM133B	FAM133B	ENSG00000234545	ENST00000456502
		CCDC74B	CCDC74B	ENSG00000152076	ENST00000409943
Q96LY2		CCDC74B	CCDC74B	ENSG00000152076	ENST00000310463
	B8ZZH6	CCDC74B	CCDC74B	ENSG00000152076	ENST00000409488
	F8WB40	CCDC74B	CCDC74B	ENSG00000152076	ENST00000423263
	B8ZZB0	CCDC74B	CCDC74B	ENSG00000152076	ENST00000409128
	F8WCQ0	CCDC74B	CCDC74B	ENSG00000152076	ENST00000434929
	C9JXF6	CCDC74B	CCDC74B	ENSG00000152076	ENST00000418636
		CCDC74B	CCDC74B	ENSG00000152076	ENST00000457413
	E9PG54	CCDC74B	CCDC74B	ENSG00000152076	ENST00000409234
	C9JC78	CCDC74B	CCDC74B	ENSG00000152076	ENST00000441670
	E7ESC5	CCDC74B	CCDC74B	ENSG00000152076	ENST00000392984
Q00534	A4D1G0	CDK6	CDK6	ENSG00000105810	ENST00000265734
Q00534	A4D1G0	CDK6	CDK6	ENSG00000105810	ENST00000424848
Q5K651	C9JKF1	SAMD9	SAMD9	ENSG00000205413	ENST00000379958
	C9JKF1	SAMD9	SAMD9	ENSG00000205413	ENST00000446617
Q8IVG5	B4E3M1	SAMD9L	SAMD9L	ENSG00000177409	ENST00000318238
Q8IVG5	B4E3M1	SAMD9L	SAMD9L	ENSG00000177409	ENST00000411955
Q8IVG5	B4E3M1	SAMD9L	SAMD9L	ENSG00000177409	ENST00000437805
		SAMD9L	SAMD9L	ENSG00000177409	ENST00000446959
		SAMD9L	SAMD9L	ENSG00000177409	ENST00000439952
		SAMD9L	SAMD9L	ENSG00000177409	ENST00000414791
		SAMD9L	SAMD9L	ENSG00000177409	ENST00000446033
		SAMD9L	SAMD9L	ENSG00000177409	ENST00000394472
A8MVW5		HEPACAM2	HEPACAM2	ENSG00000188175	ENST00000394468
		HEPACAM2	HEPACAM2	ENSG00000188175	ENST00000341723
	C9JN07	HEPACAM2	HEPACAM2	ENSG00000188175	ENST00000440868
	E9PDV5	HEPACAM2	HEPACAM2	ENSG00000188175	ENST00000453812
	F8WF03	SMPD4	SMPD4	ENSG00000136699	ENST00000454468
	F2Z2W5	SMPD4	SMPD4	ENSG00000136699	ENST00000412570
	F2Z2I0	SMPD4	SMPD4	ENSG00000136699	ENST00000433118
	B4DWK7	SMPD4	SMPD4	ENSG00000136699	ENST00000351288
	C9J647	SMPD4	SMPD4	ENSG00000136699	ENST00000351288
		SMPD4	SMPD4	ENSG00000136699	ENST00000439886
Q9NXE4	B1PBA3	SMPD4	SMPD4	ENSG00000136699	ENST00000409031
Q9NXE4	C9J647	SMPD4	SMPD4	ENSG00000136699	ENST00000409031
		SMPD4	SMPD4	ENSG00000136699	ENST00000457039
		SMPD4	SMPD4	ENSG00000136699	ENST00000449159
		SMPD4	SMPD4	ENSG00000136699	ENST00000430682
		SMPD4	SMPD4	ENSG00000136699	ENST00000451542
	F8WEQ5	SMPD4	SMPD4	ENSG00000136699	ENST00000435455
	F2Z2I0	SMPD4	SMPD4	ENSG00000136699	ENST00000439029
	C9J647	SMPD4	SMPD4	ENSG00000136699	ENST00000441135
	B4DWK7	SMPD4	SMPD4	ENSG00000136699	ENST00000431183
	E7ESA2	SMPD4	SMPD4	ENSG00000136699	ENST00000431183
	B4DWK7	SMPD4	SMPD4	ENSG00000136699	ENST00000453750
	B4DM23	SMPD4	SMPD4	ENSG00000136699	ENST00000453750
	B4DWK7	SMPD4	SMPD4	ENSG00000136699	ENST00000339679
	B4DQ31	SMPD4	SMPD4	ENSG00000136699	ENST00000452225
	B4E0L6	SMPD4	SMPD4	ENSG00000136699	ENST00000426662
	B4DWK7	SMPD4	SMPD4	ENSG00000136699	ENST00000443958
O75900		MMP23B	MMP23B	ENSG00000189409	ENST00000356026
	D6REP6	MMP23B	MMP23B	ENSG00000189409	ENST00000472264
	B4DMZ6	MMP23B	MMP23B	ENSG00000189409	ENST00000512731
	O75086	MMP23B	MMP23B	ENSG00000189409	ENST00000378675
		MMP23B	MMP23B	ENSG00000189409	ENST00000479814
		MMP23B	MMP23B	ENSG00000189409	ENST00000435358
		MMP23B	MMP23B	ENSG00000189409	ENST00000503792
	C9J6U7	MMP23B	MMP23B	ENSG00000189409	ENST00000412415
	Q75N12	CCDC132	CCDC132	ENSG00000004766	ENST00000251739
Q96JG6	A7MD03	CCDC132	CCDC132	ENSG00000004766	ENST00000305866
Q96JG6	D1MQ00	CCDC132	CCDC132	ENSG00000004766	ENST00000305866
	F8WDT1	CCDC132	CCDC132	ENSG00000004766	ENST00000438395
	F2Z3F0	CCDC132	CCDC132	ENSG00000004766	ENST00000441602
	C9JA29	CCDC132	CCDC132	ENSG00000004766	ENST00000458530
	F2Z3F0	CCDC132	CCDC132	ENSG00000004766	ENST00000436177
	Q75N11	CCDC132	CCDC132	ENSG00000004766	ENST00000458707
		CCDC132	CCDC132	ENSG00000004766	ENST00000443443
	B4DS55	CCDC132	CCDC132	ENSG00000004766	ENST00000535481
	F5H5U7	CCDC132	CCDC132	ENSG00000004766	ENST00000544910
	Q5JPD9	CCDC132	CCDC132	ENSG00000004766	ENST00000541136
	D6W5Q7	CCDC132	CCDC132	ENSG00000004766	ENST00000541136
	Q75N11	CCDC132	CCDC132	ENSG00000004766	ENST00000317751
Q6IAN0		DHRS7B	DHRS7B	ENSG00000109016	ENST00000395511
		DHRS7B	DHRS7B	ENSG00000109016	ENST00000346603
P17152		TMEM11	TMEM11	ENSG00000178307	ENST00000317635
		C17orf103	C17orf103	ENSG00000154035	ENST00000468196
Q8N6N6		C17orf103	C17orf103	ENSG00000154035	ENST00000399011
Q14CN2	Q9NXP1	CLCA4	CLCA4	ENSG00000016602	ENST00000370563
	A8MQC9	CLCA4	CLCA4	ENSG00000016602	ENST00000263723
P46734	Q6FI23	MAP2K3	MAP2K3	ENSG00000034152	ENST00000342679
P46734	E9PRZ0	MAP2K3	MAP2K3	ENSG00000034152	ENST00000342679
P46734	D3DXI2	MAP2K3	MAP2K3	ENSG00000034152	ENST00000342679
	E9PRM0	MAP2K3	MAP2K3	ENSG00000034152	ENST00000534743
	E9PMA8	MAP2K3	MAP2K3	ENSG00000034152	ENST00000529517
	E9PRZ0	MAP2K3	MAP2K3	ENSG00000034152	ENST00000395491
	D3DXI2	MAP2K3	MAP2K3	ENSG00000034152	ENST00000395491
	E9PRZ0	MAP2K3	MAP2K3	ENSG00000034152	ENST00000526076
	E9PRZ0	MAP2K3	MAP2K3	ENSG00000034152	ENST00000316920
	D3DXI2	MAP2K3	MAP2K3	ENSG00000034152	ENST00000316920
	F8W9D9	MAP2K3	MAP2K3	ENSG00000034152	ENST00000316920
	E9PRZ0	MAP2K3	MAP2K3	ENSG00000034152	ENST00000361818
	D3DXI2	MAP2K3	MAP2K3	ENSG00000034152	ENST00000361818
Q9Y371	B4E182	SH3GLB1	SH3GLB1	ENSG00000097033	ENST00000212369
		SH3GLB1	SH3GLB1	ENSG00000097033	ENST00000482504
	B4E182	SH3GLB1	SH3GLB1	ENSG00000097033	ENST00000535010
O60613	D3DT21	RP4-604K5.1.1		ENSG00000183291	ENST00000331835
	D3DT21	RP4-604K5.1.1		ENSG00000183291	ENST00000370554
	A8MZD0	RP4-604K5.1.1		ENSG00000183291	ENST00000401030
		HS2ST1	HS2ST1	ENSG00000153936	ENST00000370551
Q7LGA3		HS2ST1	HS2ST1	ENSG00000153936	ENST00000370550
		HS2ST1	HS2ST1	ENSG00000153936	ENST00000370548
	A6ND99	HS2ST1	HS2ST1	ENSG00000153936	ENST00000356813
Q14500		KCNJ12	KCNJ12	ENSG00000184185	ENST00000331718
B7U540		KCNJ12	KCNJ12	ENSG00000184185	ENST00000331718
A8MQB3		C17orf51	C17orf51	ENSG00000212719	ENST00000391411
		C17orf51	C17orf51	ENSG00000212719	ENST00000412778
		FAM27L	FAM27L	ENSG00000178130	ENST00000426869
P61968		LMO4	LMO4	ENSG00000143013	ENST00000370544
P61968		LMO4	LMO4	ENSG00000143013	ENST00000370542
P0CJ68		MTRNR2L1	MTRNR2L1	ENSG00000256618	ENST00000540040
Q9Y6I7		WSB1	WSB1	ENSG00000109046	ENST00000262394
		WSB1	WSB1	ENSG00000109046	ENST00000348811
Q9Y6I7	B4DGB8	WSB1	WSB1	ENSG00000109046	ENST00000427287
Q16513	B4DTP5	PKN2	PKN2	ENSG00000065243	ENST00000370521
Q16513	Q6P5W9	PKN2	PKN2	ENSG00000065243	ENST00000370521
Q16513	E9PES5	PKN2	PKN2	ENSG00000065243	ENST00000370521
	B1AL79	PKN2	PKN2	ENSG00000065243	ENST00000316005
	Q5TBX5	PKN2	PKN2	ENSG00000065243	ENST00000436111
	Q5TBX8	PKN2	PKN2	ENSG00000065243	ENST00000449189
	Q6P5W9	PKN2	PKN2	ENSG00000065243	ENST00000370513
	E7ESL7	PKN2	PKN2	ENSG00000065243	ENST00000370513
	Q6P5W9	PKN2	PKN2	ENSG00000065243	ENST00000370505
	E9PES5	PKN2	PKN2	ENSG00000065243	ENST00000370505
	Q6P5W9	PKN2	PKN2	ENSG00000065243	ENST00000544045
	F5H1H1	PKN2	PKN2	ENSG00000065243	ENST00000544045
	Q5TBX8	PKN2	PKN2	ENSG00000065243	ENST00000544215
	F5H3S7	PKN2	PKN2	ENSG00000065243	ENST00000544215
		KSR1	KSR1	ENSG00000141068	ENST00000398988
	F8WEA9	KSR1	KSR1	ENSG00000141068	ENST00000319524
	F5H0K8	KSR1	KSR1	ENSG00000141068	ENST00000509603
	Q6ZNT2	KSR1	KSR1	ENSG00000141068	ENST00000398985
Q8IVT5		KSR1	KSR1	ENSG00000141068	ENST00000268763
	A8MY87	KSR1	KSR1	ENSG00000141068	ENST00000398982
O00182		LGALS9	LGALS9	ENSG00000168961	ENST00000395473
	Q3B8N1	LGALS9	LGALS9	ENSG00000168961	ENST00000302228
	F8W9W4	LGALS9	LGALS9	ENSG00000168961	ENST00000313648
	F2Z2H7	LGALS9	LGALS9	ENSG00000168961	ENST00000448970
	Q8WYQ7	LGALS9	LGALS9	ENSG00000168961	ENST00000310394
	B4DWP7	LGALS9	LGALS9	ENSG00000168961	ENST00000413914
Q00403		GTF2B	GTF2B	ENSG00000137947	ENST00000370500
	B1APE1	GTF2B	GTF2B	ENSG00000137947	ENST00000448623
	B1APE2	GTF2B	GTF2B	ENSG00000137947	ENST00000418217
	B3KQ13	CCBL2	CCBL2	ENSG00000137944	ENST00000370491
Q6YP21	B4DW13	CCBL2	CCBL2	ENSG00000137944	ENST00000260508
Q6YP21	B3KQ13	CCBL2	CCBL2	ENSG00000137944	ENST00000260508
		CCBL2	CCBL2	ENSG00000137944	ENST00000370486
		CCBL2	CCBL2	ENSG00000137944	ENST00000370485
	Q7Z6S5	TBP	TBP	ENSG00000112592	ENST00000421512
	Q7Z6S4	TBP	TBP	ENSG00000112592	ENST00000421512
	D2CT71	TBP	TBP	ENSG00000112592	ENST00000421512
	D2CT70	TBP	TBP	ENSG00000112592	ENST00000421512
	D2CT69	TBP	TBP	ENSG00000112592	ENST00000421512
	D2CT68	TBP	TBP	ENSG00000112592	ENST00000421512
	D2CT66	TBP	TBP	ENSG00000112592	ENST00000421512
	D2CT65	TBP	TBP	ENSG00000112592	ENST00000421512
	D2CT64	TBP	TBP	ENSG00000112592	ENST00000421512
	D2CT63	TBP	TBP	ENSG00000112592	ENST00000421512
	C0LUL1	TBP	TBP	ENSG00000112592	ENST00000421512
P20226	Q7Z6S5	TBP	TBP	ENSG00000112592	ENST00000230354
P20226	Q7Z6S4	TBP	TBP	ENSG00000112592	ENST00000230354
P20226	Q32MN7	TBP	TBP	ENSG00000112592	ENST00000230354
P20226	F5H869	TBP	TBP	ENSG00000112592	ENST00000230354
P20226	D2CT71	TBP	TBP	ENSG00000112592	ENST00000230354
P20226	D2CT70	TBP	TBP	ENSG00000112592	ENST00000230354
P20226	D2CT69	TBP	TBP	ENSG00000112592	ENST00000230354
P20226	D2CT68	TBP	TBP	ENSG00000112592	ENST00000230354
P20226	D2CT66	TBP	TBP	ENSG00000112592	ENST00000230354
P20226	D2CT65	TBP	TBP	ENSG00000112592	ENST00000230354
P20226	D2CT64	TBP	TBP	ENSG00000112592	ENST00000230354
P20226	D2CT63	TBP	TBP	ENSG00000112592	ENST00000230354
P20226	C0LUL1	TBP	TBP	ENSG00000112592	ENST00000230354
	Q7Z6S4	TBP	TBP	ENSG00000112592	ENST00000423353
	D2CT71	TBP	TBP	ENSG00000112592	ENST00000423353
	D2CT70	TBP	TBP	ENSG00000112592	ENST00000423353
	D2CT69	TBP	TBP	ENSG00000112592	ENST00000423353
	D2CT68	TBP	TBP	ENSG00000112592	ENST00000423353
	D2CT66	TBP	TBP	ENSG00000112592	ENST00000423353
	D2CT65	TBP	TBP	ENSG00000112592	ENST00000423353
	D2CT64	TBP	TBP	ENSG00000112592	ENST00000423353
	D2CT63	TBP	TBP	ENSG00000112592	ENST00000423353
	Q7Z6S6	TBP	TBP	ENSG00000112592	ENST00000446829
		AL360154.1		ENSG00000215642	ENST00000545452
P20226	Q7Z6S5	TBP	TBP	ENSG00000112592	ENST00000392092
P20226	Q7Z6S4	TBP	TBP	ENSG00000112592	ENST00000392092
P20226	Q32MN7	TBP	TBP	ENSG00000112592	ENST00000392092
P20226	F5H869	TBP	TBP	ENSG00000112592	ENST00000392092
P20226	D2CT71	TBP	TBP	ENSG00000112592	ENST00000392092
P20226	D2CT70	TBP	TBP	ENSG00000112592	ENST00000392092
P20226	D2CT69	TBP	TBP	ENSG00000112592	ENST00000392092
P20226	D2CT68	TBP	TBP	ENSG00000112592	ENST00000392092
P20226	D2CT66	TBP	TBP	ENSG00000112592	ENST00000392092
P20226	D2CT65	TBP	TBP	ENSG00000112592	ENST00000392092
P20226	D2CT64	TBP	TBP	ENSG00000112592	ENST00000392092
P20226	D2CT63	TBP	TBP	ENSG00000112592	ENST00000392092
P20226	C0LUL1	TBP	TBP	ENSG00000112592	ENST00000392092
	B4DPC1	TBP	TBP	ENSG00000112592	ENST00000392091
	F5H869	TBP	TBP	ENSG00000112592	ENST00000540980
		AC109135.1		ENSG00000234295	ENST00000425945
	F5GZP5	SERINC2.1		ENSG00000260384	ENST00000562991
	E7EUZ9	SERINC2.1		ENSG00000260384	ENST00000562991
	D3DPN6	SERINC2.1		ENSG00000260384	ENST00000562991
	D3DPN6	SERINC2.1		ENSG00000260384	ENST00000564235
		AC011043.1		ENSG00000215781	ENST00000400890
P51523	F5H1R3	AL603926.1		ENSG00000218497	ENST00000451927
P51523	F5H1B1	AL603926.1		ENSG00000218497	ENST00000451927
P51523	F5H0T0	AL603926.1		ENSG00000218497	ENST00000451927
P51523	F5H6X5	AL603926.1		ENSG00000218497	ENST00000451927
P17031	Q658Q3	AL603926.3		ENSG00000236575	ENST00000391574
P17031	F5H6R4	AL603926.3		ENSG00000236575	ENST00000391574
Q8NBL1	B4DJ97	POGLUT1	POGLUT1	ENSG00000163389	ENST00000295588
	D9ZGF7	GATA5.1		ENSG00000261345	ENST00000567532
	B4DVA9	POGLUT1	POGLUT1	ENSG00000163389	ENST00000497447
		AL603926.2		ENSG00000229631	ENST00000368372
	F8WEW4	POGLUT1	POGLUT1	ENSG00000163389	ENST00000486607
		POGLUT1	POGLUT1	ENSG00000163389	ENST00000476573
	F8WDC4	POGLUT1	POGLUT1	ENSG00000163389	ENST00000460339
		C20orf166.1		ENSG00000261417	ENST00000565144
	Q4VX86	C20orf166.1		ENSG00000261417	ENST00000567889
Q13136	B3KVS8	PPFIA1	PPFIA1	ENSG00000131626	ENST00000253925
Q13136	E9PPF6	PPFIA1	PPFIA1	ENSG00000131626	ENST00000253925
Q13136	E9PID5	PPFIA1	PPFIA1	ENSG00000131626	ENST00000253925
	E9PPF6	PPFIA1	PPFIA1	ENSG00000131626	ENST00000389547
	E9PID5	PPFIA1	PPFIA1	ENSG00000131626	ENST00000389547
		MAFIP	MAFIP	ENSG00000215750	ENST00000400839
Q9UF83		AL356585.1		ENSG00000212857	ENST00000391545
	E9PPF6	PPFIA1	PPFIA1	ENSG00000131626	ENST00000532504
	E9PJZ7	PPFIA1	PPFIA1	ENSG00000131626	ENST00000532504
	E9PID5	PPFIA1	PPFIA1	ENSG00000131626	ENST00000532504
Q9NPJ4		BX511012.2		ENSG00000215700	ENST00000400776
	E9PPF6	PPFIA1	PPFIA1	ENSG00000131626	ENST00000530746
	E9PID5	PPFIA1	PPFIA1	ENSG00000131626	ENST00000530746
	E9PID5	PPFIA1	PPFIA1	ENSG00000131626	ENST00000532024
P35228	Q9UM94	NOS2	NOS2	ENSG00000007171	ENST00000313735
		PPFIA1	PPFIA1	ENSG00000131626	ENST00000526262
	B4DJP9	BX511012.1		ENSG00000215699	ENST00000433682
P35228	Q9UM94	NOS2	NOS2	ENSG00000007171	ENST00000379105
	F8WEM3	NOS2	NOS2	ENSG00000007171	ENST00000302153
	Q9UM94	NOS2	NOS2	ENSG00000007171	ENST00000302153
		BX511012.1		ENSG00000215699	ENST00000374457
O75494	B3KNY6	BX511012.1		ENSG00000215699	ENST00000374449
		BTC.1		ENSG00000261530	ENST00000567516
		BTC.1		ENSG00000261530	ENST00000566356
		PPFIA1	PPFIA1	ENSG00000131626	ENST00000530798
Q6UW56	D6W551	C2orf28	C2orf28	ENSG00000138085	ENST00000380171
[truncated: 210,467 more rows]
