# Supplementary material for: GEMINI: Integrative Exploration of Genetic Variation and Genome Annotations
Source: PLoS Comput Biol. 2013 Jul 18;9(7):e1003153. doi: 10.1371/journal.pcbi.1003153 (PMC3715403; doi:10.1371/journal.pcbi.1003153)
Supplement: Protocol S1 — GEMINI source code, documentation, and unit test files. (GZ) [file pcbi.1003153.s002.gz › gemini/gemini/annotation_provenance/KEGG/make_path_files/uniprot_hsa_map]

A0A183	hsa:448835
A0A5E8	hsa:10634
A0A962	hsa:55072
A0AUZ9	hsa:151050
A0AV02	hsa:84561
A0AV05	hsa:340385
A0AV37	hsa:5318
A0AV47	hsa:11073
A0AV56	hsa:6294
A0AV96	hsa:54502
A0AVF1	hsa:79989
A0AVI2	hsa:90342
A0AVI4	hsa:92305
A0AVI9	hsa:79819
A0AVK6	hsa:79733
A0AVN2	hsa:580
A0AVN6	hsa:81575
A0AVP6	hsa:10911
A0AVR1	hsa:55914
A0AVT1	hsa:55236
A0FDN6	hsa:6295
A0FGR8	hsa:57488
A0FGR9	hsa:83850
A0JBR2	hsa:29128
A0JLR2	hsa:4799
A0JLS3	hsa:57178
A0JLT2	hsa:219541
A0JLT9	hsa:23451
A0JNW5	hsa:23074
A0JP07	hsa:80726
A0JP65	hsa:80274
A0M8W4	hsa:7336
A0M8W9	hsa:58157
A0MNN4	hsa:55234
A0MNN5	hsa:83743
A0MNP0	hsa:282809
A0MNP1	hsa:348793
A0MNP2	hsa:9410
A0MZ66	hsa:57698
A0N071	hsa:3045
A0N0L5	hsa:3570
A0N0L8	hsa:23308
A0N0N3	hsa:10663
A0N0N7	hsa:6376
A0N0P2	hsa:941
A0N0Q0	hsa:1236
A0N0Q1	hsa:1233
A0N0Q3	hsa:56477
A0N0R1	hsa:6348
A0N0R2	hsa:643
A0N0X8	hsa:1543
A0N775	hsa:973
A0PG75	hsa:389158
A0PJ49	hsa:53834
A0PJ70	hsa:83903
A0PJA6	hsa:7018
A0PJE2	hsa:79758
A0PJF5	hsa:5734
A0PJF8	hsa:8986
A0PJH0	hsa:266977
A0PJH2	hsa:10476
A0PJI1	hsa:3090
A0PJJ0	hsa:3993
A0PJJ2	hsa:23091
A0PJJ7	hsa:4842
A0PJJ9	hsa:2686
A0PJK1	hsa:125206
A0PJK8	hsa:23513
A0PJM6	hsa:1120
A0PJM7	hsa:80173
A0PJM9	hsa:10886
A0PJN8	hsa:286
A0PJU3	hsa:84193
A0PJU7	hsa:7253
A0PJW6	hsa:79064
A0PJW8	hsa:92196
A0PJX0	hsa:130106
A0PJX2	hsa:140711
A0PJX4	hsa:152573
A0PJX8	hsa:388595
A0PJY2	hsa:389549
A0PJZ3	hsa:727936
A0PK00	hsa:144404
A0PK05	hsa:643236
A0PK07	hsa:100506596
A0PK11	hsa:645104
A0S0A6	hsa:4846
A0S0A7	hsa:4846
A0T3F4	hsa:4585
A0ZT98	hsa:83942
A0ZT99	hsa:23617
A1A4C4	hsa:5596
A1A4E9	hsa:3860
A1A4F0	hsa:152078
A1A4G1	hsa:79654
A1A4G5	hsa:348801
A1A4H1	hsa:79839
A1A4S6	hsa:79658
A1A4T0	hsa:54453
A1A4T8	hsa:283551
A1A4T9	hsa:389114
A1A4V9	hsa:90835
A1A4X0	hsa:93492
A1A4Y4	hsa:345611
A1A515	hsa:2253
A1A519	hsa:340069
A1A526	hsa:5212
A1A528	hsa:9183
A1A580	hsa:337963
A1A586	hsa:79026
A1A5B2	hsa:8111
A1A5B4	hsa:338440
A1A5C7	hsa:63027
A1A5C9	hsa:83394
A1A5D2	hsa:115703
A1A5D9	hsa:146439
A1E959	hsa:54959
A1IGU5	hsa:389337
A1KXE4	hsa:130074
A1KZ92	hsa:137902
A1L020	hsa:92312
A1L0S7	hsa:7145
A1L0T0	hsa:10994
A1L0U7	hsa:57616
A1L0U9	hsa:1756
A1L157	hsa:441631
A1L162	hsa:285141
A1L167	hsa:134111
A1L168	hsa:400831
A1L170	hsa:400793
A1L188	hsa:284184
A1L190	hsa:644186
A1L1A6	hsa:147710
A1L1A8	hsa:440836
A1L2Z2	hsa:79784
A1L306	hsa:7143
A1L390	hsa:26030
A1L3A3	hsa:6900
A1L3A7	hsa:57532
A1L3U1	hsa:1183
A1L3U4	hsa:54825
A1L3X0	hsa:79993
A1L3Y1	hsa:255928
A1L3Y3	hsa:819
A1L3Y8	hsa:56129
A1L3Z8	hsa:55184
A1L3Z9	hsa:54870
A1L429	hsa:100132399
A1L429	hsa:729422
A1L429	hsa:729428
A1L429	hsa:729431
A1L443	hsa:54754
A1L453	hsa:339501
A1L491	hsa:80204
A1L494	hsa:55607
A1L4F9	hsa:2914
A1L4G8	hsa:374864
A1L4H1	hsa:284297
A1L4K1	hsa:123722
A1L4K2	hsa:5599
A1L4L8	hsa:153770
A1L4Q0	hsa:8526
A1X283	hsa:285590
A1XBS5	hsa:137392
A1YLA1	hsa:5325
A1YLA2	hsa:5325
A1YPR0	hsa:201501
A1YR23	hsa:79710
A1Z1Q3	hsa:140733
A1Z5I9	hsa:9656
A2A279	hsa:10738
A2A284	hsa:5335
A2A288	hsa:340152
A2A297	hsa:57822
A2A298	hsa:57185
A2A2C6	hsa:221656
A2A2F7	hsa:81030
A2A2I7	hsa:11264
A2A2U1	hsa:6506
A2A2V3	hsa:158401
A2A2V5	hsa:400120
A2A2W8	hsa:23189
A2A2Y4	hsa:257019
A2A322	hsa:64219
A2A368	hsa:139604
A2A3E3	hsa:65217
A2A3E6	hsa:65217
A2A3E7	hsa:65217
A2A3E8	hsa:65217
A2A3F4	hsa:80036
A2A3K4	hsa:138639
A2A3L6	hsa:164118
A2A3N8	hsa:118
A2A3R6	hsa:6194
A2A3S3	hsa:10150
A2A3U5	hsa:10280
A2A6V3	hsa:3652
A2AAU0	hsa:6046
A2AB19	hsa:221504
A2AJT9	hsa:256643
A2BEK1	hsa:6992
A2BF75	hsa:23
A2BFH1	hsa:644591
A2BFJ3	hsa:63940
A2BHY4	hsa:100293534
A2CJ06	hsa:391475
A2I2N5	hsa:8863
A2I2P0	hsa:1407
A2I2P5	hsa:4862
A2ICT2	hsa:22824
A2IDD5	hsa:124093
A2IXV5	hsa:10288
A2JGV3	hsa:445347
A2PYH4	hsa:164045
A2RRD8	hsa:162967
A2RRE3	hsa:83714
A2RRH5	hsa:253769
A2RRL5	hsa:913
A2RRL7	hsa:155006
A2RRN8	hsa:368
A2RRP1	hsa:51594
A2RRP7	hsa:7697
A2RRP8	hsa:8785
A2RRR7	hsa:201134
A2RRR8	hsa:80144
A2RTX5	hsa:123283
A2RTY3	hsa:256957
A2RTZ9	hsa:54626
A2RU14	hsa:219854
A2RU21	hsa:23332
A2RU30	hsa:9840
A2RU37	hsa:401535
A2RU48	hsa:440087
A2RU49	hsa:123688
A2RU54	hsa:3167
A2RU67	hsa:57613
A2RU78	hsa:3797
A2RU94	hsa:5873
A2RUB1	hsa:284071
A2RUB6	hsa:285331
A2RUC4	hsa:129450
A2RUF3	hsa:23380
A2RUF7	hsa:5287
A2RUG3	hsa:353515
A2RUG3	hsa:9082
A2RUH7	hsa:343263
A2RUI7	hsa:57209
A2RUL8	hsa:3787
A2RUM7	hsa:6125
A2RUQ5	hsa:400591
A2RUR9	hsa:9720
A2RUS0	hsa:151
A2RUS2	hsa:22898
A2RUT3	hsa:440955
A2RUU4	hsa:340204
A2RUU9	hsa:5108
A2T115	hsa:267012
A2TDB8	hsa:8048
A2TDC0	hsa:8557
A2TJK5	hsa:51614
A2VCK2	hsa:149069
A2VCK8	hsa:7114
A2VDF0	hsa:282969
A2VDI0	hsa:146183
A2VDI1	hsa:55127
A2VDJ0	hsa:23240
A2VDJ1	hsa:342096
A2VDJ6	hsa:374900
A2VDJ8	hsa:89801
A2VEC9	hsa:23145
A3EZ84	hsa:93099
A3F768	hsa:55922
A3F769	hsa:55922
A3FMP9	hsa:221
A3KFK8	hsa:8939
A3KFT3	hsa:127059
A3KLL5	hsa:481
A3KME0	hsa:2188
A3KME5	hsa:26219
A3KMH1	hsa:23078
A3KMH2	hsa:84629
A3KN83	hsa:55206
A3KPC7	hsa:85235
A3KPE2	hsa:345
A3QJZ6	hsa:653606
A3QNQ0	hsa:7048
A3QRJ0	hsa:79400
A3R0T8	hsa:3008
A3RJH1	hsa:1653
A3RLL6	hsa:1434
A4D0P7	hsa:5001
A4D0Q2	hsa:222255
A4D0Q5	hsa:375612
A4D0Q6	hsa:5294
A4D0R1	hsa:6856
A4D0R2	hsa:6856
A4D0R5	hsa:11062
A4D0R8	hsa:2845
A4D0S4	hsa:22798
A4D0S9	hsa:83943
A4D0T1	hsa:54674
A4D0T2	hsa:154907
A4D0T8	hsa:54329
A4D0U1	hsa:3475
A4D0U5	hsa:26136
A4D0V1	hsa:7472
A4D0V4	hsa:830
A4D0V7	hsa:79974
A4D0V9	hsa:3751
A4D0W0	hsa:51691
A4D0W4	hsa:10157
A4D0X1	hsa:6561
A4D0X4	hsa:378925
A4D0Y5	hsa:154872
A4D0Y6	hsa:2861
A4D0Y8	hsa:3952
A4D0Z3	hsa:381
A4D0Z4	hsa:79571
A4D0Z6	hsa:3614
A4D105	hsa:6119
A4D125	hsa:25928
A4D126	hsa:729920
A4D154	hsa:115416
A4D158	hsa:4852
A4D161	hsa:340277
A4D173	hsa:8935
A4D174	hsa:285941
A4D177	hsa:11335
A4D182	hsa:3200
A4D196	hsa:8887
A4D1A1	hsa:222171
A4D1A2	hsa:1124
A4D1B1	hsa:948
A4D1B5	hsa:54103
A4D1B8	hsa:10875
A4D1C5	hsa:5782
A4D1D0	hsa:2913
A4D1D2	hsa:5243
A4D1D5	hsa:5244
A4D1E1	hsa:219578
A4D1E9	hsa:85865
A4D1F6	hsa:401387
A4D1F7	hsa:889
A4D1G0	hsa:1021
A4D1G6	hsa:799
A4D1H4	hsa:5166
A4D1I7	hsa:1780
A4D1K0	hsa:9296
A4D1K5	hsa:6608
A4D1L0	hsa:136263
A4D1L5	hsa:7328
A4D1L6	hsa:7328
A4D1M2	hsa:93979
A4D1M3	hsa:51200
A4D1N0	hsa:136259
A4D1N4	hsa:54927
A4D1N6	hsa:91584
A4D1N9	hsa:669
A4D1P6	hsa:29062
A4D1Q0	hsa:1129
A4D1S0	hsa:346689
A4D1S5	hsa:401409
A4D1T0	hsa:64761
A4D1T3	hsa:51650
A4D1T5	hsa:4708
A4D1T6	hsa:90956
A4D1T9	hsa:136242
A4D1U0	hsa:54429
A4D1U3	hsa:6742
A4D1U4	hsa:57189
A4D1U5	hsa:55750
A4D1U7	hsa:23601
A4D1V4	hsa:64983
A4D1W6	hsa:136647
A4D1W7	hsa:3624
A4D1X0	hsa:83930
A4D1X5	hsa:9844
A4D1Z1	hsa:83698
A4D1Z6	hsa:56903
A4D202	hsa:155185
A4D214	hsa:7975
A4D273	hsa:26024
A4D275	hsa:10095
A4D2A2	hsa:4176
A4D2B0	hsa:255374
A4D2D3	hsa:26261
A4D2D6	hsa:3268
A4D2F2	hsa:3364
A4D2G3	hsa:392138
A4D2G4	hsa:346525
A4D2H0	hsa:441294
A4D2H9	hsa:135924
A4D2J0	hsa:10652
A4D2J4	hsa:5425
A4D2J9	hsa:816
A4D2K5	hsa:816
A4D2L1	hsa:10268
A4D2M0	hsa:8460
A4D2N1	hsa:3638
A4D2N2	hsa:3361
A4D2P0	hsa:5879
A4D2P1	hsa:5879
A4D2P6	hsa:392862
A4D2Q3	hsa:115330
A4D7U4	hsa:1386
A4D7V5	hsa:1386
A4F1W8	hsa:10318
A4F1W9	hsa:10318
A4F1X2	hsa:10318
A4FTV9	hsa:8329
A4FTV9	hsa:8330
A4FTV9	hsa:8332
A4FTV9	hsa:8336
A4FTV9	hsa:8969
A4FTX5	hsa:1143
A4FU01	hsa:10903
A4FU14	hsa:79339
A4FU17	hsa:56098
A4FU28	hsa:643854
A4FU49	hsa:79729
A4FU51	hsa:79612
A4FU69	hsa:374786
A4FU71	hsa:25915
A4FU94	hsa:140730
A4FUP2	hsa:7003
A4FUW4	hsa:25886
A4FUW6	hsa:7258
A4FVA8	hsa:1687
A4FVB9	hsa:9378
A4FVC0	hsa:27161
A4GU14	hsa:11123
A4GXA9	hsa:197342
A4IF29	hsa:387601
A4IF30	hsa:341880
A4KVA4	hsa:23363
A4KYM6	hsa:51147
A4LA69	hsa:11123
A4LBB6	hsa:6939
A4PB24	hsa:114571
A4QMS7	hsa:134121
A4QMZ8	hsa:79908
A4QPA9	hsa:5604
A4QPB2	hsa:91355
A4QPC2	hsa:81796
A4UGR9	hsa:129446
A4UHQ8	hsa:6936
A4UHR0	hsa:6936
A4Z6T7	hsa:10
A4ZI32	hsa:80233
A4ZYW4	hsa:3897
A5A3E0	hsa:728378
A5D6N2	hsa:128153
A5D6V9	hsa:64072
A5D6W5	hsa:10345
A5D6W6	hsa:161247
A5D6W7	hsa:284904
A5D6Y3	hsa:10111
A5D6Y5	hsa:163175
A5D8T8	hsa:348174
A5D8U1	hsa:8785
A5D8V6	hsa:55048
A5D8V7	hsa:115948
A5D8W1	hsa:79846
A5D8Z4	hsa:65125
A5H1P5	hsa:23704
A5HJR3	hsa:126295
A5JJ20	hsa:8671
A5JSJ9	hsa:9076
A5JUU3	hsa:9934
A5JUU5	hsa:2834
A5JUY4	hsa:4025
A5JUZ3	hsa:1647
A5LGC7	hsa:219970
A5LHX3	hsa:122706
A5PKW4	hsa:5662
A5PKX1	hsa:56062
A5PKX7	hsa:7994
A5PKX8	hsa:10869
A5PKY3	hsa:9895
A5PKZ1	hsa:11227
A5PKZ7	hsa:255189
A5PL00	hsa:4607
A5PL27	hsa:1356
A5PL33	hsa:84626
A5PLK6	hsa:353299
A5PLL0	hsa:1375
A5PLL1	hsa:340120
A5PLL6	hsa:51735
A5PLL7	hsa:387521
A5PLL7	hsa:387522
A5PLM6	hsa:6397
A5PLN7	hsa:25854
A5PLN9	hsa:80006
A5PLQ8	hsa:387104
A5X2V1	hsa:6340
A5X5Y0	hsa:285242
A5X8Z8	hsa:283652
A5YKK5	hsa:9778
A5YKK6	hsa:23019
A5YM40	hsa:7043
A5YM48	hsa:4607
A5YM69	hsa:445328
A5YM72	hsa:57571
A5YRU5	hsa:4582
A5YRU7	hsa:4582
A5YRV0	hsa:4582
A5YRV2	hsa:4582
A5Z0M6	hsa:55095
A6BM72	hsa:84465
A6H8K3	hsa:3710
A6H8L5	hsa:3990
A6H8L7	hsa:57620
A6H8M8	hsa:720
A6H8M9	hsa:389118
A6H8U5	hsa:9043
A6H8V0	hsa:25782
A6H8V1	hsa:6585
A6H8W8	hsa:50618
A6H8Y1	hsa:55814
A6H8Y6	hsa:27436
A6H8Z2	hsa:392307
A6H8Z4	hsa:55035
A6H8Z6	hsa:23348
A6H8Z7	hsa:253558
A6H901	hsa:121643
A6MW55	hsa:3084
A6MW56	hsa:3084
A6NC03	hsa:84824
A6NC05	hsa:401207
A6NC42	hsa:340168
A6NC51	hsa:284417
A6NC57	hsa:342850
A6NC98	hsa:283234
A6NCD2	hsa:908
A6NCE7	hsa:643246
A6NCF5	hsa:123103
A6NCI4	hsa:146177
A6NCI8	hsa:388960
A6NCJ1	hsa:100128569
A6NCK2	hsa:653192
A6NCL1	hsa:647309
A6NCL7	hsa:651746
A6NCQ9	hsa:643904
A6NCS4	hsa:137814
A6NCS6	hsa:257407
A6NCU2	hsa:10943
A6NCV1	hsa:254783
A6NCW0	hsa:645836
A6NCW3	hsa:100133301
A6NCW7	hsa:645402
A6NCX1	hsa:646802
A6ND01	hsa:390243
A6ND12	hsa:55869
A6ND36	hsa:644815
A6ND48	hsa:401994
A6ND59	hsa:6450
A6ND61	hsa:55869
A6ND77	hsa:6910
A6ND91	hsa:554235
A6NDA9	hsa:340745
A6NDB9	hsa:342979
A6NDD0	hsa:55521
A6NDD5	hsa:646658
A6NDE4	hsa:378948
A6NDE8	hsa:729442
A6NDG6	hsa:283871
A6NDH6	hsa:403274
A6NDI0	hsa:283116
A6NDK9	hsa:653641
A6NDL8	hsa:403284
A6NDN3	hsa:55889
A6NDP7	hsa:255275
A6NDS4	hsa:414059
A6NDU8	hsa:285636
A6NDV3	hsa:100132406
A6NDV4	hsa:51754
A6NDV8	hsa:97
A6NDW3	hsa:51599
A6NDW6	hsa:79053
A6NDY0	hsa:390748
A6NDZ8	hsa:653656
A6NE01	hsa:121006
A6NE02	hsa:388419
A6NE29	hsa:11316
A6NE42	hsa:7050
A6NE82	hsa:653657
A6NEA5	hsa:729574
A6NEA5	hsa:729587
A6NED0	hsa:2954
A6NED2	hsa:91433
A6NEE1	hsa:400224
A6NEF6	hsa:2688
A6NEH6	hsa:388946
A6NEK1	hsa:645432
A6NEL2	hsa:345079
A6NEM1	hsa:440295
A6NEN9	hsa:158830
A6NEQ0	hsa:378950
A6NEQ2	hsa:220382
A6NER0	hsa:84218
A6NER3	hsa:729396
A6NER6	hsa:794
A6NET4	hsa:403277
A6NEV1	hsa:729627
A6NEX6	hsa:79908
A6NF12	hsa:4914
A6NF83	hsa:389493
A6NF89	hsa:283365
A6NFA1	hsa:388630
A6NFA8	hsa:94239
A6NFC5	hsa:283999
A6NFC9	hsa:441932
A6NFD8	hsa:391723
A6NFE2	hsa:341346
A6NFH5	hsa:646486
A6NFK2	hsa:643226
A6NFM2	hsa:5831
A6NFN3	hsa:146713
A6NFQ2	hsa:285966
A6NFQ7	hsa:503834
A6NFR2	hsa:59285
A6NFR6	hsa:285679
A6NFS0	hsa:10838
A6NFT4	hsa:387885
A6NFU8	hsa:145814
A6NFW0	hsa:10193
A6NFX1	hsa:388931
A6NFX5	hsa:83608
A6NFY4	hsa:100131211
A6NFY7	hsa:644096
A6NFZ4	hsa:118670
A6NG32	hsa:5119
A6NGA9	hsa:338949
A6NGC4	hsa:727910
A6NGD3	hsa:79027
A6NGE4	hsa:139425
A6NGE7	hsa:646625
A6NGG8	hsa:388939
A6NGH7	hsa:347475
A6NGJ6	hsa:120146
A6NGJ8	hsa:29093
A6NGK3	hsa:643832
A6NGL4	hsa:728403
A6NGN9	hsa:402665
A6NGQ2	hsa:441161
A6NGR9	hsa:642475
A6NGS0	hsa:118424
A6NGS2	hsa:100170765
A6NGV1	hsa:6418
A6NGY1	hsa:100288801
A6NGY1	hsa:285299
A6NGY3	hsa:100190949
A6NGZ8	hsa:100132963
A6NH00	hsa:343172
A6NH21	hsa:619189
A6NH52	hsa:780776
A6NH57	hsa:390790
A6NH61	hsa:285989
A6NH73	hsa:4149
A6NHA3	hsa:51126
A6NHA9	hsa:119749
A6NHC0	hsa:388743
A6NHG4	hsa:100037417
A6NHG8	hsa:7187
A6NHG9	hsa:403273
A6NHH0	hsa:80142
A6NHJ4	hsa:344787
A6NHL2	hsa:79861
A6NHN0	hsa:131149
A6NHP3	hsa:100310812
A6NHQ4	hsa:100170841
A6NHR9	hsa:23347
A6NHT5	hsa:340784
A6NHW8	hsa:10943
A6NHX0	hsa:729438
A6NHZ5	hsa:389257
A6NI00	hsa:2778
A6NI03	hsa:642446
A6NI12	hsa:9818
A6NI15	hsa:343930
A6NI28	hsa:143872
A6NI47	hsa:641455
A6NI61	hsa:389827
A6NI73	hsa:353514
A6NI79	hsa:26112
A6NI86	hsa:647042
A6NI87	hsa:646019
A6NIB2	hsa:6176
A6NIG5	hsa:84705
A6NIH7	hsa:84747
A6NIJ9	hsa:390327
A6NIK2	hsa:390205
A6NIM6	hsa:729025
A6NIR3	hsa:729092
A6NIT4	hsa:1443
A6NIT8	hsa:3191
A6NIV6	hsa:344657
A6NIV8	hsa:7136
A6NIW1	hsa:4267
A6NIX2	hsa:126374
A6NIY4	hsa:442590
A6NIZ0	hsa:81565
A6NJ08	hsa:284428
A6NJ46	hsa:157848
A6NJ69	hsa:492311
A6NJ78	hsa:196074
A6NJ97	hsa:80209
A6NJA2	hsa:9097
A6NJB7	hsa:284338
A6NJG2	hsa:347454
A6NJG6	hsa:503582
A6NJG9	hsa:5720
A6NJI1	hsa:254439
A6NJI9	hsa:100506049
A6NJL1	hsa:342933
A6NJP5	hsa:2710
A6NJR3	hsa:55869
A6NJT0	hsa:340260
A6NJV1	hsa:339778
A6NJW4	hsa:100505591
A6NJZ3	hsa:403282
A6NJZ6	hsa:3321
A6NJZ7	hsa:150221
A6NK53	hsa:353355
A6NK58	hsa:387787
A6NK59	hsa:142686
A6NK62	hsa:7626
A6NK75	hsa:148198
A6NK89	hsa:644943
A6NK97	hsa:440044
A6NKB5	hsa:80003
A6NKC6	hsa:94137
A6NKC9	hsa:646892
A6NKD2	hsa:64591
A6NKD9	hsa:317762
A6NKE9	hsa:6779
A6NKF2	hsa:138715
A6NKF7	hsa:643965
A6NKF9	hsa:728932
A6NKK0	hsa:26341
A6NKK6	hsa:54578
A6NKL6	hsa:645369
A6NKN2	hsa:5932
A6NKN8	hsa:654790
A6NKQ9	hsa:114335
A6NKT7	hsa:653489
A6NKU9	hsa:441272
A6NKV8	hsa:10605
A6NKW6	hsa:100132916
A6NKY0	hsa:94239
A6NL08	hsa:390323
A6NL20	hsa:84824
A6NL26	hsa:219968
A6NL45	hsa:10169
A6NL82	hsa:440585
A6NL88	hsa:729956
A6NLC5	hsa:285382
A6NLD9	hsa:51321
A6NLE6	hsa:138724
A6NLF2	hsa:100506888
A6NLJ0	hsa:388125
A6NLN1	hsa:5725
A6NLP5	hsa:143941
A6NLT0	hsa:65003
A6NLU0	hsa:342931
A6NLU5	hsa:342865
A6NLW8	hsa:503835
A6NLW9	hsa:256892
A6NLX3	hsa:388333
A6NM03	hsa:338755
A6NM10	hsa:653437
A6NM11	hsa:474170
A6NM28	hsa:139735
A6NM36	hsa:339291
A6NM69	hsa:6342
A6NM76	hsa:390326
A6NM95	hsa:80031
A6NM98	hsa:8260
A6NMA1	hsa:100329135
A6NMB9	hsa:401720
A6NMD0	hsa:402778
A6NMH3	hsa:8790
A6NMI8	hsa:53339
A6NMK7	hsa:642843
A6NMK8	hsa:100131897
A6NML5	hsa:389177
A6NMN3	hsa:170370
A6NMP3	hsa:55556
A6NMQ7	hsa:7327
A6NMQ8	hsa:122704
A6NMS3	hsa:403278
A6NMS7	hsa:9884
A6NMT0	hsa:120237
A6NMX2	hsa:253314
A6NMZ2	hsa:132203
A6NMZ7	hsa:131873
A6NN60	hsa:1429
A6NN98	hsa:8898
A6NNA4	hsa:8785
A6NNB3	hsa:387733
A6NND4	hsa:341152
A6NNE9	hsa:441061
A6NNF7	hsa:6339
A6NNH0	hsa:389523
A6NNL5	hsa:145853
A6NNM0	hsa:9235
A6NNM3	hsa:440804
A6NNM8	hsa:440307
A6NNN8	hsa:146167
A6NNP5	hsa:728591
A6NNR3	hsa:5499
A6NNS2	hsa:201140
A6NNT2	hsa:342346
A6NNU5	hsa:9768
A6NNV6	hsa:11130
A6NNX1	hsa:284485
A6NNY3	hsa:1117
A6NNY8	hsa:389856
A6NNZ0	hsa:158798
A6NP11	hsa:441234
A6NP33	hsa:11065
A6NP61	hsa:646799
A6NP74	hsa:59285
A6P3A7	hsa:9833
A6P3A8	hsa:9833
A6PVL3	hsa:148930
A6PVM7	hsa:783
A6PVS8	hsa:127255
A6PVT6	hsa:56479
A6PVY3	hsa:400823
A6PW82	hsa:645090
A6QL63	hsa:121551
A6QL64	hsa:375248
A6QRH6	hsa:60343
A6XAA7	hsa:26585
A6XAE6	hsa:2001
A6XB87	hsa:118812
A6XGL0	hsa:374887
A6XMW0	hsa:5553
A6XND8	hsa:118471
A6YF59	hsa:135250
A6ZID6	hsa:4582
A6ZID7	hsa:4582
A6ZID9	hsa:4582
A6ZIE0	hsa:4582
A6ZIE4	hsa:4582
A6ZIE6	hsa:4582
A6ZJ12	hsa:202658
A6ZJ79	hsa:23779
A6ZKI3	hsa:8933
A7BKA4	hsa:340273
A7E211	hsa:54456
A7E212	hsa:1756
A7E234	hsa:84146
A7E244	hsa:83874
A7E294	hsa:9378
A7E2A5	hsa:116984
A7E2B8	hsa:5178
A7E2C5	hsa:9256
A7E2D6	hsa:89797
A7E2E0	hsa:5293
A7E2E1	hsa:6597
A7E2E5	hsa:5140
A7E2F4	hsa:23015
A7E2F7	hsa:7461
A7E2U6	hsa:654429
A7E2U8	hsa:441054
A7E2V2	hsa:721
A7E2V4	hsa:23053
A7E2X7	hsa:11073
A7E2Y1	hsa:57644
A7J992	hsa:55023
A7K6Y5	hsa:91768
A7KAX9	hsa:9743
A7LFK7	hsa:125931
A7LFK8	hsa:125931
A7LFK9	hsa:125931
A7LFL0	hsa:125931
A7LNJ1	hsa:6574
A7MBM2	hsa:85455
A7MBN1	hsa:5797
A7MBN3	hsa:1287
A7MCY6	hsa:9755
A7MD06	hsa:158399
A7MD27	hsa:192670
A7MD47	hsa:84460
A7MD48	hsa:84530
A7MD53	hsa:57585
A7REI1	hsa:2670
A7WPU8	hsa:6736
A7XYQ1	hsa:55084
A7Y2U9	hsa:177
A7YF73	hsa:10194
A7YQ73	hsa:11328
A8ASI8	hsa:637
A8BWC1	hsa:84818
A8BWC9	hsa:84818
A8BWD5	hsa:84818
A8C4L5	hsa:55257
A8CDT9	hsa:4644
A8CED3	hsa:5646
A8CG34	hsa:100101267
A8DPS7	hsa:5049
A8IE48	hsa:2551
A8IK34	hsa:91369
A8IKD7	hsa:285242
A8K003	hsa:5372
A8K015	hsa:6822
A8K025	hsa:196264
A8K031	hsa:10403
A8K045	hsa:79663
A8K058	hsa:54363
A8K092	hsa:498
A8K0B5	hsa:339487
A8K0B6	hsa:427
A8K0C1	hsa:55258
A8K0C9	hsa:117145
A8K0D4	hsa:10629
A8K0H0	hsa:3429
A8K0H7	hsa:2898
A8K0I1	hsa:160851
A8K0J8	hsa:2914
A8K0K1	hsa:9827
A8K0L0	hsa:89874
A8K0M8	hsa:84722
A8K0N0	hsa:6726
A8K0Q1	hsa:55658
A8K0R3	hsa:4969
A8K0R7	hsa:55778
A8K0S6	hsa:9776
A8K0S7	hsa:2542
A8K0S9	hsa:9825
A8K0T6	hsa:55512
A8K0U5	hsa:5650
A8K0U7	hsa:2555
A8K0V9	hsa:4591
A8K0W5	hsa:219902
A8K0X7	hsa:138639
A8K0Y0	hsa:4978
A8K0Z3	hsa:100287171
A8K0Z6	hsa:55016
A8K0Z8	hsa:126129
A8K119	hsa:10395
A8K128	hsa:23411
A8K141	hsa:29119
A8K147	hsa:2246
A8K159	hsa:758
A8K161	hsa:815
A8K171	hsa:8204
A8K177	hsa:2554
A8K181	hsa:220965
A8K182	hsa:114815
A8K1A9	hsa:2272
A8K1B1	hsa:10208
A8K1B2	hsa:26468
A8K1B6	hsa:1785
A8K1C4	hsa:81491
A8K1C7	hsa:56262
A8K1F3	hsa:10777
A8K1F4	hsa:8079
A8K1G1	hsa:8787
A8K1I4	hsa:79759
A8K1K0	hsa:143879
A8K1K8	hsa:29090
A8K1K9	hsa:64881
A8K1M0	hsa:117283
A8K1P5	hsa:2258
A8K1R6	hsa:11273
A8K1S9	hsa:84671
A8K1U5	hsa:41
A8K1U7	hsa:999
A8K1U9	hsa:23512
A8K1Y9	hsa:2774
A8K1Z3	hsa:121441
A8K1Z4	hsa:3977
A8K1Z6	hsa:3737
A8K220	hsa:5478
A8K228	hsa:23464
A8K230	hsa:84295
A8K251	hsa:26137
A8K259	hsa:871
A8K268	hsa:1465
A8K270	hsa:5923
A8K276	hsa:27067
A8K287	hsa:8773
A8K2A1	hsa:114801
A8K2F5	hsa:2835
A8K2F6	hsa:91947
A8K2G2	hsa:56924
A8K2G5	hsa:10411
A8K2H7	hsa:719
A8K2I8	hsa:63928
A8K2J1	hsa:2859
A8K2J6	hsa:79574
A8K2K7	hsa:6920
A8K2L2	hsa:2524
A8K2L3	hsa:401546
A8K2M0	hsa:5704
A8K2M8	hsa:10045
A8K2P3	hsa:9462
A8K2S4	hsa:2011
A8K2S7	hsa:337867
A8K2U4	hsa:23657
A8K2U9	hsa:85414
A8K2X2	hsa:113277
A8K2Y6	hsa:2015
A8K2Y9	hsa:5226
A8K2Z0	hsa:5027
A8K321	hsa:160418
A8K327	hsa:10825
A8K340	hsa:1641
A8K341	hsa:8569
A8K360	hsa:80264
A8K364	hsa:55975
A8K379	hsa:4067
A8K383	hsa:22926
A8K385	hsa:8633
A8K3B6	hsa:1445
A8K3B9	hsa:6252
A8K3C5	hsa:51747
A8K3D0	hsa:989
A8K3D1	hsa:8835
A8K3E0	hsa:4778
A8K3F7	hsa:3589
A8K3H3	hsa:5916
A8K3I1	hsa:117154
A8K3J4	hsa:23632
A8K3L0	hsa:3426
A8K3L7	hsa:10423
A8K3M3	hsa:5770
A8K3N4	hsa:5771
A8K3P4	hsa:6646
A8K3T2	hsa:100506658
A8K3V5	hsa:9122
A8K3W6	hsa:79883
A8K3X3	hsa:79980
A8K3Y2	hsa:5608
A8K3Y6	hsa:8848
A8K3Z3	hsa:5705
A8K3Z6	hsa:25847
A8K3Z7	hsa:9203
A8K3Z8	hsa:5901
A8K401	hsa:5245
A8K403	hsa:10244
A8K443	hsa:2001
A8K444	hsa:133688
A8K460	hsa:8398
A8K466	hsa:148738
A8K496	hsa:2563
A8K4A0	hsa:411
A8K4A5	hsa:4883
A8K4B5	hsa:11118
A8K4C8	hsa:6137
A8K4G0	hsa:124599
A8K4G2	hsa:6850
A8K4G3	hsa:3055
A8K4H7	hsa:5471
A8K4I2	hsa:3006
A8K4I3	hsa:10755
A8K4K5	hsa:9015
A8K4L6	hsa:57216
A8K4N3	hsa:80333
A8K4N4	hsa:10318
A8K4P7	hsa:10149
A8K4R4	hsa:57679
A8K4S9	hsa:6778
A8K4V4	hsa:84545
A8K4W6	hsa:5230
A8K501	hsa:114049
A8K503	hsa:7329
A8K509	hsa:10897
A8K513	hsa:11017
A8K517	hsa:6228
A8K535	hsa:55863
A8K541	hsa:1837
A8K547	hsa:11119
A8K555	hsa:7162
A8K557	hsa:7021
A8K563	hsa:883
A8K571	hsa:655
A8K579	hsa:5358
A8K583	hsa:27332
A8K591	hsa:2305
A8K596	hsa:1757
A8K5C2	hsa:57707
A8K5D4	hsa:9019
A8K5G0	hsa:10147
A8K5I0	hsa:3303
A8K5I0	hsa:3304
A8K5J1	hsa:7372
A8K5M4	hsa:5062
A8K5M9	hsa:643338
A8K5P3	hsa:7625
A8K5P7	hsa:2915
A8K5Q5	hsa:90060
A8K5R1	hsa:27314
A8K5R9	hsa:124274
A8K5S2	hsa:54973
A8K5S8	hsa:10044
A8K5V0	hsa:5087
A8K5W1	hsa:92703
A8K5W5	hsa:253725
A8K5X7	hsa:339324
A8K5X9	hsa:9904
A8K5Z0	hsa:8703
A8K613	hsa:116068
A8K615	hsa:7976
A8K632	hsa:942
A8K639	hsa:8833
A8K647	hsa:643
A8K653	hsa:2015
A8K654	hsa:4152
A8K660	hsa:9370
A8K661	hsa:1144
A8K673	hsa:3574
A8K693	hsa:8564
A8K699	hsa:55615
A8K6A7	hsa:4125
A8K6C2	hsa:1442
A8K6F7	hsa:55898
A8K6G4	hsa:8038
A8K6H6	hsa:5784
A8K6I5	hsa:6776
A8K6I6	hsa:23163
A8K6K1	hsa:9810
A8K6K2	hsa:22978
A8K6K3	hsa:10454
A8K6K4	hsa:3556
A8K6M0	hsa:23163
A8K6P0	hsa:405
A8K6Q4	hsa:10180
A8K6Q8	hsa:7037
A8K6S9	hsa:25841
A8K6U2	hsa:56987
A8K6V0	hsa:9871
A8K6V3	hsa:23450
A8K6W3	hsa:1588
A8K702	hsa:79792
A8K725	hsa:2113
A8K727	hsa:59339
A8K735	hsa:145282
A8K737	hsa:2525
A8K761	hsa:4716
A8K773	hsa:285367
A8K778	hsa:4795
A8K7A9	hsa:78995
A8K7B1	hsa:80230
A8K7B5	hsa:128178
A8K7B7	hsa:5518
A8K7D5	hsa:9501
A8K7G6	hsa:5967
A8K7H4	hsa:5000
A8K7I4	hsa:1179
A8K7J7	hsa:3098
A8K7J9	hsa:80835
A8K7N4	hsa:27090
A8K7N8	hsa:5724
A8K7P6	hsa:85007
A8K7Q1	hsa:4924
A8K7S5	hsa:11104
A8K7U3	hsa:79828
A8K7V4	hsa:7555
A8K7W0	hsa:8875
A8K7X7	hsa:29933
A8K806	hsa:9277
A8K830	hsa:120376
A8K840	hsa:5914
A8K845	hsa:1734
A8K846	hsa:4322
A8K854	hsa:10381
A8K855	hsa:84455
A8K858	hsa:9290
A8K860	hsa:27343
A8K881	hsa:3460
A8K882	hsa:8480
A8K894	hsa:92906
A8K8D3	hsa:123228
A8K8E0	hsa:147719
A8K8E3	hsa:414060
A8K8F5	hsa:9519
A8K8F9	hsa:5333
A8K8G6	hsa:54970
A8K8G8	hsa:11228
A8K8H7	hsa:149499
A8K8I8	hsa:387338
A8K8K2	hsa:10233
A8K8L2	hsa:55621
A8K8L7	hsa:51719
A8K8M6	hsa:3133
A8K8N1	hsa:54476
A8K8P3	hsa:9814
A8K8P8	hsa:2530
A8K8R7	hsa:148753
A8K8R8	hsa:84886
A8K8S7	hsa:8567
A8K8S9	hsa:10277
A8K8T3	hsa:3340
A8K8U4	hsa:4591
A8K8V0	hsa:146540
A8K8W2	hsa:57528
A8K8W5	hsa:8031
A8K8X5	hsa:55536
A8K906	hsa:55130
A8K920	hsa:5365
A8K930	hsa:23301
A8K931	hsa:27291
A8K932	hsa:64147
A8K936	hsa:166793
A8K948	hsa:55218
A8K973	hsa:94121
A8K979	hsa:112479
A8K987	hsa:2939
A8K996	hsa:8438
A8K9A6	hsa:50813
A8K9B1	hsa:6693
A8K9B9	hsa:30844
A8K9D8	hsa:8434
A8K9D9	hsa:4791
A8K9F2	hsa:22834
A8K9G7	hsa:4739
A8K9K1	hsa:489
A8K9L3	hsa:5354
A8K9N1	hsa:57733
A8K9N7	hsa:10877
A8K9Q0	hsa:90506
A8K9Q6	hsa:90527
A8K9Q8	hsa:192134
A8K9S3	hsa:7464
A8K9S4	hsa:27303
A8K9S7	hsa:868
A8K9T0	hsa:9236
A8K9T9	hsa:5198
A8K9V7	hsa:8829
A8K9Y9	hsa:153830
A8K9Z8	hsa:23221
A8KA13	hsa:255877
A8KA19	hsa:11260
A8KA28	hsa:55633
A8KA77	hsa:79809
A8KA82	hsa:5611
A8KA83	hsa:9218
A8KA85	hsa:339967
A8KA99	hsa:54762
A8KAB1	hsa:4604
A8KAC2	hsa:8522
A8KAC4	hsa:23189
A8KAD5	hsa:114879
A8KAE3	hsa:658
A8KAF9	hsa:139596
A8KAG1	hsa:54865
A8KAG8	hsa:155
A8KAH6	hsa:3316
A8KAH9	hsa:5906
A8KAI6	hsa:55250
A8KAI7	hsa:221662
A8KAN5	hsa:7342
A8KAN9	hsa:2894
A8MPQ2	hsa:1390
A8MPS7	hsa:150223
A8MPV8	hsa:56891
A8MPX7	hsa:63932
A8MPX8	hsa:151649
A8MPX9	hsa:9681
A8MPY1	hsa:200959
A8MQ03	hsa:375791
A8MQ07	hsa:9771
A8MQ14	hsa:342892
A8MQ27	hsa:54492
A8MQB3	hsa:339263
A8MQC5	hsa:94239
A8MQT2	hsa:440270
A8MRA6	hsa:25794
A8MRT5	hsa:100132247
A8MSI8	hsa:201229
A8MSY1	hsa:100526772
A8MT24	hsa:51389
A8MT33	hsa:100130958
A8MT69	hsa:201254
A8MT70	hsa:79740
A8MTA8	hsa:730112
A8MTB9	hsa:729767
A8MTH6	hsa:6717
A8MTJ3	hsa:346562
A8MTJ6	hsa:344167
A8MTK3	hsa:25913
A8MTL0	hsa:389124
A8MTL9	hsa:284293
A8MTM6	hsa:9787
A8MTN3	hsa:728279
A8MTP8	hsa:932
A8MTQ0	hsa:344022
A8MTS3	hsa:642968
A8MTS8	hsa:5264
A8MTV8	hsa:22905
A8MTW5	hsa:9604
A8MTY7	hsa:100505724
A8MTZ0	hsa:92482
A8MTZ7	hsa:728858
A8MU17	hsa:83707
A8MU24	hsa:5547
A8MU28	hsa:8883
A8MUI8	hsa:100131107
A8MUK1	hsa:728386
A8MUM7	hsa:148003
A8MUN4	hsa:529
A8MUP2	hsa:751071
A8MUS8	hsa:7341
A8MUV8	hsa:442319
A8MUW5	hsa:283742
A8MUX0	hsa:100505753
A8MUZ1	hsa:23308
A8MUZ4	hsa:27297
A8MUZ8	hsa:100131980
A8MV23	hsa:647174
A8MV24	hsa:388381
A8MV28	hsa:729873
A8MV37	hsa:6396
A8MV39	hsa:146542
A8MV65	hsa:389136
A8MV81	hsa:613227
A8MVA2	hsa:100507608
A8MVC9	hsa:1802
A8MVM2	hsa:4239
A8MVP6	hsa:915
A8MVS5	hsa:255809
A8MVV6	hsa:7106
A8MVW0	hsa:284069
A8MVW5	hsa:253012
A8MW31	hsa:7353
A8MW92	hsa:51105
A8MWF9	hsa:4222
A8MWQ5	hsa:84570
A8MWU4	hsa:11276
A8MWW0	hsa:10430
A8MWY0	hsa:222223
A8MX09	hsa:22911
A8MX18	hsa:84962
A8MX19	hsa:645879
A8MX64	hsa:93492
A8MX76	hsa:440854
A8MX80	hsa:100129307
A8MXC6	hsa:54456
A8MXD5	hsa:389207
A8MXF9	hsa:9883
A8MXJ1	hsa:286749
A8MXJ6	hsa:2395
A8MXK1	hsa:387804
A8MXK5	hsa:122704
A8MXP7	hsa:126321
A8MXR7	hsa:1440
A8MXV4	hsa:390916
A8MXV6	hsa:256223
A8MXZ3	hsa:728318
A8MY36	hsa:1639
A8MY43	hsa:10295
A8MY67	hsa:5519
A8MY68	hsa:201299
A8MY84	hsa:51129
A8MY87	hsa:8844
A8MY94	hsa:84330
A8MYC7	hsa:118424
A8MYD4	hsa:548313
A8MYD4	hsa:6759
A8MYD5	hsa:8741
A8MYF6	hsa:6307
A8MYG4	hsa:93377
A8MYJ1	hsa:11214
A8MYJ2	hsa:51339
A8MYJ7	hsa:100287898
A8MYP8	hsa:440836
A8MYP9	hsa:116238
A8MYU2	hsa:157855
A8MYY1	hsa:27439
A8MZ26	hsa:285588
A8MZ36	hsa:645027
A8MZ56	hsa:9559
A8MZ59	hsa:342900
A8MZ97	hsa:339804
A8MZA0	hsa:10407
A8MZA4	hsa:727832
A8MZB2	hsa:51126
A8MZG2	hsa:646174
A8TX70	hsa:256076
A8VJE1	hsa:2354
A8YXX4	hsa:2752
A9C4B2	hsa:79165
A9C4C1	hsa:6203
A9CQZ6	hsa:115557
A9JIG7	hsa:10855
A9JR48	hsa:27164
A9LN06	hsa:192111
A9LNM6	hsa:343450
A9QM74	hsa:402569
A9R9P8	hsa:221545
A9R9P9	hsa:221545
A9UGY9	hsa:9474
A9UHW6	hsa:57409
A9XTE5	hsa:857
A9YTQ3	hsa:57491
A9Z1Z8	hsa:2899
A9ZM15	hsa:92292
B0AZL9	hsa:91683
B0AZM1	hsa:405
B0AZM9	hsa:57144
B0AZN8	hsa:7549
B0AZR7	hsa:8514
B0AZS5	hsa:3796
B0AZV7	hsa:920
B0FP48	hsa:100134938
B0FWH2	hsa:6462
B0FWH4	hsa:6462
B0FWZ3	hsa:3084
B0FYA3	hsa:776
B0FYA7	hsa:3084
B0FYA8	hsa:3084
B0FYA9	hsa:3084
B0I1S1	hsa:196385
B0I1S4	hsa:144132
B0I1S5	hsa:547
B0I1S9	hsa:4430
B0I1T2	hsa:64005
B0I1T6	hsa:4650
B0LM41	hsa:100526737
B0LPE5	hsa:207
B0LPF3	hsa:2885
B0LPI0	hsa:65266
B0QY62	hsa:25777
B0QY72	hsa:27349
B0QYG3	hsa:23544
B0QYK1	hsa:2130
B0QYM8	hsa:29780
B0QYU2	hsa:139231
B0QZ18	hsa:8904
B0S7P4	hsa:28973
B0S7R0	hsa:11270
B0S7T4	hsa:26716
B0S7Y4	hsa:282890
B0UXA9	hsa:1460
B0UXB7	hsa:259215
B0V023	hsa:80739
B0V2C8	hsa:721
B0V3L0	hsa:9437
B0V3L5	hsa:9437
B0YIW5	hsa:372
B0YIW9	hsa:221079
B0YIY3	hsa:8536
B0YIY4	hsa:915
B0YIY5	hsa:917
B0YJ33	hsa:3909
B0YJ56	hsa:114876
B0YJ61	hsa:79849
B0YJ76	hsa:1719
B0YJ81	hsa:9200
B0YJ88	hsa:5962
B0YJ89	hsa:8780
B0YJ93	hsa:6330
B0YJA4	hsa:7070
B0ZBD0	hsa:6223
B0ZBD3	hsa:148
B0ZBE0	hsa:146
B0ZBE2	hsa:183
B0ZBF5	hsa:4306
B0ZBF6	hsa:4306
B0ZTD4	hsa:3170
B1A4G6	hsa:2688
B1A4G7	hsa:2688
B1A4G9	hsa:2688
B1A4H0	hsa:2688
B1A4H9	hsa:1443
B1AH95	hsa:8542
B1AHB0	hsa:4174
B1AHC5	hsa:112885
B1AHC8	hsa:2547
B1AHF6	hsa:55615
B1AHQ9	hsa:79019
B1AJR7	hsa:11122
B1AJV5	hsa:864
B1AJZ4	hsa:7799
B1AJZ9	hsa:114827
B1AK19	hsa:5733
B1AK40	hsa:81889
B1AK53	hsa:83715
B1AK66	hsa:79753
B1AK94	hsa:55277
B1AKI9	hsa:140862
B1AKJ5	hsa:4898
B1AKJ6	hsa:114883
B1AKK2	hsa:23576
B1AKL3	hsa:56478
B1AKT4	hsa:50999
B1AKU4	hsa:22920
B1AKU5	hsa:22920
B1AKX0	hsa:116154
B1AKZ4	hsa:8682
B1AL17	hsa:55719
B1AL88	hsa:728215
B1ALC3	hsa:113220
B1ALI0	hsa:192669
B1ALJ0	hsa:27329
B1ALK1	hsa:57864
B1ALR1	hsa:10352
B1ALU8	hsa:6567
B1ALV0	hsa:116461
B1ALW1	hsa:7295
B1ALW3	hsa:9630
B1ALW7	hsa:22796
B1ALY6	hsa:9991
B1AM77	hsa:2040
B1AM93	hsa:4702
B1AME3	hsa:8784
B1AMW4	hsa:3358
B1AN63	hsa:64802
B1ANA8	hsa:8028
B1ANH1	hsa:2987
B1ANH9	hsa:5126
B1ANK7	hsa:2271
B1ANS9	hsa:128025
B1AP59	hsa:1369
B1APC6	hsa:7257
B1APG4	hsa:5567
B1APR4	hsa:55026
B1APS8	hsa:26750
B1APW5	hsa:493
B1APZ0	hsa:2786
B1APZ3	hsa:5999
B1AQ17	hsa:3087
B1AQK4	hsa:774
B1AQP2	hsa:5202
B1AQP4	hsa:4817
B1AQT2	hsa:288
B1AT47	hsa:10691
B1ATL7	hsa:100130613
B1AVM8	hsa:115019
B1AVQ4	hsa:80128
B1AVQ5	hsa:4582
B1AVR0	hsa:4582
B1B1F9	hsa:8224
B1GX77	hsa:5063
B1NM17	hsa:257364
B1PBA3	hsa:55627
B1PKY1	hsa:3105
B1VKB5	hsa:56899
B2C6G3	hsa:79575
B2C6G4	hsa:158584
B2CIS9	hsa:23581
B2CKC5	hsa:114327
B2CKK9	hsa:283383
B2CML4	hsa:140564
B2CQT6	hsa:6564
B2CW77	hsa:100144748
B2KJ49	hsa:59340
B2LYG3	hsa:170825
B2R491	hsa:6191
B2R4A9	hsa:26515
B2R4C5	hsa:4069
B2R4J1	hsa:5412
B2R4P1	hsa:10175
B2R4P8	hsa:4666
B2R4P9	hsa:3020
B2R4P9	hsa:3021
B2R4R0	hsa:121504
B2R4R0	hsa:554313
B2R4R0	hsa:8294
B2R4R0	hsa:8359
B2R4R0	hsa:8360
B2R4R0	hsa:8361
B2R4R0	hsa:8362
B2R4R0	hsa:8363
B2R4R0	hsa:8364
B2R4R0	hsa:8365
B2R4R0	hsa:8366
B2R4R0	hsa:8367
B2R4R0	hsa:8368
B2R4R0	hsa:8370
B2R4R9	hsa:6234
B2R4S9	hsa:8339
B2R4S9	hsa:8343
B2R4S9	hsa:8344
B2R4S9	hsa:8346
B2R4S9	hsa:8347
B2R4V0	hsa:134492
B2R4W8	hsa:6210
B2R506	hsa:2958
B2R513	hsa:6480
B2R526	hsa:341
B2R530	hsa:56891
B2R532	hsa:25996
B2R5B3	hsa:8969
B2R5D9	hsa:6271
B2R5I4	hsa:63036
B2R5K4	hsa:128653
B2R5Q7	hsa:6386
B2R5R8	hsa:27065
B2R5S1	hsa:183
B2R5S4	hsa:5425
B2R5T5	hsa:5573
B2R5U3	hsa:10938
B2R5V0	hsa:8031
B2R602	hsa:10314
B2R612	hsa:10231
B2R643	hsa:4640
B2R657	hsa:310
B2R659	hsa:3295
B2R672	hsa:10894
B2R687	hsa:9069
B2R693	hsa:2917
B2R694	hsa:4047
B2R6A1	hsa:11067
B2R6B9	hsa:9075
B2R6C3	hsa:140885
B2R6C9	hsa:55892
B2R6D8	hsa:23580
B2R6F3	hsa:6428
B2R6I9	hsa:862
B2R6K1	hsa:4594
B2R6M6	hsa:2202
B2R6Q4	hsa:1445
B2R6S5	hsa:51727
B2R6V2	hsa:8317
B2R717	hsa:1515
B2R734	hsa:10803
B2R749	hsa:83461
B2R761	hsa:6342
B2R769	hsa:64167
B2R773	hsa:9370
B2R776	hsa:8514
B2R778	hsa:1015
B2R787	hsa:9600
B2R789	hsa:90627
B2R7I9	hsa:8934
B2R7M4	hsa:27201
B2R7Q3	hsa:84276
B2R7R4	hsa:94121
B2R7S3	hsa:10010
B2R7U3	hsa:3105
B2R7W3	hsa:10286
B2R7Y7	hsa:6532
B2R805	hsa:4081
B2R807	hsa:9376
B2R812	hsa:6338
B2R838	hsa:390
B2R850	hsa:7541
B2R879	hsa:150696
B2R886	hsa:92181
B2R892	hsa:1158
B2R8C0	hsa:9034
B2R8C6	hsa:8800
B2R8D2	hsa:219899
B2R8E4	hsa:5494
B2R8K8	hsa:140609
B2R8L3	hsa:8945
B2R8N0	hsa:2052
B2R8T4	hsa:54207
B2R907	hsa:30835
B2R933	hsa:10333
B2R967	hsa:1395
B2R986	hsa:27199
B2R995	hsa:10873
B2R9B8	hsa:51101
B2R9J0	hsa:3707
B2R9L7	hsa:5021
B2R9N9	hsa:51284
B2R9Q6	hsa:169966
B2R9R2	hsa:331
B2R9S4	hsa:822
B2R9S6	hsa:4168
B2R9U8	hsa:8128
B2R9V3	hsa:51333
B2R9W4	hsa:4107
B2RA10	hsa:9454
B2RA17	hsa:2859
B2RA41	hsa:6554
B2RA51	hsa:64078
B2RA66	hsa:7918
B2RA89	hsa:10125
B2RAA8	hsa:84320
B2RAE3	hsa:1961
B2RAE8	hsa:4109
B2RAH5	hsa:4659
B2RAH7	hsa:5550
B2RAL6	hsa:3683
B2RAL7	hsa:27020
B2RAL9	hsa:1852
B2RAP9	hsa:51135
B2RAQ8	hsa:1374
B2RAR6	hsa:1936
B2RAU6	hsa:9091
B2RAW0	hsa:1601
B2RAZ5	hsa:8702
B2RB13	hsa:23305
B2RB22	hsa:56890
B2RB25	hsa:11037
B2RB27	hsa:79668
B2RB38	hsa:28982
B2RB70	hsa:83988
B2RB89	hsa:5567
B2RBE9	hsa:10742
B2RBI6	hsa:64344
B2RBI8	hsa:6935
B2RBL9	hsa:9564
B2RBM0	hsa:7769
B2RBR3	hsa:27076
B2RBW0	hsa:23569
B2RBZ9	hsa:60401
B2RC01	hsa:2067
B2RC42	hsa:6617
B2RC46	hsa:57002
B2RC52	hsa:3767
B2RC66	hsa:2069
B2RC85	hsa:222967
B2RC85	hsa:728194
B2RC97	hsa:114548
B2RCA1	hsa:147945
B2RCB4	hsa:149647
B2RCC8	hsa:139065
B2RCD9	hsa:57335
B2RCE4	hsa:25850
B2RCH4	hsa:26047
B2RCJ8	hsa:57628
B2RCL1	hsa:57822
B2RCN8	hsa:10691
B2RCP4	hsa:51447
B2RCT6	hsa:2935
B2RCU6	hsa:5063
B2RCV0	hsa:51562
B2RCV4	hsa:27250
B2RCV8	hsa:83875
B2RCW4	hsa:26137
B2RCW8	hsa:2562
B2RCY5	hsa:7515
B2RD01	hsa:92806
B2RD24	hsa:25902
B2RD48	hsa:4291
B2RD96	hsa:84309
B2RDB2	hsa:55343
B2RDD6	hsa:26094
B2RDF2	hsa:23481
B2RDH3	hsa:187
B2RDI5	hsa:823
B2RDM2	hsa:81567
B2RDS2	hsa:9424
B2RDU6	hsa:4598
B2RDV7	hsa:56931
B2RDW1	hsa:6233
B2RDX7	hsa:4848
B2RDZ2	hsa:55312
B2RDZ9	hsa:23016
B2RE34	hsa:29127
B2RE76	hsa:25978
B2REB8	hsa:6418
B2RG49	hsa:201501
B2RMP2	hsa:254428
B2RMR2	hsa:284904
B2RMS9	hsa:3700
B2RMV2	hsa:23384
B2RMW6	hsa:23234
B2RN22	hsa:57156
B2RN74	hsa:440153
B2RN90	hsa:284309
B2RNB2	hsa:6868
B2RND3	hsa:219865
B2RNG4	hsa:445372
B2RNI9	hsa:390059
B2RNN3	hsa:387911
B2RNT0	hsa:64641
B2RNT7	hsa:57542
B2RNU7	hsa:6533
B2RNX8	hsa:57585
B2RP22	hsa:9472
B2RP62	hsa:23046
B2RPC0	hsa:442213
B2RPH5	hsa:26281
B2RPL7	hsa:80119
B2RTQ2	hsa:23102
B2RTR1	hsa:23122
B2RTU6	hsa:51735
B2RTU8	hsa:283234
B2RTX2	hsa:23022
B2RTY4	hsa:4649
B2RU06	hsa:1981
B2RU10	hsa:1981
B2RU14	hsa:54798
B2RU19	hsa:441376
B2RU33	hsa:388468
B2RUT2	hsa:9321
B2RUU2	hsa:19
B2RUV0	hsa:401067
B2RUY7	hsa:402117
B2RUZ4	hsa:388588
B2RUZ8	hsa:123103
B2RV13	hsa:284067
B2RWN5	hsa:55127
B2RWN8	hsa:23522
B2RWN9	hsa:23033
B2RWP8	hsa:151056
B2RWP9	hsa:4628
B2RWQ1	hsa:55607
B2RXF0	hsa:730130
B2RXF5	hsa:100128927
B2RXG7	hsa:64283
B2RXH2	hsa:390245
B2RXH4	hsa:643376
B2RXH8	hsa:440563
B2RXK7	hsa:340654
B2RZG9	hsa:116987
B2ZGL7	hsa:11343
B2ZP79	hsa:637
B2ZUA4	hsa:6892
B2ZZ89	hsa:6711
B2ZZ90	hsa:31
B2ZZ91	hsa:2804
B3EWG3	hsa:100132929
B3EWG3	hsa:100133093
B3EWG3	hsa:643161
B3EWG3	hsa:644054
B3EWG4	hsa:100132929
B3EWG4	hsa:100133093
B3EWG4	hsa:643161
B3EWG4	hsa:644054
B3EWG5	hsa:100132929
B3EWG5	hsa:100133093
B3EWG5	hsa:643161
B3EWG5	hsa:644054
B3EWG6	hsa:100132929
B3EWG6	hsa:100133093
B3EWG6	hsa:643161
B3EWG6	hsa:644054
B3GLJ2	hsa:100169851
B3KM21	hsa:116228
B3KM24	hsa:23380
B3KM33	hsa:339175
B3KM34	hsa:9512
B3KM35	hsa:8702
B3KM38	hsa:54971
B3KM40	hsa:10713
B3KM43	hsa:8623
B3KM48	hsa:51138
B3KM54	hsa:23061
B3KM67	hsa:7090
B3KM73	hsa:9238
B3KM80	hsa:4691
B3KM81	hsa:9093
B3KMA6	hsa:2181
B3KMB1	hsa:10592
B3KMB6	hsa:27242
B3KMC4	hsa:253725
B3KMD3	hsa:22883
B3KMD8	hsa:6873
B3KME7	hsa:9991
B3KME8	hsa:29927
B3KMG0	hsa:2733
B3KMG1	hsa:10713
B3KMI9	hsa:6730
B3KMJ8	hsa:9988
B3KMK1	hsa:259232
B3KML4	hsa:26035
B3KMM0	hsa:26054
B3KMQ2	hsa:10055
B3KMQ7	hsa:401052
B3KMR5	hsa:23223
B3KMS0	hsa:9918
B3KMU7	hsa:81796
B3KMW8	hsa:92181
B3KMX0	hsa:4173
B3KMX1	hsa:23534
B3KMX5	hsa:64421
B3KMX9	hsa:221061
B3KMZ5	hsa:151188
B3KMZ7	hsa:22955
B3KN16	hsa:4440
B3KN22	hsa:8497
B3KN25	hsa:10390
B3KN30	hsa:51592
B3KN35	hsa:29883
B3KN41	hsa:55775
B3KN57	hsa:6643
B3KN67	hsa:26130
B3KN69	hsa:5073
B3KN73	hsa:54916
B3KN77	hsa:8622
B3KN79	hsa:8638
B3KN83	hsa:91750
B3KN91	hsa:24140
B3KN97	hsa:23141
B3KN98	hsa:9026
B3KN99	hsa:23245
B3KNA0	hsa:26272
B3KNA2	hsa:23150
B3KNA8	hsa:677
B3KNC1	hsa:51733
B3KNF6	hsa:29927
B3KNG7	hsa:23090
B3KNG9	hsa:10527
B3KNH2	hsa:9329
B3KNH5	hsa:8907
B3KNI3	hsa:10401
B3KNI7	hsa:55729
B3KNJ1	hsa:91408
B3KNJ5	hsa:9355
B3KNJ7	hsa:3213
B3KNK0	hsa:166815
B3KNK8	hsa:23660
B3KNK9	hsa:51280
B3KNM4	hsa:115196
B3KNN9	hsa:214
B3KNP0	hsa:23360
B3KNP8	hsa:10449
B3KNS7	hsa:23205
B3KNS9	hsa:58500
B3KNU0	hsa:5910
B3KNU3	hsa:79899
B3KNV5	hsa:25970
B3KNV9	hsa:54914
B3KNW6	hsa:1118
B3KNW7	hsa:6597
B3KNW8	hsa:55215
B3KNX9	hsa:7920
B3KNZ3	hsa:55679
B3KNZ5	hsa:80003
B3KP13	hsa:57338
B3KP24	hsa:2771
B3KP42	hsa:23514
B3KP68	hsa:26160
B3KP69	hsa:120071
B3KP73	hsa:55615
B3KP75	hsa:123876
B3KP78	hsa:28234
B3KP83	hsa:1796
B3KP86	hsa:56257
B3KP89	hsa:2775
B3KP91	hsa:7752
B3KP94	hsa:79862
B3KPA1	hsa:1861
B3KPB2	hsa:80152
B3KPB3	hsa:55210
B3KPB8	hsa:64220
B3KPD7	hsa:10742
B3KPD8	hsa:4212
B3KPE1	hsa:57558
B3KPE2	hsa:54919
B3KPE6	hsa:57507
B3KPF0	hsa:3486
B3KPH7	hsa:115948
B3KPI0	hsa:11108
B3KPI6	hsa:55026
B3KPJ1	hsa:3219
B3KPL1	hsa:9644
B3KPL5	hsa:200734
B3KPL8	hsa:84527
B3KPM4	hsa:7739
B3KPM6	hsa:23259
B3KPN2	hsa:22866
B3KPN7	hsa:55770
B3KPN8	hsa:3200
B3KPP1	hsa:4046
B3KPP3	hsa:4604
B3KPP4	hsa:6345
B3KPP5	hsa:70
B3KPQ7	hsa:8470
B3KPQ9	hsa:23314
B3KPR2	hsa:23768
B3KPR3	hsa:54973
B3KPR6	hsa:23355
B3KPT0	hsa:202
B3KPV1	hsa:7433
B3KPW1	hsa:54739
B3KPW9	hsa:51807
B3KPX2	hsa:26502
B3KPX5	hsa:79731
B3KPZ0	hsa:51479
B3KPZ2	hsa:80142
B3KQ17	hsa:50507
B3KQ28	hsa:54760
B3KQ44	hsa:149647
B3KQ45	hsa:143098
B3KQ50	hsa:387338
B3KQ54	hsa:7691
B3KQ58	hsa:6674
B3KQ63	hsa:3242
B3KQ68	hsa:55176
B3KQ70	hsa:55329
B3KQ84	hsa:29958
B3KQ87	hsa:92344
B3KQ88	hsa:55731
B3KQA4	hsa:80742
B3KQE6	hsa:7988
B3KQF5	hsa:813
B3KQF8	hsa:55729
B3KQG4	hsa:22858
B3KQH0	hsa:55343
B3KQH2	hsa:1209
B3KQH8	hsa:9132
B3KQH9	hsa:8912
B3KQJ6	hsa:55769
B3KQK2	hsa:9400
B3KQL2	hsa:5672
B3KQL5	hsa:59338
B3KQM1	hsa:79987
B3KQM8	hsa:5097
B3KQN4	hsa:187
[truncated: 25,382 more rows]
