# Supplementary material for: GEMINI: Integrative Exploration of Genetic Variation and Genome Annotations
Source: PLoS Comput Biol. 2013 Jul 18;9(7):e1003153. doi: 10.1371/journal.pcbi.1003153 (PMC3715403; doi:10.1371/journal.pcbi.1003153)
Supplement: Protocol S1 — GEMINI source code, documentation, and unit test files. (GZ) [file pcbi.1003153.s002.gz › gemini/gemini/annotation_provenance/KEGG/KEGG_REST_files/all_kegg_hsa_to_uniprot]

up:A0A183	hsa:448835
up:A0A5E8	hsa:10634
up:A0A962	hsa:55072
up:A0AUZ9	hsa:151050
up:A0AV02	hsa:84561
up:A0AV05	hsa:340385
up:A0AV37	hsa:5318
up:A0AV47	hsa:11073
up:A0AV56	hsa:6294
up:A0AV96	hsa:54502
up:A0AVF1	hsa:79989
up:A0AVI2	hsa:90342
up:A0AVI4	hsa:92305
up:A0AVI9	hsa:79819
up:A0AVK6	hsa:79733
up:A0AVN2	hsa:580
up:A0AVN6	hsa:81575
up:A0AVP6	hsa:10911
up:A0AVR1	hsa:55914
up:A0AVT1	hsa:55236
up:A0FDN6	hsa:6295
up:A0FGR8	hsa:57488
up:A0FGR9	hsa:83850
up:A0JBR2	hsa:29128
up:A0JLR2	hsa:4799
up:A0JLS3	hsa:57178
up:A0JLT2	hsa:219541
up:A0JLT9	hsa:23451
up:A0JNW5	hsa:23074
up:A0JP07	hsa:80726
up:A0JP65	hsa:80274
up:A0M8W4	hsa:7336
up:A0M8W9	hsa:58157
up:A0MNN4	hsa:55234
up:A0MNN5	hsa:83743
up:A0MNP0	hsa:282809
up:A0MNP1	hsa:348793
up:A0MNP2	hsa:9410
up:A0MZ66	hsa:57698
up:A0N071	hsa:3045
up:A0N0L5	hsa:3570
up:A0N0L8	hsa:23308
up:A0N0N3	hsa:10663
up:A0N0N7	hsa:6376
up:A0N0P2	hsa:941
up:A0N0Q0	hsa:1236
up:A0N0Q1	hsa:1233
up:A0N0Q3	hsa:56477
up:A0N0R1	hsa:6348
up:A0N0R2	hsa:643
up:A0N0X8	hsa:1543
up:A0N775	hsa:973
up:A0PG75	hsa:389158
up:A0PJ49	hsa:53834
up:A0PJ70	hsa:83903
up:A0PJA6	hsa:7018
up:A0PJE2	hsa:79758
up:A0PJF5	hsa:5734
up:A0PJF8	hsa:8986
up:A0PJH0	hsa:266977
up:A0PJH2	hsa:10476
up:A0PJI1	hsa:3090
up:A0PJJ0	hsa:3993
up:A0PJJ2	hsa:23091
up:A0PJJ7	hsa:4842
up:A0PJJ9	hsa:2686
up:A0PJK1	hsa:125206
up:A0PJK8	hsa:23513
up:A0PJM6	hsa:1120
up:A0PJM7	hsa:80173
up:A0PJM9	hsa:10886
up:A0PJN8	hsa:286
up:A0PJU3	hsa:84193
up:A0PJU7	hsa:7253
up:A0PJW6	hsa:79064
up:A0PJW8	hsa:92196
up:A0PJX0	hsa:130106
up:A0PJX2	hsa:140711
up:A0PJX4	hsa:152573
up:A0PJX8	hsa:388595
up:A0PJY2	hsa:389549
up:A0PJZ3	hsa:727936
up:A0PK00	hsa:144404
up:A0PK05	hsa:643236
up:A0PK07	hsa:100506596
up:A0PK11	hsa:645104
up:A0S0A6	hsa:4846
up:A0S0A7	hsa:4846
up:A0T3F4	hsa:4585
up:A0ZT98	hsa:83942
up:A0ZT99	hsa:23617
up:A1A4C4	hsa:5596
up:A1A4E9	hsa:3860
up:A1A4F0	hsa:152078
up:A1A4G1	hsa:79654
up:A1A4G5	hsa:348801
up:A1A4H1	hsa:79839
up:A1A4S6	hsa:79658
up:A1A4T0	hsa:54453
up:A1A4T8	hsa:283551
up:A1A4T9	hsa:389114
up:A1A4V9	hsa:90835
up:A1A4X0	hsa:93492
up:A1A4Y4	hsa:345611
up:A1A515	hsa:2253
up:A1A519	hsa:340069
up:A1A526	hsa:5212
up:A1A528	hsa:9183
up:A1A580	hsa:337963
up:A1A586	hsa:79026
up:A1A5B2	hsa:8111
up:A1A5B4	hsa:338440
up:A1A5C7	hsa:63027
up:A1A5C9	hsa:83394
up:A1A5D2	hsa:115703
up:A1A5D9	hsa:146439
up:A1E959	hsa:54959
up:A1IGU5	hsa:389337
up:A1KXE4	hsa:130074
up:A1KZ92	hsa:137902
up:A1L020	hsa:92312
up:A1L0S7	hsa:7145
up:A1L0T0	hsa:10994
up:A1L0U7	hsa:57616
up:A1L0U9	hsa:1756
up:A1L157	hsa:441631
up:A1L162	hsa:285141
up:A1L167	hsa:134111
up:A1L168	hsa:400831
up:A1L170	hsa:400793
up:A1L188	hsa:284184
up:A1L190	hsa:644186
up:A1L1A6	hsa:147710
up:A1L1A8	hsa:440836
up:A1L2Z2	hsa:79784
up:A1L306	hsa:7143
up:A1L390	hsa:26030
up:A1L3A3	hsa:6900
up:A1L3A7	hsa:57532
up:A1L3U1	hsa:1183
up:A1L3U4	hsa:54825
up:A1L3X0	hsa:79993
up:A1L3Y1	hsa:255928
up:A1L3Y3	hsa:819
up:A1L3Y8	hsa:56129
up:A1L3Z8	hsa:55184
up:A1L3Z9	hsa:54870
up:A1L429	hsa:100132399
up:A1L429	hsa:729422
up:A1L429	hsa:729428
up:A1L429	hsa:729431
up:A1L443	hsa:54754
up:A1L453	hsa:339501
up:A1L491	hsa:80204
up:A1L494	hsa:55607
up:A1L4F9	hsa:2914
up:A1L4G8	hsa:374864
up:A1L4H1	hsa:284297
up:A1L4K1	hsa:123722
up:A1L4K2	hsa:5599
up:A1L4L8	hsa:153770
up:A1L4Q0	hsa:8526
up:A1X283	hsa:285590
up:A1XBS5	hsa:137392
up:A1YLA1	hsa:5325
up:A1YLA2	hsa:5325
up:A1YPR0	hsa:201501
up:A1YR23	hsa:79710
up:A1Z1Q3	hsa:140733
up:A1Z5I9	hsa:9656
up:A2A279	hsa:10738
up:A2A284	hsa:5335
up:A2A288	hsa:340152
up:A2A297	hsa:57822
up:A2A298	hsa:57185
up:A2A2C6	hsa:221656
up:A2A2F7	hsa:81030
up:A2A2I7	hsa:11264
up:A2A2U1	hsa:6506
up:A2A2V3	hsa:158401
up:A2A2V5	hsa:400120
up:A2A2W8	hsa:23189
up:A2A2Y4	hsa:257019
up:A2A322	hsa:64219
up:A2A368	hsa:139604
up:A2A3E3	hsa:65217
up:A2A3E6	hsa:65217
up:A2A3E7	hsa:65217
up:A2A3E8	hsa:65217
up:A2A3F4	hsa:80036
up:A2A3K4	hsa:138639
up:A2A3L6	hsa:164118
up:A2A3N8	hsa:118
up:A2A3R6	hsa:6194
up:A2A3S3	hsa:10150
up:A2A3U5	hsa:10280
up:A2A6V3	hsa:3652
up:A2AAU0	hsa:6046
up:A2AB19	hsa:221504
up:A2AJT9	hsa:256643
up:A2BEK1	hsa:6992
up:A2BF75	hsa:23
up:A2BFH1	hsa:644591
up:A2BFJ3	hsa:63940
up:A2BHY4	hsa:100293534
up:A2CJ06	hsa:391475
up:A2I2N5	hsa:8863
up:A2I2P0	hsa:1407
up:A2I2P5	hsa:4862
up:A2ICT2	hsa:22824
up:A2IDD5	hsa:124093
up:A2IXV5	hsa:10288
up:A2JGV3	hsa:445347
up:A2PYH4	hsa:164045
up:A2RRD8	hsa:162967
up:A2RRE3	hsa:83714
up:A2RRH5	hsa:253769
up:A2RRL5	hsa:913
up:A2RRL7	hsa:155006
up:A2RRN8	hsa:368
up:A2RRP1	hsa:51594
up:A2RRP7	hsa:7697
up:A2RRP8	hsa:8785
up:A2RRR7	hsa:201134
up:A2RRR8	hsa:80144
up:A2RTX5	hsa:123283
up:A2RTY3	hsa:256957
up:A2RTZ9	hsa:54626
up:A2RU14	hsa:219854
up:A2RU21	hsa:23332
up:A2RU30	hsa:9840
up:A2RU37	hsa:401535
up:A2RU48	hsa:440087
up:A2RU49	hsa:123688
up:A2RU54	hsa:3167
up:A2RU67	hsa:57613
up:A2RU78	hsa:3797
up:A2RU94	hsa:5873
up:A2RUB1	hsa:284071
up:A2RUB6	hsa:285331
up:A2RUC4	hsa:129450
up:A2RUF3	hsa:23380
up:A2RUF7	hsa:5287
up:A2RUG3	hsa:353515
up:A2RUG3	hsa:9082
up:A2RUH7	hsa:343263
up:A2RUI7	hsa:57209
up:A2RUL8	hsa:3787
up:A2RUM7	hsa:6125
up:A2RUQ5	hsa:400591
up:A2RUR9	hsa:9720
up:A2RUS0	hsa:151
up:A2RUS2	hsa:22898
up:A2RUT3	hsa:440955
up:A2RUU4	hsa:340204
up:A2RUU9	hsa:5108
up:A2T115	hsa:267012
up:A2TDB8	hsa:8048
up:A2TDC0	hsa:8557
up:A2TJK5	hsa:51614
up:A2VCK2	hsa:149069
up:A2VCK8	hsa:7114
up:A2VDF0	hsa:282969
up:A2VDI0	hsa:146183
up:A2VDI1	hsa:55127
up:A2VDJ0	hsa:23240
up:A2VDJ1	hsa:342096
up:A2VDJ6	hsa:374900
up:A2VDJ8	hsa:89801
up:A2VEC9	hsa:23145
up:A3EZ84	hsa:93099
up:A3F768	hsa:55922
up:A3F769	hsa:55922
up:A3FMP9	hsa:221
up:A3KFK8	hsa:8939
up:A3KFT3	hsa:127059
up:A3KLL5	hsa:481
up:A3KME0	hsa:2188
up:A3KME5	hsa:26219
up:A3KMH1	hsa:23078
up:A3KMH2	hsa:84629
up:A3KN83	hsa:55206
up:A3KPC7	hsa:85235
up:A3KPE2	hsa:345
up:A3QJZ6	hsa:653606
up:A3QNQ0	hsa:7048
up:A3QRJ0	hsa:79400
up:A3R0T8	hsa:3008
up:A3RJH1	hsa:1653
up:A3RLL6	hsa:1434
up:A4D0P7	hsa:5001
up:A4D0Q2	hsa:222255
up:A4D0Q5	hsa:375612
up:A4D0Q6	hsa:5294
up:A4D0R1	hsa:6856
up:A4D0R2	hsa:6856
up:A4D0R5	hsa:11062
up:A4D0R8	hsa:2845
up:A4D0S4	hsa:22798
up:A4D0S9	hsa:83943
up:A4D0T1	hsa:54674
up:A4D0T2	hsa:154907
up:A4D0T8	hsa:54329
up:A4D0U1	hsa:3475
up:A4D0U5	hsa:26136
up:A4D0V1	hsa:7472
up:A4D0V4	hsa:830
up:A4D0V7	hsa:79974
up:A4D0V9	hsa:3751
up:A4D0W0	hsa:51691
up:A4D0W4	hsa:10157
up:A4D0X1	hsa:6561
up:A4D0X4	hsa:378925
up:A4D0Y5	hsa:154872
up:A4D0Y6	hsa:2861
up:A4D0Y8	hsa:3952
up:A4D0Z3	hsa:381
up:A4D0Z4	hsa:79571
up:A4D0Z6	hsa:3614
up:A4D105	hsa:6119
up:A4D125	hsa:25928
up:A4D126	hsa:729920
up:A4D154	hsa:115416
up:A4D158	hsa:4852
up:A4D161	hsa:340277
up:A4D173	hsa:8935
up:A4D174	hsa:285941
up:A4D177	hsa:11335
up:A4D182	hsa:3200
up:A4D196	hsa:8887
up:A4D1A1	hsa:222171
up:A4D1A2	hsa:1124
up:A4D1B1	hsa:948
up:A4D1B5	hsa:54103
up:A4D1B8	hsa:10875
up:A4D1C5	hsa:5782
up:A4D1D0	hsa:2913
up:A4D1D2	hsa:5243
up:A4D1D5	hsa:5244
up:A4D1E1	hsa:219578
up:A4D1E9	hsa:85865
up:A4D1F6	hsa:401387
up:A4D1F7	hsa:889
up:A4D1G0	hsa:1021
up:A4D1G6	hsa:799
up:A4D1H4	hsa:5166
up:A4D1I7	hsa:1780
up:A4D1K0	hsa:9296
up:A4D1K5	hsa:6608
up:A4D1L0	hsa:136263
up:A4D1L5	hsa:7328
up:A4D1L6	hsa:7328
up:A4D1M2	hsa:93979
up:A4D1M3	hsa:51200
up:A4D1N0	hsa:136259
up:A4D1N4	hsa:54927
up:A4D1N6	hsa:91584
up:A4D1N9	hsa:669
up:A4D1P6	hsa:29062
up:A4D1Q0	hsa:1129
up:A4D1S0	hsa:346689
up:A4D1S5	hsa:401409
up:A4D1T0	hsa:64761
up:A4D1T3	hsa:51650
up:A4D1T5	hsa:4708
up:A4D1T6	hsa:90956
up:A4D1T9	hsa:136242
up:A4D1U0	hsa:54429
up:A4D1U3	hsa:6742
up:A4D1U4	hsa:57189
up:A4D1U5	hsa:55750
up:A4D1U7	hsa:23601
up:A4D1V4	hsa:64983
up:A4D1W6	hsa:136647
up:A4D1W7	hsa:3624
up:A4D1X0	hsa:83930
up:A4D1X5	hsa:9844
up:A4D1Z1	hsa:83698
up:A4D1Z6	hsa:56903
up:A4D202	hsa:155185
up:A4D214	hsa:7975
up:A4D273	hsa:26024
up:A4D275	hsa:10095
up:A4D2A2	hsa:4176
up:A4D2B0	hsa:255374
up:A4D2D3	hsa:26261
up:A4D2D6	hsa:3268
up:A4D2F2	hsa:3364
up:A4D2G3	hsa:392138
up:A4D2G4	hsa:346525
up:A4D2H0	hsa:441294
up:A4D2H9	hsa:135924
up:A4D2J0	hsa:10652
up:A4D2J4	hsa:5425
up:A4D2J9	hsa:816
up:A4D2K5	hsa:816
up:A4D2L1	hsa:10268
up:A4D2M0	hsa:8460
up:A4D2N1	hsa:3638
up:A4D2N2	hsa:3361
up:A4D2P0	hsa:5879
up:A4D2P1	hsa:5879
up:A4D2P6	hsa:392862
up:A4D2Q3	hsa:115330
up:A4D7U4	hsa:1386
up:A4D7V5	hsa:1386
up:A4F1W8	hsa:10318
up:A4F1W9	hsa:10318
up:A4F1X2	hsa:10318
up:A4FTV9	hsa:8329
up:A4FTV9	hsa:8330
up:A4FTV9	hsa:8332
up:A4FTV9	hsa:8336
up:A4FTV9	hsa:8969
up:A4FTX5	hsa:1143
up:A4FU01	hsa:10903
up:A4FU14	hsa:79339
up:A4FU17	hsa:56098
up:A4FU28	hsa:643854
up:A4FU49	hsa:79729
up:A4FU51	hsa:79612
up:A4FU69	hsa:374786
up:A4FU71	hsa:25915
up:A4FU94	hsa:140730
up:A4FUP2	hsa:7003
up:A4FUW4	hsa:25886
up:A4FUW6	hsa:7258
up:A4FVA8	hsa:1687
up:A4FVB9	hsa:9378
up:A4FVC0	hsa:27161
up:A4GU14	hsa:11123
up:A4GXA9	hsa:197342
up:A4IF29	hsa:387601
up:A4IF30	hsa:341880
up:A4KVA4	hsa:23363
up:A4KYM6	hsa:51147
up:A4LA69	hsa:11123
up:A4LBB6	hsa:6939
up:A4PB24	hsa:114571
up:A4QMS7	hsa:134121
up:A4QMZ8	hsa:79908
up:A4QPA9	hsa:5604
up:A4QPB2	hsa:91355
up:A4QPC2	hsa:81796
up:A4UGR9	hsa:129446
up:A4UHQ8	hsa:6936
up:A4UHR0	hsa:6936
up:A4Z6T7	hsa:10
up:A4ZI32	hsa:80233
up:A4ZYW4	hsa:3897
up:A5A3E0	hsa:728378
up:A5D6N2	hsa:128153
up:A5D6V9	hsa:64072
up:A5D6W5	hsa:10345
up:A5D6W6	hsa:161247
up:A5D6W7	hsa:284904
up:A5D6Y3	hsa:10111
up:A5D6Y5	hsa:163175
up:A5D8T8	hsa:348174
up:A5D8U1	hsa:8785
up:A5D8V6	hsa:55048
up:A5D8V7	hsa:115948
up:A5D8W1	hsa:79846
up:A5D8Z4	hsa:65125
up:A5H1P5	hsa:23704
up:A5HJR3	hsa:126295
up:A5JJ20	hsa:8671
up:A5JSJ9	hsa:9076
up:A5JUU3	hsa:9934
up:A5JUU5	hsa:2834
up:A5JUY4	hsa:4025
up:A5JUZ3	hsa:1647
up:A5LGC7	hsa:219970
up:A5LHX3	hsa:122706
up:A5PKW4	hsa:5662
up:A5PKX1	hsa:56062
up:A5PKX7	hsa:7994
up:A5PKX8	hsa:10869
up:A5PKY3	hsa:9895
up:A5PKZ1	hsa:11227
up:A5PKZ7	hsa:255189
up:A5PL00	hsa:4607
up:A5PL27	hsa:1356
up:A5PL33	hsa:84626
up:A5PLK6	hsa:353299
up:A5PLL0	hsa:1375
up:A5PLL1	hsa:340120
up:A5PLL6	hsa:51735
up:A5PLL7	hsa:387521
up:A5PLL7	hsa:387522
up:A5PLM6	hsa:6397
up:A5PLN7	hsa:25854
up:A5PLN9	hsa:80006
up:A5PLQ8	hsa:387104
up:A5X2V1	hsa:6340
up:A5X5Y0	hsa:285242
up:A5X8Z8	hsa:283652
up:A5YKK5	hsa:9778
up:A5YKK6	hsa:23019
up:A5YM40	hsa:7043
up:A5YM48	hsa:4607
up:A5YM69	hsa:445328
up:A5YM72	hsa:57571
up:A5YRU5	hsa:4582
up:A5YRU7	hsa:4582
up:A5YRV0	hsa:4582
up:A5YRV2	hsa:4582
up:A5Z0M6	hsa:55095
up:A6BM72	hsa:84465
up:A6H8K3	hsa:3710
up:A6H8L5	hsa:3990
up:A6H8L7	hsa:57620
up:A6H8M8	hsa:720
up:A6H8M9	hsa:389118
up:A6H8U5	hsa:9043
up:A6H8V0	hsa:25782
up:A6H8V1	hsa:6585
up:A6H8W8	hsa:50618
up:A6H8Y1	hsa:55814
up:A6H8Y6	hsa:27436
up:A6H8Z2	hsa:392307
up:A6H8Z4	hsa:55035
up:A6H8Z6	hsa:23348
up:A6H8Z7	hsa:253558
up:A6H901	hsa:121643
up:A6MW55	hsa:3084
up:A6MW56	hsa:3084
up:A6NC03	hsa:84824
up:A6NC05	hsa:401207
up:A6NC42	hsa:340168
up:A6NC51	hsa:284417
up:A6NC57	hsa:342850
up:A6NC98	hsa:283234
up:A6NCD2	hsa:908
up:A6NCE7	hsa:643246
up:A6NCF5	hsa:123103
up:A6NCI4	hsa:146177
up:A6NCI8	hsa:388960
up:A6NCJ1	hsa:100128569
up:A6NCK2	hsa:653192
up:A6NCL1	hsa:647309
up:A6NCL7	hsa:651746
up:A6NCQ9	hsa:643904
up:A6NCS4	hsa:137814
up:A6NCS6	hsa:257407
up:A6NCU2	hsa:10943
up:A6NCV1	hsa:254783
up:A6NCW0	hsa:645836
up:A6NCW3	hsa:100133301
up:A6NCW7	hsa:645402
up:A6NCX1	hsa:646802
up:A6ND01	hsa:390243
up:A6ND12	hsa:55869
up:A6ND36	hsa:644815
up:A6ND48	hsa:401994
up:A6ND59	hsa:6450
up:A6ND61	hsa:55869
up:A6ND77	hsa:6910
up:A6ND91	hsa:554235
up:A6NDA9	hsa:340745
up:A6NDB9	hsa:342979
up:A6NDD0	hsa:55521
up:A6NDD5	hsa:646658
up:A6NDE4	hsa:378948
up:A6NDE8	hsa:729442
up:A6NDG6	hsa:283871
up:A6NDH6	hsa:403274
up:A6NDI0	hsa:283116
up:A6NDK9	hsa:653641
up:A6NDL8	hsa:403284
up:A6NDN3	hsa:55889
up:A6NDP7	hsa:255275
up:A6NDS4	hsa:414059
up:A6NDU8	hsa:285636
up:A6NDV3	hsa:100132406
up:A6NDV4	hsa:51754
up:A6NDV8	hsa:97
up:A6NDW3	hsa:51599
up:A6NDW6	hsa:79053
up:A6NDY0	hsa:390748
up:A6NDZ8	hsa:653656
up:A6NE01	hsa:121006
up:A6NE02	hsa:388419
up:A6NE29	hsa:11316
up:A6NE42	hsa:7050
up:A6NE82	hsa:653657
up:A6NEA5	hsa:729574
up:A6NEA5	hsa:729587
up:A6NED0	hsa:2954
up:A6NED2	hsa:91433
up:A6NEE1	hsa:400224
up:A6NEF6	hsa:2688
up:A6NEH6	hsa:388946
up:A6NEK1	hsa:645432
up:A6NEL2	hsa:345079
up:A6NEM1	hsa:440295
up:A6NEN9	hsa:158830
up:A6NEQ0	hsa:378950
up:A6NEQ2	hsa:220382
up:A6NER0	hsa:84218
up:A6NER3	hsa:729396
up:A6NER6	hsa:794
up:A6NET4	hsa:403277
up:A6NEV1	hsa:729627
up:A6NEX6	hsa:79908
up:A6NF12	hsa:4914
up:A6NF83	hsa:389493
up:A6NF89	hsa:283365
up:A6NFA1	hsa:388630
up:A6NFA8	hsa:94239
up:A6NFC5	hsa:283999
up:A6NFC9	hsa:441932
up:A6NFD8	hsa:391723
up:A6NFE2	hsa:341346
up:A6NFH5	hsa:646486
up:A6NFK2	hsa:643226
up:A6NFM2	hsa:5831
up:A6NFN3	hsa:146713
up:A6NFQ2	hsa:285966
up:A6NFQ7	hsa:503834
up:A6NFR2	hsa:59285
up:A6NFR6	hsa:285679
up:A6NFS0	hsa:10838
up:A6NFT4	hsa:387885
up:A6NFU8	hsa:145814
up:A6NFW0	hsa:10193
up:A6NFX1	hsa:388931
up:A6NFX5	hsa:83608
up:A6NFY4	hsa:100131211
up:A6NFY7	hsa:644096
up:A6NFZ4	hsa:118670
up:A6NG32	hsa:5119
up:A6NGA9	hsa:338949
up:A6NGC4	hsa:727910
up:A6NGD3	hsa:79027
up:A6NGE4	hsa:139425
up:A6NGE7	hsa:646625
up:A6NGG8	hsa:388939
up:A6NGH7	hsa:347475
up:A6NGJ6	hsa:120146
up:A6NGJ8	hsa:29093
up:A6NGK3	hsa:643832
up:A6NGL4	hsa:728403
up:A6NGN9	hsa:402665
up:A6NGQ2	hsa:441161
up:A6NGR9	hsa:642475
up:A6NGS0	hsa:118424
up:A6NGS2	hsa:100170765
up:A6NGV1	hsa:6418
up:A6NGY1	hsa:100288801
up:A6NGY1	hsa:285299
up:A6NGY3	hsa:100190949
up:A6NGZ8	hsa:100132963
up:A6NH00	hsa:343172
up:A6NH21	hsa:619189
up:A6NH52	hsa:780776
up:A6NH57	hsa:390790
up:A6NH61	hsa:285989
up:A6NH73	hsa:4149
up:A6NHA3	hsa:51126
up:A6NHA9	hsa:119749
up:A6NHC0	hsa:388743
up:A6NHG4	hsa:100037417
up:A6NHG8	hsa:7187
up:A6NHG9	hsa:403273
up:A6NHH0	hsa:80142
up:A6NHJ4	hsa:344787
up:A6NHL2	hsa:79861
up:A6NHN0	hsa:131149
up:A6NHP3	hsa:100310812
up:A6NHQ4	hsa:100170841
up:A6NHR9	hsa:23347
up:A6NHT5	hsa:340784
up:A6NHW8	hsa:10943
up:A6NHX0	hsa:729438
up:A6NHZ5	hsa:389257
up:A6NI00	hsa:2778
up:A6NI03	hsa:642446
up:A6NI12	hsa:9818
up:A6NI15	hsa:343930
up:A6NI28	hsa:143872
up:A6NI47	hsa:641455
up:A6NI61	hsa:389827
up:A6NI73	hsa:353514
up:A6NI79	hsa:26112
up:A6NI86	hsa:647042
up:A6NI87	hsa:646019
up:A6NIB2	hsa:6176
up:A6NIG5	hsa:84705
up:A6NIH7	hsa:84747
up:A6NIJ9	hsa:390327
up:A6NIK2	hsa:390205
up:A6NIM6	hsa:729025
up:A6NIR3	hsa:729092
up:A6NIT4	hsa:1443
up:A6NIT8	hsa:3191
up:A6NIV6	hsa:344657
up:A6NIV8	hsa:7136
up:A6NIW1	hsa:4267
up:A6NIX2	hsa:126374
up:A6NIY4	hsa:442590
up:A6NIZ0	hsa:81565
up:A6NJ08	hsa:284428
up:A6NJ46	hsa:157848
up:A6NJ69	hsa:492311
up:A6NJ78	hsa:196074
up:A6NJ97	hsa:80209
up:A6NJA2	hsa:9097
up:A6NJB7	hsa:284338
up:A6NJG2	hsa:347454
up:A6NJG6	hsa:503582
up:A6NJG9	hsa:5720
up:A6NJI1	hsa:254439
up:A6NJI9	hsa:100506049
up:A6NJL1	hsa:342933
up:A6NJP5	hsa:2710
up:A6NJR3	hsa:55869
up:A6NJT0	hsa:340260
up:A6NJV1	hsa:339778
up:A6NJW4	hsa:100505591
up:A6NJZ3	hsa:403282
up:A6NJZ6	hsa:3321
up:A6NJZ7	hsa:150221
up:A6NK53	hsa:353355
up:A6NK58	hsa:387787
up:A6NK59	hsa:142686
up:A6NK62	hsa:7626
up:A6NK75	hsa:148198
up:A6NK89	hsa:644943
up:A6NK97	hsa:440044
up:A6NKB5	hsa:80003
up:A6NKC6	hsa:94137
up:A6NKC9	hsa:646892
up:A6NKD2	hsa:64591
up:A6NKD9	hsa:317762
up:A6NKE9	hsa:6779
up:A6NKF2	hsa:138715
up:A6NKF7	hsa:643965
up:A6NKF9	hsa:728932
up:A6NKK0	hsa:26341
up:A6NKK6	hsa:54578
up:A6NKL6	hsa:645369
up:A6NKN2	hsa:5932
up:A6NKN8	hsa:654790
up:A6NKQ9	hsa:114335
up:A6NKT7	hsa:653489
up:A6NKU9	hsa:441272
up:A6NKV8	hsa:10605
up:A6NKW6	hsa:100132916
up:A6NKY0	hsa:94239
up:A6NL08	hsa:390323
up:A6NL20	hsa:84824
up:A6NL26	hsa:219968
up:A6NL45	hsa:10169
up:A6NL82	hsa:440585
up:A6NL88	hsa:729956
up:A6NLC5	hsa:285382
up:A6NLD9	hsa:51321
up:A6NLE6	hsa:138724
up:A6NLF2	hsa:100506888
up:A6NLJ0	hsa:388125
up:A6NLN1	hsa:5725
up:A6NLP5	hsa:143941
up:A6NLT0	hsa:65003
up:A6NLU0	hsa:342931
up:A6NLU5	hsa:342865
up:A6NLW8	hsa:503835
up:A6NLW9	hsa:256892
up:A6NLX3	hsa:388333
up:A6NM03	hsa:338755
up:A6NM10	hsa:653437
up:A6NM11	hsa:474170
up:A6NM28	hsa:139735
up:A6NM36	hsa:339291
up:A6NM69	hsa:6342
up:A6NM76	hsa:390326
up:A6NM95	hsa:80031
up:A6NM98	hsa:8260
up:A6NMA1	hsa:100329135
up:A6NMB9	hsa:401720
up:A6NMD0	hsa:402778
up:A6NMH3	hsa:8790
up:A6NMI8	hsa:53339
up:A6NMK7	hsa:642843
up:A6NMK8	hsa:100131897
up:A6NML5	hsa:389177
up:A6NMN3	hsa:170370
up:A6NMP3	hsa:55556
up:A6NMQ7	hsa:7327
up:A6NMQ8	hsa:122704
up:A6NMS3	hsa:403278
up:A6NMS7	hsa:9884
up:A6NMT0	hsa:120237
up:A6NMX2	hsa:253314
up:A6NMZ2	hsa:132203
up:A6NMZ7	hsa:131873
up:A6NN60	hsa:1429
up:A6NN98	hsa:8898
up:A6NNA4	hsa:8785
up:A6NNB3	hsa:387733
up:A6NND4	hsa:341152
up:A6NNE9	hsa:441061
up:A6NNF7	hsa:6339
up:A6NNH0	hsa:389523
up:A6NNL5	hsa:145853
up:A6NNM0	hsa:9235
up:A6NNM3	hsa:440804
up:A6NNM8	hsa:440307
up:A6NNN8	hsa:146167
up:A6NNP5	hsa:728591
up:A6NNR3	hsa:5499
up:A6NNS2	hsa:201140
up:A6NNT2	hsa:342346
up:A6NNU5	hsa:9768
up:A6NNV6	hsa:11130
up:A6NNX1	hsa:284485
up:A6NNY3	hsa:1117
up:A6NNY8	hsa:389856
up:A6NNZ0	hsa:158798
up:A6NP11	hsa:441234
up:A6NP33	hsa:11065
up:A6NP61	hsa:646799
up:A6NP74	hsa:59285
up:A6P3A7	hsa:9833
up:A6P3A8	hsa:9833
up:A6PVL3	hsa:148930
up:A6PVM7	hsa:783
up:A6PVS8	hsa:127255
up:A6PVT6	hsa:56479
up:A6PVY3	hsa:400823
up:A6PW82	hsa:645090
up:A6QL63	hsa:121551
up:A6QL64	hsa:375248
up:A6QRH6	hsa:60343
up:A6XAA7	hsa:26585
up:A6XAE6	hsa:2001
up:A6XB87	hsa:118812
up:A6XGL0	hsa:374887
up:A6XMW0	hsa:5553
up:A6XND8	hsa:118471
up:A6YF59	hsa:135250
up:A6ZID6	hsa:4582
up:A6ZID7	hsa:4582
up:A6ZID9	hsa:4582
up:A6ZIE0	hsa:4582
up:A6ZIE4	hsa:4582
up:A6ZIE6	hsa:4582
up:A6ZJ12	hsa:202658
up:A6ZJ79	hsa:23779
up:A6ZKI3	hsa:8933
up:A7BKA4	hsa:340273
up:A7E211	hsa:54456
up:A7E212	hsa:1756
up:A7E234	hsa:84146
up:A7E244	hsa:83874
up:A7E294	hsa:9378
up:A7E2A5	hsa:116984
up:A7E2B8	hsa:5178
up:A7E2C5	hsa:9256
up:A7E2D6	hsa:89797
up:A7E2E0	hsa:5293
up:A7E2E1	hsa:6597
up:A7E2E5	hsa:5140
up:A7E2F4	hsa:23015
up:A7E2F7	hsa:7461
up:A7E2U6	hsa:654429
up:A7E2U8	hsa:441054
up:A7E2V2	hsa:721
up:A7E2V4	hsa:23053
up:A7E2X7	hsa:11073
up:A7E2Y1	hsa:57644
up:A7J992	hsa:55023
up:A7K6Y5	hsa:91768
up:A7KAX9	hsa:9743
up:A7LFK7	hsa:125931
up:A7LFK8	hsa:125931
up:A7LFK9	hsa:125931
up:A7LFL0	hsa:125931
up:A7LNJ1	hsa:6574
up:A7MBM2	hsa:85455
up:A7MBN1	hsa:5797
up:A7MBN3	hsa:1287
up:A7MCY6	hsa:9755
up:A7MD06	hsa:158399
up:A7MD27	hsa:192670
up:A7MD47	hsa:84460
up:A7MD48	hsa:84530
up:A7MD53	hsa:57585
up:A7REI1	hsa:2670
up:A7WPU8	hsa:6736
up:A7XYQ1	hsa:55084
up:A7Y2U9	hsa:177
up:A7YF73	hsa:10194
up:A7YQ73	hsa:11328
up:A8ASI8	hsa:637
up:A8BWC1	hsa:84818
up:A8BWC9	hsa:84818
up:A8BWD5	hsa:84818
up:A8C4L5	hsa:55257
up:A8CDT9	hsa:4644
up:A8CED3	hsa:5646
up:A8CG34	hsa:100101267
up:A8DPS7	hsa:5049
up:A8IE48	hsa:2551
up:A8IK34	hsa:91369
up:A8IKD7	hsa:285242
up:A8K003	hsa:5372
up:A8K015	hsa:6822
up:A8K025	hsa:196264
up:A8K031	hsa:10403
up:A8K045	hsa:79663
up:A8K058	hsa:54363
up:A8K092	hsa:498
up:A8K0B5	hsa:339487
up:A8K0B6	hsa:427
up:A8K0C1	hsa:55258
up:A8K0C9	hsa:117145
up:A8K0D4	hsa:10629
up:A8K0H0	hsa:3429
up:A8K0H7	hsa:2898
up:A8K0I1	hsa:160851
up:A8K0J8	hsa:2914
up:A8K0K1	hsa:9827
up:A8K0L0	hsa:89874
up:A8K0M8	hsa:84722
up:A8K0N0	hsa:6726
up:A8K0Q1	hsa:55658
up:A8K0R3	hsa:4969
up:A8K0R7	hsa:55778
up:A8K0S6	hsa:9776
up:A8K0S7	hsa:2542
up:A8K0S9	hsa:9825
up:A8K0T6	hsa:55512
up:A8K0U5	hsa:5650
up:A8K0U7	hsa:2555
up:A8K0V9	hsa:4591
up:A8K0W5	hsa:219902
up:A8K0X7	hsa:138639
up:A8K0Y0	hsa:4978
up:A8K0Z3	hsa:100287171
up:A8K0Z6	hsa:55016
up:A8K0Z8	hsa:126129
up:A8K119	hsa:10395
up:A8K128	hsa:23411
up:A8K141	hsa:29119
up:A8K147	hsa:2246
up:A8K159	hsa:758
up:A8K161	hsa:815
up:A8K171	hsa:8204
up:A8K177	hsa:2554
up:A8K181	hsa:220965
up:A8K182	hsa:114815
up:A8K1A9	hsa:2272
up:A8K1B1	hsa:10208
up:A8K1B2	hsa:26468
up:A8K1B6	hsa:1785
up:A8K1C4	hsa:81491
up:A8K1C7	hsa:56262
up:A8K1F3	hsa:10777
up:A8K1F4	hsa:8079
up:A8K1G1	hsa:8787
up:A8K1I4	hsa:79759
up:A8K1K0	hsa:143879
up:A8K1K8	hsa:29090
up:A8K1K9	hsa:64881
up:A8K1M0	hsa:117283
up:A8K1P5	hsa:2258
up:A8K1R6	hsa:11273
up:A8K1S9	hsa:84671
up:A8K1U5	hsa:41
up:A8K1U7	hsa:999
up:A8K1U9	hsa:23512
up:A8K1Y9	hsa:2774
up:A8K1Z3	hsa:121441
up:A8K1Z4	hsa:3977
up:A8K1Z6	hsa:3737
up:A8K220	hsa:5478
up:A8K228	hsa:23464
up:A8K230	hsa:84295
up:A8K251	hsa:26137
up:A8K259	hsa:871
up:A8K268	hsa:1465
up:A8K270	hsa:5923
up:A8K276	hsa:27067
up:A8K287	hsa:8773
up:A8K2A1	hsa:114801
up:A8K2F5	hsa:2835
up:A8K2F6	hsa:91947
up:A8K2G2	hsa:56924
up:A8K2G5	hsa:10411
up:A8K2H7	hsa:719
up:A8K2I8	hsa:63928
up:A8K2J1	hsa:2859
up:A8K2J6	hsa:79574
up:A8K2K7	hsa:6920
up:A8K2L2	hsa:2524
up:A8K2L3	hsa:401546
up:A8K2M0	hsa:5704
up:A8K2M8	hsa:10045
up:A8K2P3	hsa:9462
up:A8K2S4	hsa:2011
up:A8K2S7	hsa:337867
up:A8K2U4	hsa:23657
up:A8K2U9	hsa:85414
up:A8K2X2	hsa:113277
up:A8K2Y6	hsa:2015
up:A8K2Y9	hsa:5226
up:A8K2Z0	hsa:5027
up:A8K321	hsa:160418
up:A8K327	hsa:10825
up:A8K340	hsa:1641
up:A8K341	hsa:8569
up:A8K360	hsa:80264
up:A8K364	hsa:55975
up:A8K379	hsa:4067
up:A8K383	hsa:22926
up:A8K385	hsa:8633
up:A8K3B6	hsa:1445
up:A8K3B9	hsa:6252
up:A8K3C5	hsa:51747
up:A8K3D0	hsa:989
up:A8K3D1	hsa:8835
up:A8K3E0	hsa:4778
up:A8K3F7	hsa:3589
up:A8K3H3	hsa:5916
up:A8K3I1	hsa:117154
up:A8K3J4	hsa:23632
up:A8K3L0	hsa:3426
up:A8K3L7	hsa:10423
up:A8K3M3	hsa:5770
up:A8K3N4	hsa:5771
up:A8K3P4	hsa:6646
up:A8K3T2	hsa:100506658
up:A8K3V5	hsa:9122
up:A8K3W6	hsa:79883
up:A8K3X3	hsa:79980
up:A8K3Y2	hsa:5608
up:A8K3Y6	hsa:8848
up:A8K3Z3	hsa:5705
up:A8K3Z6	hsa:25847
up:A8K3Z7	hsa:9203
up:A8K3Z8	hsa:5901
up:A8K401	hsa:5245
up:A8K403	hsa:10244
up:A8K443	hsa:2001
up:A8K444	hsa:133688
up:A8K460	hsa:8398
up:A8K466	hsa:148738
up:A8K496	hsa:2563
up:A8K4A0	hsa:411
up:A8K4A5	hsa:4883
up:A8K4B5	hsa:11118
up:A8K4C8	hsa:6137
up:A8K4G0	hsa:124599
up:A8K4G2	hsa:6850
up:A8K4G3	hsa:3055
up:A8K4H7	hsa:5471
up:A8K4I2	hsa:3006
up:A8K4I3	hsa:10755
up:A8K4K5	hsa:9015
up:A8K4L6	hsa:57216
up:A8K4N3	hsa:80333
up:A8K4N4	hsa:10318
up:A8K4P7	hsa:10149
up:A8K4R4	hsa:57679
up:A8K4S9	hsa:6778
up:A8K4V4	hsa:84545
up:A8K4W6	hsa:5230
up:A8K501	hsa:114049
up:A8K503	hsa:7329
up:A8K509	hsa:10897
up:A8K513	hsa:11017
up:A8K517	hsa:6228
up:A8K535	hsa:55863
up:A8K541	hsa:1837
up:A8K547	hsa:11119
up:A8K555	hsa:7162
up:A8K557	hsa:7021
up:A8K563	hsa:883
up:A8K571	hsa:655
up:A8K579	hsa:5358
up:A8K583	hsa:27332
up:A8K591	hsa:2305
up:A8K596	hsa:1757
up:A8K5C2	hsa:57707
up:A8K5D4	hsa:9019
up:A8K5G0	hsa:10147
up:A8K5I0	hsa:3303
up:A8K5I0	hsa:3304
up:A8K5J1	hsa:7372
up:A8K5M4	hsa:5062
up:A8K5M9	hsa:643338
up:A8K5P3	hsa:7625
up:A8K5P7	hsa:2915
up:A8K5Q5	hsa:90060
up:A8K5R1	hsa:27314
up:A8K5R9	hsa:124274
up:A8K5S2	hsa:54973
up:A8K5S8	hsa:10044
up:A8K5V0	hsa:5087
up:A8K5W1	hsa:92703
up:A8K5W5	hsa:253725
up:A8K5X7	hsa:339324
up:A8K5X9	hsa:9904
up:A8K5Z0	hsa:8703
up:A8K613	hsa:116068
up:A8K615	hsa:7976
up:A8K632	hsa:942
up:A8K639	hsa:8833
up:A8K647	hsa:643
up:A8K653	hsa:2015
up:A8K654	hsa:4152
up:A8K660	hsa:9370
up:A8K661	hsa:1144
up:A8K673	hsa:3574
up:A8K693	hsa:8564
up:A8K699	hsa:55615
up:A8K6A7	hsa:4125
up:A8K6C2	hsa:1442
up:A8K6F7	hsa:55898
up:A8K6G4	hsa:8038
up:A8K6H6	hsa:5784
up:A8K6I5	hsa:6776
up:A8K6I6	hsa:23163
up:A8K6K1	hsa:9810
up:A8K6K2	hsa:22978
up:A8K6K3	hsa:10454
up:A8K6K4	hsa:3556
up:A8K6M0	hsa:23163
up:A8K6P0	hsa:405
up:A8K6Q4	hsa:10180
up:A8K6Q8	hsa:7037
up:A8K6S9	hsa:25841
up:A8K6U2	hsa:56987
up:A8K6V0	hsa:9871
up:A8K6V3	hsa:23450
up:A8K6W3	hsa:1588
up:A8K702	hsa:79792
up:A8K725	hsa:2113
up:A8K727	hsa:59339
up:A8K735	hsa:145282
up:A8K737	hsa:2525
up:A8K761	hsa:4716
up:A8K773	hsa:285367
up:A8K778	hsa:4795
up:A8K7A9	hsa:78995
up:A8K7B1	hsa:80230
up:A8K7B5	hsa:128178
up:A8K7B7	hsa:5518
up:A8K7D5	hsa:9501
up:A8K7G6	hsa:5967
up:A8K7H4	hsa:5000
up:A8K7I4	hsa:1179
up:A8K7J7	hsa:3098
up:A8K7J9	hsa:80835
up:A8K7N4	hsa:27090
up:A8K7N8	hsa:5724
up:A8K7P6	hsa:85007
up:A8K7Q1	hsa:4924
up:A8K7S5	hsa:11104
up:A8K7U3	hsa:79828
up:A8K7V4	hsa:7555
up:A8K7W0	hsa:8875
up:A8K7X7	hsa:29933
up:A8K806	hsa:9277
up:A8K830	hsa:120376
up:A8K840	hsa:5914
up:A8K845	hsa:1734
up:A8K846	hsa:4322
up:A8K854	hsa:10381
up:A8K855	hsa:84455
up:A8K858	hsa:9290
up:A8K860	hsa:27343
up:A8K881	hsa:3460
up:A8K882	hsa:8480
up:A8K894	hsa:92906
up:A8K8D3	hsa:123228
up:A8K8E0	hsa:147719
up:A8K8E3	hsa:414060
up:A8K8F5	hsa:9519
up:A8K8F9	hsa:5333
up:A8K8G6	hsa:54970
up:A8K8G8	hsa:11228
up:A8K8H7	hsa:149499
up:A8K8I8	hsa:387338
up:A8K8K2	hsa:10233
up:A8K8L2	hsa:55621
up:A8K8L7	hsa:51719
up:A8K8M6	hsa:3133
up:A8K8N1	hsa:54476
up:A8K8P3	hsa:9814
up:A8K8P8	hsa:2530
up:A8K8R7	hsa:148753
up:A8K8R8	hsa:84886
up:A8K8S7	hsa:8567
up:A8K8S9	hsa:10277
up:A8K8T3	hsa:3340
up:A8K8U4	hsa:4591
up:A8K8V0	hsa:146540
up:A8K8W2	hsa:57528
up:A8K8W5	hsa:8031
up:A8K8X5	hsa:55536
up:A8K906	hsa:55130
up:A8K920	hsa:5365
up:A8K930	hsa:23301
up:A8K931	hsa:27291
up:A8K932	hsa:64147
up:A8K936	hsa:166793
up:A8K948	hsa:55218
up:A8K973	hsa:94121
up:A8K979	hsa:112479
up:A8K987	hsa:2939
up:A8K996	hsa:8438
up:A8K9A6	hsa:50813
up:A8K9B1	hsa:6693
up:A8K9B9	hsa:30844
up:A8K9D8	hsa:8434
up:A8K9D9	hsa:4791
up:A8K9F2	hsa:22834
up:A8K9G7	hsa:4739
up:A8K9K1	hsa:489
up:A8K9L3	hsa:5354
up:A8K9N1	hsa:57733
up:A8K9N7	hsa:10877
up:A8K9Q0	hsa:90506
up:A8K9Q6	hsa:90527
up:A8K9Q8	hsa:192134
up:A8K9S3	hsa:7464
up:A8K9S4	hsa:27303
up:A8K9S7	hsa:868
up:A8K9T0	hsa:9236
up:A8K9T9	hsa:5198
up:A8K9V7	hsa:8829
up:A8K9Y9	hsa:153830
up:A8K9Z8	hsa:23221
up:A8KA13	hsa:255877
up:A8KA19	hsa:11260
up:A8KA28	hsa:55633
up:A8KA77	hsa:79809
up:A8KA82	hsa:5611
up:A8KA83	hsa:9218
up:A8KA85	hsa:339967
up:A8KA99	hsa:54762
up:A8KAB1	hsa:4604
up:A8KAC2	hsa:8522
up:A8KAC4	hsa:23189
up:A8KAD5	hsa:114879
up:A8KAE3	hsa:658
up:A8KAF9	hsa:139596
up:A8KAG1	hsa:54865
up:A8KAG8	hsa:155
up:A8KAH6	hsa:3316
up:A8KAH9	hsa:5906
up:A8KAI6	hsa:55250
up:A8KAI7	hsa:221662
up:A8KAN5	hsa:7342
up:A8KAN9	hsa:2894
up:A8MPQ2	hsa:1390
up:A8MPS7	hsa:150223
up:A8MPV8	hsa:56891
up:A8MPX7	hsa:63932
up:A8MPX8	hsa:151649
up:A8MPX9	hsa:9681
up:A8MPY1	hsa:200959
up:A8MQ03	hsa:375791
up:A8MQ07	hsa:9771
up:A8MQ14	hsa:342892
up:A8MQ27	hsa:54492
up:A8MQB3	hsa:339263
up:A8MQC5	hsa:94239
up:A8MQT2	hsa:440270
up:A8MRA6	hsa:25794
up:A8MRT5	hsa:100132247
up:A8MSI8	hsa:201229
up:A8MSY1	hsa:100526772
up:A8MT24	hsa:51389
up:A8MT33	hsa:100130958
up:A8MT69	hsa:201254
up:A8MT70	hsa:79740
up:A8MTA8	hsa:730112
up:A8MTB9	hsa:729767
up:A8MTH6	hsa:6717
up:A8MTJ3	hsa:346562
up:A8MTJ6	hsa:344167
up:A8MTK3	hsa:25913
up:A8MTL0	hsa:389124
up:A8MTL9	hsa:284293
up:A8MTM6	hsa:9787
up:A8MTN3	hsa:728279
up:A8MTP8	hsa:932
up:A8MTQ0	hsa:344022
up:A8MTS3	hsa:642968
up:A8MTS8	hsa:5264
up:A8MTV8	hsa:22905
up:A8MTW5	hsa:9604
up:A8MTY7	hsa:100505724
up:A8MTZ0	hsa:92482
up:A8MTZ7	hsa:728858
up:A8MU17	hsa:83707
up:A8MU24	hsa:5547
up:A8MU28	hsa:8883
up:A8MUI8	hsa:100131107
up:A8MUK1	hsa:728386
up:A8MUM7	hsa:148003
up:A8MUN4	hsa:529
up:A8MUP2	hsa:751071
up:A8MUS8	hsa:7341
up:A8MUV8	hsa:442319
up:A8MUW5	hsa:283742
up:A8MUX0	hsa:100505753
up:A8MUZ1	hsa:23308
up:A8MUZ4	hsa:27297
up:A8MUZ8	hsa:100131980
up:A8MV23	hsa:647174
up:A8MV24	hsa:388381
up:A8MV28	hsa:729873
up:A8MV37	hsa:6396
up:A8MV39	hsa:146542
up:A8MV65	hsa:389136
up:A8MV81	hsa:613227
up:A8MVA2	hsa:100507608
up:A8MVC9	hsa:1802
up:A8MVM2	hsa:4239
up:A8MVP6	hsa:915
up:A8MVS5	hsa:255809
up:A8MVV6	hsa:7106
up:A8MVW0	hsa:284069
up:A8MVW5	hsa:253012
up:A8MW31	hsa:7353
up:A8MW92	hsa:51105
up:A8MWF9	hsa:4222
up:A8MWQ5	hsa:84570
up:A8MWU4	hsa:11276
up:A8MWW0	hsa:10430
up:A8MWY0	hsa:222223
up:A8MX09	hsa:22911
up:A8MX18	hsa:84962
up:A8MX19	hsa:645879
up:A8MX64	hsa:93492
up:A8MX76	hsa:440854
up:A8MX80	hsa:100129307
up:A8MXC6	hsa:54456
up:A8MXD5	hsa:389207
up:A8MXF9	hsa:9883
up:A8MXJ1	hsa:286749
up:A8MXJ6	hsa:2395
up:A8MXK1	hsa:387804
up:A8MXK5	hsa:122704
up:A8MXP7	hsa:126321
up:A8MXR7	hsa:1440
up:A8MXV4	hsa:390916
up:A8MXV6	hsa:256223
up:A8MXZ3	hsa:728318
up:A8MY36	hsa:1639
up:A8MY43	hsa:10295
up:A8MY67	hsa:5519
up:A8MY68	hsa:201299
up:A8MY84	hsa:51129
up:A8MY87	hsa:8844
up:A8MY94	hsa:84330
up:A8MYC7	hsa:118424
up:A8MYD4	hsa:548313
up:A8MYD4	hsa:6759
up:A8MYD5	hsa:8741
up:A8MYF6	hsa:6307
up:A8MYG4	hsa:93377
up:A8MYJ1	hsa:11214
up:A8MYJ2	hsa:51339
up:A8MYJ7	hsa:100287898
up:A8MYP8	hsa:440836
up:A8MYP9	hsa:116238
up:A8MYU2	hsa:157855
up:A8MYY1	hsa:27439
up:A8MZ26	hsa:285588
up:A8MZ36	hsa:645027
up:A8MZ56	hsa:9559
up:A8MZ59	hsa:342900
up:A8MZ97	hsa:339804
up:A8MZA0	hsa:10407
up:A8MZA4	hsa:727832
up:A8MZB2	hsa:51126
up:A8MZG2	hsa:646174
up:A8TX70	hsa:256076
up:A8VJE1	hsa:2354
up:A8YXX4	hsa:2752
up:A9C4B2	hsa:79165
up:A9C4C1	hsa:6203
up:A9CQZ6	hsa:115557
up:A9JIG7	hsa:10855
up:A9JR48	hsa:27164
up:A9LN06	hsa:192111
up:A9LNM6	hsa:343450
up:A9QM74	hsa:402569
up:A9R9P8	hsa:221545
up:A9R9P9	hsa:221545
up:A9UGY9	hsa:9474
up:A9UHW6	hsa:57409
up:A9XTE5	hsa:857
up:A9YTQ3	hsa:57491
up:A9Z1Z8	hsa:2899
up:A9ZM15	hsa:92292
up:B0AZL9	hsa:91683
up:B0AZM1	hsa:405
up:B0AZM9	hsa:57144
up:B0AZN8	hsa:7549
up:B0AZR7	hsa:8514
up:B0AZS5	hsa:3796
up:B0AZV7	hsa:920
up:B0FP48	hsa:100134938
up:B0FWH2	hsa:6462
up:B0FWH4	hsa:6462
up:B0FWZ3	hsa:3084
up:B0FYA3	hsa:776
up:B0FYA7	hsa:3084
up:B0FYA8	hsa:3084
up:B0FYA9	hsa:3084
up:B0I1S1	hsa:196385
up:B0I1S4	hsa:144132
up:B0I1S5	hsa:547
up:B0I1S9	hsa:4430
up:B0I1T2	hsa:64005
up:B0I1T6	hsa:4650
up:B0LM41	hsa:100526737
up:B0LPE5	hsa:207
up:B0LPF3	hsa:2885
up:B0LPI0	hsa:65266
up:B0QY62	hsa:25777
up:B0QY72	hsa:27349
up:B0QYG3	hsa:23544
up:B0QYK1	hsa:2130
up:B0QYM8	hsa:29780
up:B0QYU2	hsa:139231
up:B0QZ18	hsa:8904
up:B0S7P4	hsa:28973
up:B0S7R0	hsa:11270
up:B0S7T4	hsa:26716
up:B0S7Y4	hsa:282890
up:B0UXA9	hsa:1460
up:B0UXB7	hsa:259215
up:B0V023	hsa:80739
up:B0V2C8	hsa:721
up:B0V3L0	hsa:9437
up:B0V3L5	hsa:9437
up:B0YIW5	hsa:372
up:B0YIW9	hsa:221079
up:B0YIY3	hsa:8536
up:B0YIY4	hsa:915
up:B0YIY5	hsa:917
up:B0YJ33	hsa:3909
up:B0YJ56	hsa:114876
up:B0YJ61	hsa:79849
up:B0YJ76	hsa:1719
up:B0YJ81	hsa:9200
up:B0YJ88	hsa:5962
up:B0YJ89	hsa:8780
up:B0YJ93	hsa:6330
up:B0YJA4	hsa:7070
up:B0ZBD0	hsa:6223
up:B0ZBD3	hsa:148
up:B0ZBE0	hsa:146
up:B0ZBE2	hsa:183
up:B0ZBF5	hsa:4306
up:B0ZBF6	hsa:4306
up:B0ZTD4	hsa:3170
up:B1A4G6	hsa:2688
up:B1A4G7	hsa:2688
up:B1A4G9	hsa:2688
up:B1A4H0	hsa:2688
up:B1A4H9	hsa:1443
up:B1AH95	hsa:8542
up:B1AHB0	hsa:4174
up:B1AHC5	hsa:112885
up:B1AHC8	hsa:2547
up:B1AHF6	hsa:55615
up:B1AHQ9	hsa:79019
up:B1AJR7	hsa:11122
up:B1AJV5	hsa:864
up:B1AJZ4	hsa:7799
up:B1AJZ9	hsa:114827
up:B1AK19	hsa:5733
up:B1AK40	hsa:81889
up:B1AK53	hsa:83715
up:B1AK66	hsa:79753
up:B1AK94	hsa:55277
up:B1AKI9	hsa:140862
up:B1AKJ5	hsa:4898
up:B1AKJ6	hsa:114883
up:B1AKK2	hsa:23576
up:B1AKL3	hsa:56478
up:B1AKT4	hsa:50999
up:B1AKU4	hsa:22920
up:B1AKU5	hsa:22920
up:B1AKX0	hsa:116154
up:B1AKZ4	hsa:8682
up:B1AL17	hsa:55719
up:B1AL88	hsa:728215
up:B1ALC3	hsa:113220
up:B1ALI0	hsa:192669
up:B1ALJ0	hsa:27329
up:B1ALK1	hsa:57864
up:B1ALR1	hsa:10352
up:B1ALU8	hsa:6567
up:B1ALV0	hsa:116461
up:B1ALW1	hsa:7295
up:B1ALW3	hsa:9630
up:B1ALW7	hsa:22796
up:B1ALY6	hsa:9991
up:B1AM77	hsa:2040
up:B1AM93	hsa:4702
up:B1AME3	hsa:8784
up:B1AMW4	hsa:3358
up:B1AN63	hsa:64802
up:B1ANA8	hsa:8028
up:B1ANH1	hsa:2987
up:B1ANH9	hsa:5126
up:B1ANK7	hsa:2271
up:B1ANS9	hsa:128025
up:B1AP59	hsa:1369
up:B1APC6	hsa:7257
up:B1APG4	hsa:5567
up:B1APR4	hsa:55026
up:B1APS8	hsa:26750
up:B1APW5	hsa:493
up:B1APZ0	hsa:2786
up:B1APZ3	hsa:5999
up:B1AQ17	hsa:3087
up:B1AQK4	hsa:774
up:B1AQP2	hsa:5202
up:B1AQP4	hsa:4817
up:B1AQT2	hsa:288
up:B1AT47	hsa:10691
up:B1ATL7	hsa:100130613
up:B1AVM8	hsa:115019
up:B1AVQ4	hsa:80128
up:B1AVQ5	hsa:4582
up:B1AVR0	hsa:4582
up:B1B1F9	hsa:8224
up:B1GX77	hsa:5063
up:B1NM17	hsa:257364
up:B1PBA3	hsa:55627
up:B1PKY1	hsa:3105
up:B1VKB5	hsa:56899
up:B2C6G3	hsa:79575
up:B2C6G4	hsa:158584
up:B2CIS9	hsa:23581
up:B2CKC5	hsa:114327
up:B2CKK9	hsa:283383
up:B2CML4	hsa:140564
up:B2CQT6	hsa:6564
up:B2CW77	hsa:100144748
up:B2KJ49	hsa:59340
up:B2LYG3	hsa:170825
up:B2R491	hsa:6191
up:B2R4A9	hsa:26515
up:B2R4C5	hsa:4069
up:B2R4J1	hsa:5412
up:B2R4P1	hsa:10175
up:B2R4P8	hsa:4666
up:B2R4P9	hsa:3020
up:B2R4P9	hsa:3021
up:B2R4R0	hsa:121504
up:B2R4R0	hsa:554313
up:B2R4R0	hsa:8294
up:B2R4R0	hsa:8359
up:B2R4R0	hsa:8360
up:B2R4R0	hsa:8361
up:B2R4R0	hsa:8362
up:B2R4R0	hsa:8363
up:B2R4R0	hsa:8364
up:B2R4R0	hsa:8365
up:B2R4R0	hsa:8366
up:B2R4R0	hsa:8367
up:B2R4R0	hsa:8368
up:B2R4R0	hsa:8370
up:B2R4R9	hsa:6234
up:B2R4S9	hsa:8339
up:B2R4S9	hsa:8343
up:B2R4S9	hsa:8344
up:B2R4S9	hsa:8346
up:B2R4S9	hsa:8347
up:B2R4V0	hsa:134492
up:B2R4W8	hsa:6210
up:B2R506	hsa:2958
up:B2R513	hsa:6480
up:B2R526	hsa:341
up:B2R530	hsa:56891
up:B2R532	hsa:25996
up:B2R5B3	hsa:8969
up:B2R5D9	hsa:6271
up:B2R5I4	hsa:63036
up:B2R5K4	hsa:128653
up:B2R5Q7	hsa:6386
up:B2R5R8	hsa:27065
up:B2R5S1	hsa:183
up:B2R5S4	hsa:5425
up:B2R5T5	hsa:5573
up:B2R5U3	hsa:10938
up:B2R5V0	hsa:8031
up:B2R602	hsa:10314
up:B2R612	hsa:10231
up:B2R643	hsa:4640
up:B2R657	hsa:310
up:B2R659	hsa:3295
up:B2R672	hsa:10894
up:B2R687	hsa:9069
up:B2R693	hsa:2917
up:B2R694	hsa:4047
up:B2R6A1	hsa:11067
up:B2R6B9	hsa:9075
up:B2R6C3	hsa:140885
up:B2R6C9	hsa:55892
up:B2R6D8	hsa:23580
up:B2R6F3	hsa:6428
up:B2R6I9	hsa:862
up:B2R6K1	hsa:4594
up:B2R6M6	hsa:2202
up:B2R6Q4	hsa:1445
up:B2R6S5	hsa:51727
up:B2R6V2	hsa:8317
up:B2R717	hsa:1515
up:B2R734	hsa:10803
up:B2R749	hsa:83461
up:B2R761	hsa:6342
up:B2R769	hsa:64167
up:B2R773	hsa:9370
up:B2R776	hsa:8514
up:B2R778	hsa:1015
up:B2R787	hsa:9600
up:B2R789	hsa:90627
up:B2R7I9	hsa:8934
up:B2R7M4	hsa:27201
up:B2R7Q3	hsa:84276
up:B2R7R4	hsa:94121
up:B2R7S3	hsa:10010
up:B2R7U3	hsa:3105
up:B2R7W3	hsa:10286
up:B2R7Y7	hsa:6532
up:B2R805	hsa:4081
up:B2R807	hsa:9376
up:B2R812	hsa:6338
up:B2R838	hsa:390
up:B2R850	hsa:7541
up:B2R879	hsa:150696
up:B2R886	hsa:92181
up:B2R892	hsa:1158
up:B2R8C0	hsa:9034
up:B2R8C6	hsa:8800
up:B2R8D2	hsa:219899
up:B2R8E4	hsa:5494
up:B2R8K8	hsa:140609
up:B2R8L3	hsa:8945
up:B2R8N0	hsa:2052
up:B2R8T4	hsa:54207
up:B2R907	hsa:30835
up:B2R933	hsa:10333
up:B2R967	hsa:1395
up:B2R986	hsa:27199
up:B2R995	hsa:10873
up:B2R9B8	hsa:51101
up:B2R9J0	hsa:3707
up:B2R9L7	hsa:5021
up:B2R9N9	hsa:51284
up:B2R9Q6	hsa:169966
up:B2R9R2	hsa:331
up:B2R9S4	hsa:822
up:B2R9S6	hsa:4168
up:B2R9U8	hsa:8128
up:B2R9V3	hsa:51333
up:B2R9W4	hsa:4107
up:B2RA10	hsa:9454
up:B2RA17	hsa:2859
up:B2RA41	hsa:6554
up:B2RA51	hsa:64078
up:B2RA66	hsa:7918
up:B2RA89	hsa:10125
up:B2RAA8	hsa:84320
up:B2RAE3	hsa:1961
up:B2RAE8	hsa:4109
up:B2RAH5	hsa:4659
up:B2RAH7	hsa:5550
up:B2RAL6	hsa:3683
up:B2RAL7	hsa:27020
up:B2RAL9	hsa:1852
up:B2RAP9	hsa:51135
up:B2RAQ8	hsa:1374
up:B2RAR6	hsa:1936
up:B2RAU6	hsa:9091
up:B2RAW0	hsa:1601
up:B2RAZ5	hsa:8702
up:B2RB13	hsa:23305
up:B2RB22	hsa:56890
up:B2RB25	hsa:11037
up:B2RB27	hsa:79668
up:B2RB38	hsa:28982
up:B2RB70	hsa:83988
up:B2RB89	hsa:5567
up:B2RBE9	hsa:10742
up:B2RBI6	hsa:64344
up:B2RBI8	hsa:6935
up:B2RBL9	hsa:9564
up:B2RBM0	hsa:7769
up:B2RBR3	hsa:27076
up:B2RBW0	hsa:23569
up:B2RBZ9	hsa:60401
up:B2RC01	hsa:2067
up:B2RC42	hsa:6617
up:B2RC46	hsa:57002
up:B2RC52	hsa:3767
up:B2RC66	hsa:2069
up:B2RC85	hsa:222967
up:B2RC85	hsa:728194
up:B2RC97	hsa:114548
up:B2RCA1	hsa:147945
up:B2RCB4	hsa:149647
up:B2RCC8	hsa:139065
up:B2RCD9	hsa:57335
up:B2RCE4	hsa:25850
up:B2RCH4	hsa:26047
up:B2RCJ8	hsa:57628
up:B2RCL1	hsa:57822
up:B2RCN8	hsa:10691
up:B2RCP4	hsa:51447
up:B2RCT6	hsa:2935
up:B2RCU6	hsa:5063
up:B2RCV0	hsa:51562
up:B2RCV4	hsa:27250
up:B2RCV8	hsa:83875
up:B2RCW4	hsa:26137
up:B2RCW8	hsa:2562
up:B2RCY5	hsa:7515
up:B2RD01	hsa:92806
up:B2RD24	hsa:25902
up:B2RD48	hsa:4291
up:B2RD96	hsa:84309
up:B2RDB2	hsa:55343
up:B2RDD6	hsa:26094
up:B2RDF2	hsa:23481
up:B2RDH3	hsa:187
up:B2RDI5	hsa:823
up:B2RDM2	hsa:81567
up:B2RDS2	hsa:9424
up:B2RDU6	hsa:4598
up:B2RDV7	hsa:56931
up:B2RDW1	hsa:6233
up:B2RDX7	hsa:4848
up:B2RDZ2	hsa:55312
up:B2RDZ9	hsa:23016
up:B2RE34	hsa:29127
up:B2RE76	hsa:25978
up:B2REB8	hsa:6418
up:B2RG49	hsa:201501
up:B2RMP2	hsa:254428
up:B2RMR2	hsa:284904
up:B2RMS9	hsa:3700
up:B2RMV2	hsa:23384
up:B2RMW6	hsa:23234
up:B2RN22	hsa:57156
up:B2RN74	hsa:440153
up:B2RN90	hsa:284309
up:B2RNB2	hsa:6868
up:B2RND3	hsa:219865
up:B2RNG4	hsa:445372
up:B2RNI9	hsa:390059
up:B2RNN3	hsa:387911
up:B2RNT0	hsa:64641
up:B2RNT7	hsa:57542
up:B2RNU7	hsa:6533
up:B2RNX8	hsa:57585
up:B2RP22	hsa:9472
up:B2RP62	hsa:23046
up:B2RPC0	hsa:442213
up:B2RPH5	hsa:26281
up:B2RPL7	hsa:80119
up:B2RTQ2	hsa:23102
up:B2RTR1	hsa:23122
up:B2RTU6	hsa:51735
up:B2RTU8	hsa:283234
up:B2RTX2	hsa:23022
up:B2RTY4	hsa:4649
up:B2RU06	hsa:1981
up:B2RU10	hsa:1981
up:B2RU14	hsa:54798
up:B2RU19	hsa:441376
up:B2RU33	hsa:388468
up:B2RUT2	hsa:9321
up:B2RUU2	hsa:19
up:B2RUV0	hsa:401067
up:B2RUY7	hsa:402117
up:B2RUZ4	hsa:388588
up:B2RUZ8	hsa:123103
up:B2RV13	hsa:284067
up:B2RWN5	hsa:55127
up:B2RWN8	hsa:23522
up:B2RWN9	hsa:23033
up:B2RWP8	hsa:151056
up:B2RWP9	hsa:4628
up:B2RWQ1	hsa:55607
up:B2RXF0	hsa:730130
up:B2RXF5	hsa:100128927
up:B2RXG7	hsa:64283
up:B2RXH2	hsa:390245
up:B2RXH4	hsa:643376
up:B2RXH8	hsa:440563
up:B2RXK7	hsa:340654
up:B2RZG9	hsa:116987
up:B2ZGL7	hsa:11343
up:B2ZP79	hsa:637
up:B2ZUA4	hsa:6892
up:B2ZZ89	hsa:6711
up:B2ZZ90	hsa:31
up:B2ZZ91	hsa:2804
up:B3EWG3	hsa:100132929
up:B3EWG3	hsa:100133093
up:B3EWG3	hsa:643161
up:B3EWG3	hsa:644054
up:B3EWG4	hsa:100132929
up:B3EWG4	hsa:100133093
up:B3EWG4	hsa:643161
up:B3EWG4	hsa:644054
up:B3EWG5	hsa:100132929
up:B3EWG5	hsa:100133093
up:B3EWG5	hsa:643161
up:B3EWG5	hsa:644054
up:B3EWG6	hsa:100132929
up:B3EWG6	hsa:100133093
up:B3EWG6	hsa:643161
up:B3EWG6	hsa:644054
up:B3GLJ2	hsa:100169851
up:B3KM21	hsa:116228
up:B3KM24	hsa:23380
up:B3KM33	hsa:339175
up:B3KM34	hsa:9512
up:B3KM35	hsa:8702
up:B3KM38	hsa:54971
up:B3KM40	hsa:10713
up:B3KM43	hsa:8623
up:B3KM48	hsa:51138
up:B3KM54	hsa:23061
up:B3KM67	hsa:7090
up:B3KM73	hsa:9238
up:B3KM80	hsa:4691
up:B3KM81	hsa:9093
up:B3KMA6	hsa:2181
up:B3KMB1	hsa:10592
up:B3KMB6	hsa:27242
up:B3KMC4	hsa:253725
up:B3KMD3	hsa:22883
up:B3KMD8	hsa:6873
up:B3KME7	hsa:9991
up:B3KME8	hsa:29927
up:B3KMG0	hsa:2733
up:B3KMG1	hsa:10713
up:B3KMI9	hsa:6730
up:B3KMJ8	hsa:9988
up:B3KMK1	hsa:259232
up:B3KML4	hsa:26035
up:B3KMM0	hsa:26054
up:B3KMQ2	hsa:10055
up:B3KMQ7	hsa:401052
up:B3KMR5	hsa:23223
up:B3KMS0	hsa:9918
up:B3KMU7	hsa:81796
up:B3KMW8	hsa:92181
up:B3KMX0	hsa:4173
up:B3KMX1	hsa:23534
up:B3KMX5	hsa:64421
up:B3KMX9	hsa:221061
up:B3KMZ5	hsa:151188
up:B3KMZ7	hsa:22955
up:B3KN16	hsa:4440
up:B3KN22	hsa:8497
up:B3KN25	hsa:10390
up:B3KN30	hsa:51592
up:B3KN35	hsa:29883
up:B3KN41	hsa:55775
up:B3KN57	hsa:6643
up:B3KN67	hsa:26130
up:B3KN69	hsa:5073
up:B3KN73	hsa:54916
up:B3KN77	hsa:8622
up:B3KN79	hsa:8638
up:B3KN83	hsa:91750
up:B3KN91	hsa:24140
up:B3KN97	hsa:23141
up:B3KN98	hsa:9026
up:B3KN99	hsa:23245
up:B3KNA0	hsa:26272
up:B3KNA2	hsa:23150
up:B3KNA8	hsa:677
up:B3KNC1	hsa:51733
up:B3KNF6	hsa:29927
up:B3KNG7	hsa:23090
up:B3KNG9	hsa:10527
up:B3KNH2	hsa:9329
up:B3KNH5	hsa:8907
up:B3KNI3	hsa:10401
up:B3KNI7	hsa:55729
up:B3KNJ1	hsa:91408
up:B3KNJ5	hsa:9355
up:B3KNJ7	hsa:3213
up:B3KNK0	hsa:166815
up:B3KNK8	hsa:23660
up:B3KNK9	hsa:51280
up:B3KNM4	hsa:115196
up:B3KNN9	hsa:214
up:B3KNP0	hsa:23360
up:B3KNP8	hsa:10449
up:B3KNS7	hsa:23205
up:B3KNS9	hsa:58500
up:B3KNU0	hsa:5910
up:B3KNU3	hsa:79899
up:B3KNV5	hsa:25970
up:B3KNV9	hsa:54914
up:B3KNW6	hsa:1118
up:B3KNW7	hsa:6597
up:B3KNW8	hsa:55215
up:B3KNX9	hsa:7920
up:B3KNZ3	hsa:55679
up:B3KNZ5	hsa:80003
up:B3KP13	hsa:57338
up:B3KP24	hsa:2771
up:B3KP42	hsa:23514
up:B3KP68	hsa:26160
up:B3KP69	hsa:120071
up:B3KP73	hsa:55615
up:B3KP75	hsa:123876
up:B3KP78	hsa:28234
up:B3KP83	hsa:1796
up:B3KP86	hsa:56257
up:B3KP89	hsa:2775
up:B3KP91	hsa:7752
up:B3KP94	hsa:79862
up:B3KPA1	hsa:1861
up:B3KPB2	hsa:80152
up:B3KPB3	hsa:55210
up:B3KPB8	hsa:64220
up:B3KPD7	hsa:10742
up:B3KPD8	hsa:4212
up:B3KPE1	hsa:57558
up:B3KPE2	hsa:54919
up:B3KPE6	hsa:57507
up:B3KPF0	hsa:3486
up:B3KPH7	hsa:115948
up:B3KPI0	hsa:11108
up:B3KPI6	hsa:55026
up:B3KPJ1	hsa:3219
up:B3KPL1	hsa:9644
up:B3KPL5	hsa:200734
up:B3KPL8	hsa:84527
up:B3KPM4	hsa:7739
up:B3KPM6	hsa:23259
up:B3KPN2	hsa:22866
up:B3KPN7	hsa:55770
up:B3KPN8	hsa:3200
up:B3KPP1	hsa:4046
up:B3KPP3	hsa:4604
up:B3KPP4	hsa:6345
up:B3KPP5	hsa:70
up:B3KPQ7	hsa:8470
up:B3KPQ9	hsa:23314
up:B3KPR2	hsa:23768
up:B3KPR3	hsa:54973
up:B3KPR6	hsa:23355
up:B3KPT0	hsa:202
up:B3KPV1	hsa:7433
up:B3KPW1	hsa:54739
up:B3KPW9	hsa:51807
up:B3KPX2	hsa:26502
up:B3KPX5	hsa:79731
up:B3KPZ0	hsa:51479
up:B3KPZ2	hsa:80142
up:B3KQ17	hsa:50507
up:B3KQ28	hsa:54760
up:B3KQ44	hsa:149647
up:B3KQ45	hsa:143098
up:B3KQ50	hsa:387338
up:B3KQ54	hsa:7691
up:B3KQ58	hsa:6674
up:B3KQ63	hsa:3242
up:B3KQ68	hsa:55176
up:B3KQ70	hsa:55329
up:B3KQ84	hsa:29958
up:B3KQ87	hsa:92344
up:B3KQ88	hsa:55731
up:B3KQA4	hsa:80742
up:B3KQE6	hsa:7988
up:B3KQF5	hsa:813
up:B3KQF8	hsa:55729
up:B3KQG4	hsa:22858
up:B3KQH0	hsa:55343
up:B3KQH2	hsa:1209
up:B3KQH8	hsa:9132
up:B3KQH9	hsa:8912
up:B3KQJ6	hsa:55769
up:B3KQK2	hsa:9400
up:B3KQL2	hsa:5672
up:B3KQL5	hsa:59338
up:B3KQM1	hsa:79987
up:B3KQM8	hsa:5097
up:B3KQN4	hsa:187
[truncated: 25,382 more rows]
