# Supplementary material for: GEMINI: Integrative Exploration of Genetic Variation and Genome Annotations
Source: PLoS Comput Biol. 2013 Jul 18;9(7):e1003153. doi: 10.1371/journal.pcbi.1003153 (PMC3715403; doi:10.1371/journal.pcbi.1003153)
Supplement: Protocol S1 — GEMINI source code, documentation, and unit test files. (GZ) [file pcbi.1003153.s002.gz › gemini/gemini/annotation_provenance/KEGG/KEGG_REST_files/kegg_hsa_to_path]

hsa:10	path:hsa00232
hsa:10	path:hsa00983
hsa:10	path:hsa01100
hsa:100	path:hsa00230
hsa:100	path:hsa01100
hsa:100	path:hsa05340
hsa:1000	path:hsa04514
hsa:1000	path:hsa05412
hsa:10000	path:hsa04010
hsa:10000	path:hsa04012
hsa:10000	path:hsa04062
hsa:10000	path:hsa04150
hsa:10000	path:hsa04210
hsa:10000	path:hsa04370
hsa:10000	path:hsa04380
hsa:10000	path:hsa04510
hsa:10000	path:hsa04530
hsa:10000	path:hsa04620
hsa:10000	path:hsa04630
hsa:10000	path:hsa04660
hsa:10000	path:hsa04662
hsa:10000	path:hsa04664
hsa:10000	path:hsa04666
hsa:10000	path:hsa04722
hsa:10000	path:hsa04725
hsa:10000	path:hsa04728
hsa:10000	path:hsa04910
hsa:10000	path:hsa04914
hsa:10000	path:hsa04920
hsa:10000	path:hsa04973
hsa:10000	path:hsa05142
hsa:10000	path:hsa05145
hsa:10000	path:hsa05152
hsa:10000	path:hsa05160
hsa:10000	path:hsa05162
hsa:10000	path:hsa05164
hsa:10000	path:hsa05166
hsa:10000	path:hsa05169
hsa:10000	path:hsa05200
hsa:10000	path:hsa05210
hsa:10000	path:hsa05211
hsa:10000	path:hsa05212
hsa:10000	path:hsa05213
hsa:10000	path:hsa05214
hsa:10000	path:hsa05215
hsa:10000	path:hsa05218
hsa:10000	path:hsa05220
hsa:10000	path:hsa05221
hsa:10000	path:hsa05222
hsa:10000	path:hsa05223
hsa:10005	path:hsa00120
hsa:10005	path:hsa01100
hsa:10005	path:hsa04146
hsa:10007	path:hsa00520
hsa:10007	path:hsa01100
hsa:10008	path:hsa04974
hsa:1001	path:hsa04514
hsa:10010	path:hsa04622
hsa:100101267	path:hsa03013
hsa:10013	path:hsa05034
hsa:100132941	path:hsa04020
hsa:100132941	path:hsa04064
hsa:100132941	path:hsa04145
hsa:100132941	path:hsa04640
hsa:100132941	path:hsa04650
hsa:100132941	path:hsa04662
hsa:100132941	path:hsa04664
hsa:100132941	path:hsa04666
hsa:100132941	path:hsa04672
hsa:100132941	path:hsa05140
hsa:100132941	path:hsa05143
hsa:100132941	path:hsa05146
hsa:100132941	path:hsa05150
hsa:100132941	path:hsa05152
hsa:100132941	path:hsa05162
hsa:100132941	path:hsa05169
hsa:100132941	path:hsa05202
hsa:100132941	path:hsa05310
hsa:100132941	path:hsa05320
hsa:100132941	path:hsa05322
hsa:100132941	path:hsa05323
hsa:100132941	path:hsa05330
hsa:100132941	path:hsa05340
hsa:100132941	path:hsa05414
hsa:100132941	path:hsa05416
hsa:100133941	path:hsa04640
hsa:100137049	path:hsa00564
hsa:100137049	path:hsa00565
hsa:100137049	path:hsa00590
hsa:100137049	path:hsa00591
hsa:100137049	path:hsa00592
hsa:100137049	path:hsa01100
hsa:100137049	path:hsa04010
hsa:100137049	path:hsa04270
hsa:100137049	path:hsa04370
hsa:100137049	path:hsa04664
hsa:100137049	path:hsa04666
hsa:100137049	path:hsa04724
hsa:100137049	path:hsa04726
hsa:100137049	path:hsa04730
hsa:100137049	path:hsa04912
hsa:100137049	path:hsa04972
hsa:100137049	path:hsa04975
hsa:100137049	path:hsa05145
hsa:10014	path:hsa05034
hsa:10014	path:hsa05169
hsa:10015	path:hsa04144
hsa:10019	path:hsa04722
hsa:1002	path:hsa04514
hsa:10020	path:hsa00520
hsa:10020	path:hsa01100
hsa:10023	path:hsa04310
hsa:10026	path:hsa00563
hsa:10026	path:hsa01100
hsa:100288562	path:hsa03008
hsa:100291917	path:hsa04020
hsa:100291917	path:hsa04064
hsa:100291917	path:hsa04145
hsa:100291917	path:hsa04640
hsa:100291917	path:hsa04650
hsa:100291917	path:hsa04662
hsa:100291917	path:hsa04664
hsa:100291917	path:hsa04666
hsa:100291917	path:hsa04672
hsa:100291917	path:hsa05140
hsa:100291917	path:hsa05143
hsa:100291917	path:hsa05146
hsa:100291917	path:hsa05150
hsa:100291917	path:hsa05152
hsa:100291917	path:hsa05162
hsa:100291917	path:hsa05169
hsa:100291917	path:hsa05202
hsa:100291917	path:hsa05310
hsa:100291917	path:hsa05320
hsa:100291917	path:hsa05322
hsa:100291917	path:hsa05323
hsa:100291917	path:hsa05330
hsa:100291917	path:hsa05340
hsa:100291917	path:hsa05414
hsa:100291917	path:hsa05416
hsa:1003	path:hsa04514
hsa:1003	path:hsa04670
hsa:10038	path:hsa03410
hsa:10039	path:hsa03410
hsa:100505503	path:hsa03010
hsa:100506658	path:hsa04514
hsa:100506658	path:hsa04530
hsa:100506658	path:hsa04670
hsa:100506658	path:hsa05130
hsa:100506658	path:hsa05160
hsa:100507436	path:hsa04650
hsa:100507855	path:hsa00230
hsa:100507855	path:hsa01100
hsa:100528030	path:hsa00512
hsa:100528030	path:hsa01100
hsa:10053	path:hsa04142
hsa:100532726	path:hsa00190
hsa:100532726	path:hsa01100
hsa:100532726	path:hsa05010
hsa:100532726	path:hsa05012
hsa:100532726	path:hsa05016
hsa:10054	path:hsa04120
hsa:10055	path:hsa04120
hsa:10056	path:hsa00970
hsa:10057	path:hsa02010
hsa:10058	path:hsa02010
hsa:10059	path:hsa04144
hsa:10059	path:hsa04666
hsa:10059	path:hsa04721
hsa:10059	path:hsa04961
hsa:10059	path:hsa05100
hsa:10060	path:hsa02010
hsa:10062	path:hsa03320
hsa:10062	path:hsa05160
hsa:10063	path:hsa00190
hsa:10063	path:hsa01100
hsa:100653112	path:hsa00534
hsa:10073	path:hsa03013
hsa:10075	path:hsa04120
hsa:10084	path:hsa03040
hsa:10090	path:hsa00532
hsa:10092	path:hsa04666
hsa:10092	path:hsa04810
hsa:10092	path:hsa05100
hsa:10092	path:hsa05130
hsa:10092	path:hsa05131
hsa:10092	path:hsa05132
hsa:10093	path:hsa04666
hsa:10093	path:hsa04810
hsa:10093	path:hsa05100
hsa:10093	path:hsa05130
hsa:10093	path:hsa05131
hsa:10093	path:hsa05132
hsa:10094	path:hsa04666
hsa:10094	path:hsa04810
hsa:10094	path:hsa05100
hsa:10094	path:hsa05130
hsa:10094	path:hsa05131
hsa:10094	path:hsa05132
hsa:10095	path:hsa04666
hsa:10095	path:hsa04810
hsa:10095	path:hsa05100
hsa:10095	path:hsa05130
hsa:10095	path:hsa05131
hsa:10095	path:hsa05132
hsa:10105	path:hsa04020
hsa:10105	path:hsa05012
hsa:10105	path:hsa05016
hsa:10105	path:hsa05145
hsa:10109	path:hsa04666
hsa:10109	path:hsa04810
hsa:10109	path:hsa05100
hsa:10109	path:hsa05130
hsa:10109	path:hsa05131
hsa:10109	path:hsa05132
hsa:10111	path:hsa03440
hsa:10111	path:hsa03450
hsa:10113	path:hsa04141
hsa:10125	path:hsa04010
hsa:10125	path:hsa04660
hsa:10126	path:hsa05016
hsa:1013	path:hsa04514
hsa:10130	path:hsa04141
hsa:10134	path:hsa04141
hsa:10135	path:hsa00760
hsa:10136	path:hsa04972
hsa:10136	path:hsa04974
hsa:10140	path:hsa03018
hsa:10152	path:hsa04810
hsa:10154	path:hsa04360
hsa:10157	path:hsa00300
hsa:10157	path:hsa00310
hsa:10157	path:hsa01100
hsa:10161	path:hsa04080
hsa:10162	path:hsa00564
hsa:10163	path:hsa04520
hsa:10163	path:hsa04666
hsa:10163	path:hsa04810
hsa:10163	path:hsa05100
hsa:10163	path:hsa05131
hsa:10163	path:hsa05132
hsa:10164	path:hsa00533
hsa:1017	path:hsa04110
hsa:1017	path:hsa04114
hsa:1017	path:hsa04115
hsa:1017	path:hsa04914
hsa:1017	path:hsa05162
hsa:1017	path:hsa05168
hsa:1017	path:hsa05169
hsa:1017	path:hsa05200
hsa:1017	path:hsa05215
hsa:1017	path:hsa05222
hsa:10170	path:hsa00830
hsa:10170	path:hsa01100
hsa:10171	path:hsa03008
hsa:10189	path:hsa03013
hsa:10189	path:hsa03015
hsa:10189	path:hsa03040
hsa:10189	path:hsa05168
hsa:1019	path:hsa04110
hsa:1019	path:hsa04115
hsa:1019	path:hsa04530
hsa:1019	path:hsa04660
hsa:1019	path:hsa05162
hsa:1019	path:hsa05166
hsa:1019	path:hsa05200
hsa:1019	path:hsa05212
hsa:1019	path:hsa05214
hsa:1019	path:hsa05218
hsa:1019	path:hsa05219
hsa:1019	path:hsa05220
hsa:1019	path:hsa05222
hsa:1019	path:hsa05223
hsa:10193	path:hsa04144
hsa:10195	path:hsa00510
hsa:10195	path:hsa01100
hsa:10197	path:hsa03050
hsa:10197	path:hsa04612
hsa:10197	path:hsa05160
hsa:10199	path:hsa03008
hsa:102	path:hsa05010
hsa:102	path:hsa05120
hsa:1020	path:hsa04360
hsa:1020	path:hsa05010
hsa:1020	path:hsa05030
hsa:10200	path:hsa03018
hsa:10201	path:hsa00230
hsa:10201	path:hsa00240
hsa:10201	path:hsa01100
hsa:10203	path:hsa04080
hsa:10203	path:hsa04270
hsa:10207	path:hsa04530
hsa:10209	path:hsa03013
hsa:1021	path:hsa04110
hsa:1021	path:hsa04115
hsa:1021	path:hsa05162
hsa:1021	path:hsa05200
hsa:1021	path:hsa05212
hsa:1021	path:hsa05214
hsa:1021	path:hsa05218
hsa:1021	path:hsa05220
hsa:1021	path:hsa05222
hsa:1021	path:hsa05223
hsa:10211	path:hsa04910
hsa:10213	path:hsa03050
hsa:10213	path:hsa05169
hsa:1022	path:hsa03022
hsa:1022	path:hsa03420
hsa:1022	path:hsa04110
hsa:10228	path:hsa04130
hsa:10229	path:hsa00130
hsa:10229	path:hsa01100
hsa:10235	path:hsa04010
hsa:10235	path:hsa04062
hsa:10239	path:hsa04142
hsa:10242	path:hsa04270
hsa:10243	path:hsa04727
hsa:10248	path:hsa03008
hsa:10248	path:hsa03013
hsa:10249	path:hsa00360
hsa:1025	path:hsa05202
hsa:10250	path:hsa03013
hsa:10250	path:hsa03015
hsa:10251	path:hsa04630
hsa:10252	path:hsa04630
hsa:10253	path:hsa04630
hsa:10254	path:hsa04144
hsa:10254	path:hsa04630
hsa:10257	path:hsa02010
hsa:10257	path:hsa04976
hsa:1026	path:hsa04012
hsa:1026	path:hsa04110
hsa:1026	path:hsa04115
hsa:1026	path:hsa05160
hsa:1026	path:hsa05166
hsa:1026	path:hsa05169
hsa:1026	path:hsa05200
hsa:1026	path:hsa05202
hsa:1026	path:hsa05214
hsa:1026	path:hsa05215
hsa:1026	path:hsa05218
hsa:1026	path:hsa05219
hsa:1026	path:hsa05220
hsa:10262	path:hsa03040
hsa:10266	path:hsa04270
hsa:10267	path:hsa04270
hsa:10268	path:hsa04270
hsa:10269	path:hsa00900
hsa:1027	path:hsa04012
hsa:1027	path:hsa04110
hsa:1027	path:hsa05162
hsa:1027	path:hsa05169
hsa:1027	path:hsa05200
hsa:1027	path:hsa05202
hsa:1027	path:hsa05215
hsa:1027	path:hsa05220
hsa:1027	path:hsa05222
hsa:10273	path:hsa04120
hsa:10273	path:hsa04141
hsa:10274	path:hsa04110
hsa:10277	path:hsa04120
hsa:10277	path:hsa04141
hsa:1028	path:hsa04110
hsa:10282	path:hsa04130
hsa:10284	path:hsa03013
hsa:10284	path:hsa03015
hsa:10285	path:hsa03040
hsa:10286	path:hsa03040
hsa:10288	path:hsa04380
hsa:10289	path:hsa03013
hsa:1029	path:hsa04110
hsa:1029	path:hsa04115
hsa:1029	path:hsa05166
hsa:1029	path:hsa05200
hsa:1029	path:hsa05212
hsa:1029	path:hsa05214
hsa:1029	path:hsa05218
hsa:1029	path:hsa05219
hsa:1029	path:hsa05220
hsa:1029	path:hsa05223
hsa:10291	path:hsa03040
hsa:10294	path:hsa04141
hsa:10297	path:hsa04310
hsa:10297	path:hsa04810
hsa:10297	path:hsa05166
hsa:10297	path:hsa05200
hsa:10297	path:hsa05210
hsa:10297	path:hsa05213
hsa:10297	path:hsa05217
hsa:10298	path:hsa04012
hsa:10298	path:hsa04360
hsa:10298	path:hsa04510
hsa:10298	path:hsa04660
hsa:10298	path:hsa04810
hsa:10298	path:hsa05211
hsa:10299	path:hsa04141
hsa:103	path:hsa04623
hsa:103	path:hsa05162
hsa:103	path:hsa05164
hsa:1030	path:hsa04110
hsa:1030	path:hsa04350
hsa:1030	path:hsa05166
hsa:1030	path:hsa05200
hsa:1030	path:hsa05222
hsa:1031	path:hsa04110
hsa:1031	path:hsa05166
hsa:1031	path:hsa05202
hsa:10312	path:hsa00190
hsa:10312	path:hsa01100
hsa:10312	path:hsa04142
hsa:10312	path:hsa04145
hsa:10312	path:hsa04721
hsa:10312	path:hsa04966
hsa:10312	path:hsa05110
hsa:10312	path:hsa05120
hsa:10312	path:hsa05152
hsa:10312	path:hsa05323
hsa:10316	path:hsa04080
hsa:10317	path:hsa00601
hsa:10317	path:hsa00603
hsa:10317	path:hsa01100
hsa:10319	path:hsa04510
hsa:10319	path:hsa04512
hsa:10319	path:hsa05145
hsa:10319	path:hsa05146
hsa:10319	path:hsa05200
hsa:10319	path:hsa05222
hsa:1032	path:hsa04110
hsa:10326	path:hsa04380
hsa:10327	path:hsa00010
hsa:10327	path:hsa00561
hsa:10327	path:hsa01100
hsa:10331	path:hsa00601
hsa:10331	path:hsa01100
hsa:10332	path:hsa04145
hsa:10332	path:hsa05152
hsa:10332	path:hsa05162
hsa:10333	path:hsa04145
hsa:10333	path:hsa04620
hsa:10333	path:hsa05142
hsa:10333	path:hsa05152
hsa:10335	path:hsa04270
hsa:10342	path:hsa05200
hsa:10342	path:hsa05216
hsa:10344	path:hsa04060
hsa:10344	path:hsa04062
hsa:10347	path:hsa02010
hsa:10349	path:hsa02010
hsa:10350	path:hsa02010
hsa:10351	path:hsa02010
hsa:10352	path:hsa00970
hsa:1036	path:hsa00270
hsa:1036	path:hsa00430
hsa:1036	path:hsa01100
hsa:10368	path:hsa04010
hsa:10368	path:hsa04260
hsa:10368	path:hsa05410
hsa:10368	path:hsa05412
hsa:10368	path:hsa05414
hsa:10369	path:hsa04010
hsa:10369	path:hsa04260
hsa:10369	path:hsa05410
hsa:10369	path:hsa05412
hsa:10369	path:hsa05414
hsa:10371	path:hsa04360
hsa:10376	path:hsa04145
hsa:10376	path:hsa04540
hsa:10376	path:hsa05130
hsa:10379	path:hsa04380
hsa:10379	path:hsa04630
hsa:10379	path:hsa05160
hsa:10379	path:hsa05162
hsa:10379	path:hsa05164
hsa:10379	path:hsa05168
hsa:10380	path:hsa00920
hsa:10380	path:hsa01100
hsa:10381	path:hsa04145
hsa:10381	path:hsa04540
hsa:10381	path:hsa05130
hsa:10382	path:hsa04145
hsa:10382	path:hsa04540
hsa:10382	path:hsa05130
hsa:10383	path:hsa04145
hsa:10383	path:hsa04540
hsa:10383	path:hsa05130
hsa:10390	path:hsa00564
hsa:10390	path:hsa00565
hsa:10390	path:hsa01100
hsa:103910	path:hsa04510
hsa:103910	path:hsa04530
hsa:103910	path:hsa04670
hsa:103910	path:hsa04810
hsa:10392	path:hsa04621
hsa:10392	path:hsa05120
hsa:10392	path:hsa05131
hsa:10392	path:hsa05133
hsa:10393	path:hsa04110
hsa:10393	path:hsa04114
hsa:10393	path:hsa04120
hsa:10393	path:hsa04914
hsa:10393	path:hsa05166
hsa:10398	path:hsa04270
hsa:10398	path:hsa04510
hsa:10398	path:hsa04530
hsa:10398	path:hsa04670
hsa:10398	path:hsa04810
hsa:10399	path:hsa05162
hsa:1040	path:hsa00564
hsa:1040	path:hsa01100
hsa:1040	path:hsa04070
hsa:10400	path:hsa00564
hsa:10400	path:hsa01100
hsa:10401	path:hsa04120
hsa:10401	path:hsa04630
hsa:10402	path:hsa00601
hsa:10402	path:hsa01100
hsa:10411	path:hsa04670
hsa:10411	path:hsa04720
hsa:10411	path:hsa04726
hsa:10419	path:hsa03013
hsa:10423	path:hsa00562
hsa:10423	path:hsa00564
hsa:10423	path:hsa01100
hsa:10423	path:hsa04070
hsa:10427	path:hsa04141
hsa:10434	path:hsa00564
hsa:10436	path:hsa03008
hsa:10437	path:hsa04612
hsa:10438	path:hsa03018
hsa:10445	path:hsa05168
hsa:10449	path:hsa00062
hsa:10449	path:hsa00071
hsa:10449	path:hsa00280
hsa:10449	path:hsa01100
hsa:10450	path:hsa03040
hsa:10451	path:hsa04062
hsa:10451	path:hsa04510
hsa:10451	path:hsa04650
hsa:10451	path:hsa04660
hsa:10451	path:hsa04662
hsa:10451	path:hsa04664
hsa:10451	path:hsa04666
hsa:10451	path:hsa04670
hsa:10451	path:hsa04810
hsa:10452	path:hsa05014
hsa:10454	path:hsa04010
hsa:10454	path:hsa04064
hsa:10454	path:hsa04380
hsa:10454	path:hsa04620
hsa:10454	path:hsa04621
hsa:10454	path:hsa05140
hsa:10454	path:hsa05145
hsa:10454	path:hsa05168
hsa:10454	path:hsa05169
hsa:10455	path:hsa00071
hsa:10455	path:hsa04146
hsa:10458	path:hsa04520
hsa:10458	path:hsa04810
hsa:10459	path:hsa04110
hsa:10459	path:hsa04114
hsa:10459	path:hsa04914
hsa:10459	path:hsa05100
hsa:10459	path:hsa05131
hsa:10460	path:hsa03013
hsa:10465	path:hsa03040
hsa:10468	path:hsa04350
hsa:10476	path:hsa00190
hsa:10476	path:hsa01100
hsa:10476	path:hsa05010
hsa:10476	path:hsa05012
hsa:10476	path:hsa05016
hsa:10477	path:hsa04120
hsa:10477	path:hsa04141
hsa:10478	path:hsa04146
hsa:10479	path:hsa04260
hsa:10482	path:hsa03008
hsa:10482	path:hsa03013
hsa:10482	path:hsa03015
hsa:10482	path:hsa05164
hsa:10482	path:hsa05168
hsa:10483	path:hsa04141
hsa:10484	path:hsa04141
hsa:10488	path:hsa04725
hsa:10488	path:hsa04728
hsa:10488	path:hsa04916
hsa:10488	path:hsa04962
hsa:10488	path:hsa05016
hsa:10488	path:hsa05030
hsa:10488	path:hsa05031
hsa:10488	path:hsa05034
hsa:10488	path:hsa05215
hsa:10490	path:hsa04130
hsa:10497	path:hsa04721
hsa:1050	path:hsa05200
hsa:1050	path:hsa05202
hsa:1050	path:hsa05221
hsa:10500	path:hsa04360
hsa:10501	path:hsa04360
hsa:10505	path:hsa04360
hsa:10507	path:hsa04360
hsa:10509	path:hsa04360
hsa:1051	path:hsa05152
hsa:1051	path:hsa05202
hsa:10512	path:hsa04360
hsa:10523	path:hsa03040
hsa:10524	path:hsa05166
hsa:10525	path:hsa04141
hsa:10528	path:hsa03008
hsa:1053	path:hsa05202
hsa:10533	path:hsa04140
hsa:10535	path:hsa03030
hsa:1054	path:hsa05152
hsa:10540	path:hsa04962
hsa:10540	path:hsa05016
hsa:10552	path:hsa04666
hsa:10552	path:hsa04810
hsa:10552	path:hsa05100
hsa:10552	path:hsa05130
hsa:10552	path:hsa05131
hsa:10552	path:hsa05132
hsa:10554	path:hsa00561
hsa:10554	path:hsa00564
hsa:10554	path:hsa01100
hsa:10554	path:hsa04975
hsa:10555	path:hsa00561
hsa:10555	path:hsa00564
hsa:10555	path:hsa01100
hsa:10555	path:hsa04975
hsa:10556	path:hsa03008
hsa:10556	path:hsa03013
hsa:10557	path:hsa03008
hsa:10557	path:hsa03013
hsa:10558	path:hsa00600
hsa:10558	path:hsa01100
hsa:1056	path:hsa00100
hsa:1056	path:hsa00561
hsa:1056	path:hsa01100
hsa:1056	path:hsa04972
hsa:1056	path:hsa04975
hsa:10560	path:hsa04977
hsa:10563	path:hsa04060
hsa:10563	path:hsa04062
hsa:10568	path:hsa04978
hsa:10569	path:hsa03040
hsa:10577	path:hsa04142
hsa:10580	path:hsa03320
hsa:10580	path:hsa04520
hsa:10580	path:hsa04910
hsa:10585	path:hsa00514
hsa:10587	path:hsa00240
hsa:10587	path:hsa00450
hsa:10588	path:hsa00670
hsa:10588	path:hsa01100
hsa:10594	path:hsa03040
hsa:10599	path:hsa04976
hsa:10603	path:hsa04722
hsa:10603	path:hsa04910
hsa:10605	path:hsa03013
hsa:10606	path:hsa00230
hsa:10606	path:hsa01100
hsa:10607	path:hsa03008
hsa:10617	path:hsa04144
hsa:10621	path:hsa00230
hsa:10621	path:hsa00240
hsa:10621	path:hsa01100
hsa:10621	path:hsa03020
hsa:10621	path:hsa04623
hsa:10621	path:hsa05169
hsa:10622	path:hsa00230
hsa:10622	path:hsa00240
hsa:10622	path:hsa01100
hsa:10622	path:hsa03020
hsa:10622	path:hsa04623
hsa:10622	path:hsa05169
hsa:10623	path:hsa00230
hsa:10623	path:hsa00240
hsa:10623	path:hsa01100
hsa:10623	path:hsa03020
hsa:10623	path:hsa04623
hsa:10623	path:hsa05169
hsa:10625	path:hsa05164
hsa:10627	path:hsa04510
hsa:10627	path:hsa04530
hsa:10627	path:hsa04670
hsa:10627	path:hsa04810
hsa:10629	path:hsa03022
hsa:10629	path:hsa05168
hsa:10632	path:hsa00190
hsa:10632	path:hsa01100
hsa:10637	path:hsa04350
hsa:10645	path:hsa04920
hsa:10645	path:hsa05034
hsa:10652	path:hsa04130
hsa:10654	path:hsa00900
hsa:10654	path:hsa01100
hsa:10654	path:hsa04146
hsa:1066	path:hsa00983
hsa:1066	path:hsa01100
hsa:10663	path:hsa04060
hsa:10663	path:hsa04062
hsa:10666	path:hsa04514
hsa:10667	path:hsa00970
hsa:10671	path:hsa04962
hsa:10672	path:hsa04270
hsa:10672	path:hsa04730
hsa:10672	path:hsa04810
hsa:10673	path:hsa04060
hsa:10673	path:hsa04064
hsa:10673	path:hsa04672
hsa:10673	path:hsa05323
hsa:10678	path:hsa00533
hsa:10678	path:hsa00601
hsa:10678	path:hsa01100
hsa:10681	path:hsa04062
hsa:10681	path:hsa04723
hsa:10681	path:hsa04724
hsa:10681	path:hsa04725
hsa:10681	path:hsa04726
hsa:10681	path:hsa04727
hsa:10681	path:hsa04728
hsa:10681	path:hsa05032
hsa:10681	path:hsa05034
hsa:10682	path:hsa00100
hsa:10682	path:hsa01100
hsa:10683	path:hsa04330
hsa:10686	path:hsa04514
hsa:10686	path:hsa04530
hsa:10686	path:hsa04670
hsa:10686	path:hsa05160
hsa:1069	path:hsa03420
hsa:10690	path:hsa00514
hsa:10690	path:hsa00601
hsa:10690	path:hsa00603
hsa:10690	path:hsa01100
hsa:107	path:hsa00230
hsa:107	path:hsa04020
hsa:107	path:hsa04062
hsa:107	path:hsa04114
hsa:107	path:hsa04270
hsa:107	path:hsa04540
hsa:107	path:hsa04720
hsa:107	path:hsa04723
hsa:107	path:hsa04724
hsa:107	path:hsa04725
hsa:107	path:hsa04727
hsa:107	path:hsa04912
hsa:107	path:hsa04914
hsa:107	path:hsa04916
hsa:107	path:hsa04970
hsa:107	path:hsa04971
hsa:107	path:hsa04972
hsa:107	path:hsa04976
hsa:107	path:hsa05032
hsa:107	path:hsa05142
hsa:107	path:hsa05146
hsa:107	path:hsa05166
hsa:107	path:hsa05414
hsa:10713	path:hsa03040
hsa:10714	path:hsa00230
hsa:10714	path:hsa00240
hsa:10714	path:hsa01100
hsa:10714	path:hsa03030
hsa:10714	path:hsa03410
hsa:10714	path:hsa03420
hsa:10714	path:hsa03430
hsa:10714	path:hsa03440
hsa:10714	path:hsa05166
hsa:10715	path:hsa00600
hsa:10715	path:hsa01100
hsa:10717	path:hsa04142
hsa:10718	path:hsa04012
hsa:1072	path:hsa04360
hsa:1072	path:hsa04666
hsa:1072	path:hsa04810
hsa:1072	path:hsa05133
hsa:10720	path:hsa00040
hsa:10720	path:hsa00053
hsa:10720	path:hsa00140
hsa:10720	path:hsa00500
hsa:10720	path:hsa00514
hsa:10720	path:hsa00830
hsa:10720	path:hsa00860
hsa:10720	path:hsa00980
hsa:10720	path:hsa00982
hsa:10720	path:hsa00983
hsa:10720	path:hsa01100
hsa:10723	path:hsa04966
hsa:10725	path:hsa04310
hsa:10725	path:hsa04360
hsa:10725	path:hsa04370
hsa:10725	path:hsa04650
hsa:10725	path:hsa04660
hsa:10725	path:hsa04662
hsa:10725	path:hsa05166
hsa:10728	path:hsa00590
hsa:10728	path:hsa01100
hsa:1073	path:hsa04360
hsa:1073	path:hsa04666
hsa:1073	path:hsa04810
hsa:1073	path:hsa05133
hsa:10734	path:hsa04114
hsa:10735	path:hsa04110
hsa:10744	path:hsa04110
hsa:10744	path:hsa04114
hsa:10744	path:hsa05166
hsa:10746	path:hsa04010
hsa:10746	path:hsa04540
hsa:10746	path:hsa04912
hsa:10747	path:hsa04610
hsa:10747	path:hsa05150
hsa:1075	path:hsa04142
hsa:10762	path:hsa03013
hsa:10766	path:hsa03018
hsa:10767	path:hsa03015
hsa:10767	path:hsa05134
hsa:10768	path:hsa00270
hsa:10768	path:hsa01100
hsa:10772	path:hsa03040
hsa:10775	path:hsa03008
hsa:10775	path:hsa03013
hsa:10782	path:hsa04722
hsa:10787	path:hsa04810
hsa:10788	path:hsa04810
hsa:10791	path:hsa04130
hsa:10797	path:hsa00670
hsa:10797	path:hsa01100
hsa:10798	path:hsa04740
hsa:10799	path:hsa03008
hsa:10799	path:hsa03013
hsa:108	path:hsa00230
hsa:108	path:hsa04020
hsa:108	path:hsa04062
hsa:108	path:hsa04114
hsa:108	path:hsa04270
hsa:108	path:hsa04540
hsa:108	path:hsa04723
hsa:108	path:hsa04724
hsa:108	path:hsa04725
hsa:108	path:hsa04727
hsa:108	path:hsa04912
hsa:108	path:hsa04914
hsa:108	path:hsa04916
hsa:108	path:hsa04970
hsa:108	path:hsa04971
hsa:108	path:hsa04972
hsa:108	path:hsa04976
hsa:108	path:hsa05032
hsa:108	path:hsa05166
hsa:108	path:hsa05414
hsa:1080	path:hsa02010
hsa:1080	path:hsa04971
hsa:1080	path:hsa04972
hsa:1080	path:hsa04976
hsa:1080	path:hsa05110
hsa:10800	path:hsa04020
hsa:10800	path:hsa04080
hsa:10802	path:hsa04141
hsa:10803	path:hsa04060
hsa:10803	path:hsa04062
hsa:10803	path:hsa04672
hsa:10808	path:hsa04141
hsa:1081	path:hsa04080
hsa:1081	path:hsa04912
hsa:1081	path:hsa05320
hsa:10810	path:hsa04520
hsa:10810	path:hsa04666
hsa:10813	path:hsa03008
hsa:10814	path:hsa04721
hsa:10815	path:hsa04721
hsa:10818	path:hsa04722
hsa:10825	path:hsa00511
hsa:10825	path:hsa00600
hsa:10826	path:hsa00100
hsa:10826	path:hsa01100
hsa:10840	path:hsa00670
hsa:10841	path:hsa00340
hsa:10841	path:hsa00670
hsa:10841	path:hsa01100
hsa:10842	path:hsa04730
hsa:10846	path:hsa00230
hsa:10846	path:hsa05032
hsa:10850	path:hsa04060
hsa:10850	path:hsa04062
hsa:10850	path:hsa04672
hsa:10855	path:hsa00531
hsa:10855	path:hsa01100
hsa:10858	path:hsa00120
hsa:10859	path:hsa04380
hsa:10864	path:hsa04976
hsa:10870	path:hsa04650
hsa:10873	path:hsa00620
hsa:10873	path:hsa01100
hsa:10874	path:hsa04080
hsa:10885	path:hsa03008
hsa:10886	path:hsa04080
hsa:10888	path:hsa04080
hsa:10891	path:hsa04910
hsa:10891	path:hsa04920
hsa:10891	path:hsa05016
hsa:10892	path:hsa04064
hsa:10892	path:hsa04660
hsa:10892	path:hsa04662
hsa:10892	path:hsa05152
hsa:10898	path:hsa03015
hsa:10898	path:hsa05164
hsa:109	path:hsa00230
hsa:109	path:hsa04020
hsa:109	path:hsa04062
hsa:109	path:hsa04114
hsa:109	path:hsa04270
hsa:109	path:hsa04540
hsa:109	path:hsa04723
hsa:109	path:hsa04724
hsa:109	path:hsa04725
hsa:109	path:hsa04727
hsa:109	path:hsa04740
hsa:109	path:hsa04912
hsa:109	path:hsa04914
hsa:109	path:hsa04916
hsa:109	path:hsa04962
hsa:109	path:hsa04970
hsa:109	path:hsa04971
hsa:109	path:hsa04972
hsa:109	path:hsa04976
hsa:109	path:hsa05032
hsa:109	path:hsa05110
hsa:109	path:hsa05166
hsa:109	path:hsa05414
hsa:10901	path:hsa00830
hsa:10901	path:hsa01100
hsa:10901	path:hsa04146
hsa:10905	path:hsa00510
hsa:10905	path:hsa01100
hsa:10905	path:hsa04141
hsa:10907	path:hsa03040
hsa:10908	path:hsa00564
hsa:10910	path:hsa04621
hsa:10911	path:hsa04080
hsa:10912	path:hsa04010
hsa:10912	path:hsa04110
hsa:10912	path:hsa04115
hsa:10913	path:hsa04060
hsa:10914	path:hsa03015
hsa:10915	path:hsa03040
hsa:10919	path:hsa00310
hsa:10921	path:hsa03013
hsa:10921	path:hsa03015
hsa:10926	path:hsa04110
hsa:10928	path:hsa05200
hsa:10928	path:hsa05212
hsa:10929	path:hsa03040
hsa:10929	path:hsa05168
hsa:10938	path:hsa04144
hsa:10940	path:hsa03008
hsa:10940	path:hsa03013
hsa:10941	path:hsa00040
hsa:10941	path:hsa00053
hsa:10941	path:hsa00140
hsa:10941	path:hsa00500
hsa:10941	path:hsa00514
hsa:10941	path:hsa00830
hsa:10941	path:hsa00860
hsa:10941	path:hsa00980
hsa:10941	path:hsa00982
hsa:10941	path:hsa00983
hsa:10941	path:hsa01100
hsa:10945	path:hsa05110
hsa:10946	path:hsa03040
hsa:10947	path:hsa04142
hsa:10950	path:hsa03018
hsa:10952	path:hsa03060
hsa:10952	path:hsa04141
hsa:10952	path:hsa04145
hsa:10952	path:hsa05110
hsa:10956	path:hsa04141
hsa:10960	path:hsa04141
hsa:10961	path:hsa04141
hsa:10963	path:hsa05020
hsa:10965	path:hsa00062
hsa:10965	path:hsa01040
hsa:10970	path:hsa04141
hsa:10971	path:hsa04110
hsa:10971	path:hsa04114
hsa:10971	path:hsa04722
hsa:10971	path:hsa05130
hsa:10971	path:hsa05169
hsa:10975	path:hsa00190
hsa:10975	path:hsa01100
hsa:10975	path:hsa04260
hsa:10975	path:hsa05010
hsa:10975	path:hsa05012
hsa:10975	path:hsa05016
hsa:10978	path:hsa03015
hsa:10990	path:hsa04380
hsa:10991	path:hsa04724
hsa:10991	path:hsa04727
hsa:10991	path:hsa04964
hsa:10992	path:hsa03040
hsa:10993	path:hsa00260
hsa:10993	path:hsa00270
hsa:10993	path:hsa01100
hsa:10998	path:hsa00120
hsa:10998	path:hsa01100
hsa:10998	path:hsa03320
hsa:10998	path:hsa04976
hsa:10999	path:hsa03320
hsa:10999	path:hsa04975
hsa:11001	path:hsa03320
hsa:11001	path:hsa04146
hsa:11006	path:hsa04380
hsa:11009	path:hsa04060
hsa:11009	path:hsa04630
hsa:1101	path:hsa04510
hsa:1101	path:hsa04512
hsa:11014	path:hsa05110
hsa:11015	path:hsa05110
hsa:11017	path:hsa03040
hsa:11019	path:hsa00785
hsa:11019	path:hsa01100
hsa:11024	path:hsa04380
hsa:11025	path:hsa04380
hsa:11025	path:hsa04662
hsa:11026	path:hsa04380
hsa:11027	path:hsa04380
hsa:1103	path:hsa00564
hsa:1103	path:hsa04725
hsa:11031	path:hsa04144
hsa:11035	path:hsa04623
hsa:11036	path:hsa03022
hsa:11040	path:hsa05221
hsa:11041	path:hsa00533
hsa:11041	path:hsa00601
hsa:11041	path:hsa01100
hsa:11044	path:hsa03018
hsa:11051	path:hsa03015
hsa:11052	path:hsa03015
hsa:11059	path:hsa04120
hsa:11059	path:hsa04144
hsa:11060	path:hsa04120
hsa:11065	path:hsa04120
hsa:11069	path:hsa04670
hsa:11072	path:hsa04010
hsa:1109	path:hsa00120
hsa:1109	path:hsa00140
hsa:1109	path:hsa00980
hsa:1109	path:hsa01100
hsa:11097	path:hsa03013
hsa:111	path:hsa00230
hsa:111	path:hsa04062
hsa:111	path:hsa04114
hsa:111	path:hsa04270
hsa:111	path:hsa04540
hsa:111	path:hsa04723
hsa:111	path:hsa04724
hsa:111	path:hsa04725
hsa:111	path:hsa04726
hsa:111	path:hsa04727
hsa:111	path:hsa04728
hsa:111	path:hsa04912
hsa:111	path:hsa04914
hsa:111	path:hsa04916
hsa:111	path:hsa04970
hsa:111	path:hsa04971
hsa:111	path:hsa04972
hsa:111	path:hsa04976
hsa:111	path:hsa05030
hsa:111	path:hsa05031
hsa:111	path:hsa05032
hsa:111	path:hsa05034
hsa:111	path:hsa05166
hsa:111	path:hsa05414
hsa:11100	path:hsa05164
hsa:11102	path:hsa03013
hsa:11108	path:hsa04722
hsa:1111	path:hsa04110
hsa:1111	path:hsa04115
hsa:1111	path:hsa05166
hsa:11112	path:hsa00280
hsa:11112	path:hsa01100
hsa:11128	path:hsa00230
hsa:11128	path:hsa00240
hsa:11128	path:hsa01100
hsa:11128	path:hsa03020
hsa:11128	path:hsa04623
hsa:11128	path:hsa05169
hsa:11136	path:hsa04974
hsa:11151	path:hsa04145
hsa:11151	path:hsa05152
hsa:11154	path:hsa04142
hsa:11157	path:hsa03018
hsa:11157	path:hsa03040
hsa:1116	path:hsa00520
hsa:11164	path:hsa00230
hsa:11171	path:hsa03013
hsa:1118	path:hsa00520
hsa:11181	path:hsa00500
hsa:11184	path:hsa04010
hsa:11185	path:hsa00380
hsa:11185	path:hsa00450
hsa:11186	path:hsa05200
hsa:11186	path:hsa05219
hsa:11186	path:hsa05223
hsa:1119	path:hsa00564
hsa:1119	path:hsa01100
hsa:11194	path:hsa02010
hsa:11197	path:hsa04310
hsa:112	path:hsa00230
hsa:112	path:hsa04062
hsa:112	path:hsa04114
hsa:112	path:hsa04270
hsa:112	path:hsa04540
hsa:112	path:hsa04723
hsa:112	path:hsa04724
hsa:112	path:hsa04725
hsa:112	path:hsa04727
hsa:112	path:hsa04742
hsa:112	path:hsa04912
hsa:112	path:hsa04914
hsa:112	path:hsa04916
hsa:112	path:hsa04961
hsa:112	path:hsa04962
hsa:112	path:hsa04970
hsa:112	path:hsa04971
hsa:112	path:hsa04972
hsa:112	path:hsa04976
hsa:112	path:hsa05032
hsa:112	path:hsa05166
hsa:112	path:hsa05414
hsa:1120	path:hsa00564
hsa:1120	path:hsa01100
hsa:11200	path:hsa04110
hsa:11200	path:hsa04115
hsa:11200	path:hsa05166
hsa:11201	path:hsa03460
hsa:11211	path:hsa04310
hsa:11211	path:hsa04916
hsa:11211	path:hsa05166
hsa:11211	path:hsa05200
hsa:11211	path:hsa05217
hsa:11213	path:hsa04210
hsa:11213	path:hsa04722
hsa:11218	path:hsa03013
hsa:11221	path:hsa04010
hsa:11224	path:hsa03010
hsa:11226	path:hsa00512
hsa:11226	path:hsa01100
hsa:11227	path:hsa00512
hsa:11227	path:hsa01100
hsa:11231	path:hsa03060
hsa:11231	path:hsa04141
hsa:11232	path:hsa01100
hsa:112398	path:hsa05200
hsa:112398	path:hsa05211
hsa:112399	path:hsa05200
hsa:112399	path:hsa05211
hsa:112401	path:hsa04120
hsa:112401	path:hsa04210
hsa:112401	path:hsa05145
hsa:112401	path:hsa05200
hsa:112401	path:hsa05222
hsa:112483	path:hsa00330
hsa:112483	path:hsa01100
hsa:11253	path:hsa00510
hsa:11253	path:hsa01100
hsa:11253	path:hsa04141
hsa:11255	path:hsa04080
hsa:11260	path:hsa03013
hsa:11261	path:hsa04010
hsa:11261	path:hsa04020
hsa:11261	path:hsa04114
hsa:11261	path:hsa04210
hsa:11261	path:hsa04310
hsa:11261	path:hsa04360
hsa:11261	path:hsa04370
hsa:11261	path:hsa04380
hsa:11261	path:hsa04650
hsa:11261	path:hsa04660
hsa:11261	path:hsa04662
hsa:11261	path:hsa04720
hsa:11261	path:hsa04724
hsa:11261	path:hsa05010
hsa:11261	path:hsa05014
hsa:11261	path:hsa05031
hsa:11261	path:hsa05152
hsa:11261	path:hsa05166
hsa:11264	path:hsa04146
hsa:11267	path:hsa04144
hsa:112714	path:hsa04145
hsa:112714	path:hsa04540
hsa:112714	path:hsa05130
hsa:112755	path:hsa04130
hsa:112755	path:hsa04721
hsa:11277	path:hsa04623
hsa:1128	path:hsa04020
hsa:1128	path:hsa04080
hsa:1128	path:hsa04725
hsa:1128	path:hsa04810
hsa:11282	path:hsa00510
hsa:11282	path:hsa01100
hsa:11283	path:hsa00590
hsa:11283	path:hsa01100
hsa:11285	path:hsa00532
hsa:11285	path:hsa00534
hsa:11285	path:hsa01100
hsa:1129	path:hsa04020
hsa:1129	path:hsa04080
hsa:1129	path:hsa04725
hsa:1129	path:hsa04810
hsa:112950	path:hsa05168
hsa:113	path:hsa00230
hsa:113	path:hsa04020
hsa:113	path:hsa04062
hsa:113	path:hsa04114
hsa:113	path:hsa04270
hsa:113	path:hsa04540
hsa:113	path:hsa04723
hsa:113	path:hsa04724
hsa:113	path:hsa04725
hsa:113	path:hsa04727
hsa:113	path:hsa04912
hsa:113	path:hsa04914
hsa:113	path:hsa04916
hsa:113	path:hsa04970
hsa:113	path:hsa04971
hsa:113	path:hsa04972
hsa:113	path:hsa04976
hsa:113	path:hsa05032
hsa:113	path:hsa05166
hsa:113	path:hsa05414
hsa:113026	path:hsa00562
hsa:113026	path:hsa01100
hsa:113026	path:hsa04020
hsa:113026	path:hsa04070
hsa:1131	path:hsa04020
hsa:1131	path:hsa04080
hsa:1131	path:hsa04725
hsa:1131	path:hsa04810
hsa:1131	path:hsa04970
hsa:1131	path:hsa04971
hsa:1131	path:hsa04972
hsa:11311	path:hsa04144
hsa:11313	path:hsa00564
hsa:11315	path:hsa05012
hsa:11317	path:hsa04330
hsa:11317	path:hsa05169
hsa:113189	path:hsa00532
hsa:1132	path:hsa04080
hsa:1132	path:hsa04725
hsa:1132	path:hsa04810
hsa:11320	path:hsa00510
hsa:11320	path:hsa01100
hsa:113235	path:hsa04977
hsa:113235	path:hsa04978
hsa:11325	path:hsa03040
hsa:113278	path:hsa04977
hsa:1133	path:hsa04020
hsa:1133	path:hsa04080
hsa:1133	path:hsa04725
hsa:1133	path:hsa04810
hsa:11332	path:hsa00062
hsa:11332	path:hsa01040
hsa:11336	path:hsa04530
hsa:11337	path:hsa04140
hsa:11337	path:hsa04727
hsa:11338	path:hsa03040
hsa:1134	path:hsa04080
hsa:11340	path:hsa03018
hsa:11343	path:hsa00561
hsa:11343	path:hsa01100
hsa:11343	path:hsa04723
hsa:11345	path:hsa04140
hsa:11345	path:hsa04727
hsa:113451	path:hsa00330
hsa:113451	path:hsa01100
hsa:113457	path:hsa04145
hsa:113457	path:hsa04540
hsa:113457	path:hsa05130
hsa:1135	path:hsa04080
hsa:1136	path:hsa04080
hsa:1136	path:hsa04725
hsa:113612	path:hsa00590
hsa:113612	path:hsa01100
hsa:1137	path:hsa04080
hsa:1137	path:hsa04725
hsa:1137	path:hsa05033
hsa:1138	path:hsa04080
hsa:113878	path:hsa04330
hsa:1139	path:hsa04020
hsa:1139	path:hsa04080
hsa:1139	path:hsa04725
hsa:1139	path:hsa05033
hsa:114	path:hsa00230
hsa:114	path:hsa04020
hsa:114	path:hsa04062
hsa:114	path:hsa04114
hsa:114	path:hsa04270
hsa:114	path:hsa04540
hsa:114	path:hsa04720
hsa:114	path:hsa04723
hsa:114	path:hsa04724
hsa:114	path:hsa04725
hsa:114	path:hsa04727
hsa:114	path:hsa04742
hsa:114	path:hsa04912
hsa:114	path:hsa04914
hsa:114	path:hsa04916
hsa:114	path:hsa04970
hsa:114	path:hsa04971
hsa:114	path:hsa04972
hsa:114	path:hsa04976
hsa:114	path:hsa05032
hsa:114	path:hsa05166
hsa:114	path:hsa05414
hsa:1140	path:hsa04080
hsa:114049	path:hsa00340
hsa:114049	path:hsa00350
hsa:1141	path:hsa04080
hsa:1141	path:hsa04725
hsa:1141	path:hsa05033
hsa:114112	path:hsa00240
hsa:114112	path:hsa00450
hsa:114131	path:hsa04080
hsa:1142	path:hsa04080
hsa:1143	path:hsa04080
hsa:1143	path:hsa04725
hsa:1144	path:hsa04080
hsa:1145	path:hsa04080
hsa:114548	path:hsa04621
hsa:114548	path:hsa05133
hsa:114548	path:hsa05164
hsa:1146	path:hsa04080
hsa:114609	path:hsa04064
hsa:114609	path:hsa04620
hsa:114609	path:hsa05133
hsa:114609	path:hsa05152
hsa:1147	path:hsa04010
hsa:1147	path:hsa04062
hsa:1147	path:hsa04064
hsa:1147	path:hsa04210
hsa:1147	path:hsa04380
hsa:1147	path:hsa04620
hsa:1147	path:hsa04621
hsa:1147	path:hsa04622
hsa:1147	path:hsa04623
hsa:1147	path:hsa04660
hsa:1147	path:hsa04662
hsa:1147	path:hsa04920
hsa:1147	path:hsa05120
hsa:1147	path:hsa05131
hsa:1147	path:hsa05142
hsa:1147	path:hsa05145
hsa:1147	path:hsa05160
hsa:1147	path:hsa05162
hsa:1147	path:hsa05166
hsa:1147	path:hsa05168
hsa:1147	path:hsa05169
hsa:1147	path:hsa05200
hsa:1147	path:hsa05212
hsa:1147	path:hsa05215
hsa:1147	path:hsa05220
hsa:1147	path:hsa05221
hsa:1147	path:hsa05222
hsa:114805	path:hsa00512
hsa:114805	path:hsa01100
hsa:115	path:hsa00230
hsa:115	path:hsa04020
hsa:115	path:hsa04062
hsa:115	path:hsa04114
hsa:115	path:hsa04270
hsa:115	path:hsa04540
hsa:115	path:hsa04723
hsa:115	path:hsa04724
hsa:115	path:hsa04725
hsa:115	path:hsa04727
hsa:115	path:hsa04912
hsa:115	path:hsa04914
hsa:115	path:hsa04916
hsa:115	path:hsa04961
hsa:115	path:hsa04962
hsa:115	path:hsa04970
hsa:115	path:hsa04971
hsa:115	path:hsa04972
hsa:115	path:hsa04976
hsa:115	path:hsa05032
hsa:115	path:hsa05110
hsa:115	path:hsa05166
hsa:115	path:hsa05414
hsa:115019	path:hsa04978
hsa:115024	path:hsa00230
hsa:115024	path:hsa00240
hsa:115024	path:hsa00760
hsa:115024	path:hsa01100
hsa:115111	path:hsa04971
hsa:1152	path:hsa00330
hsa:1152	path:hsa01100
hsa:115201	path:hsa04140
hsa:1154	path:hsa04630
hsa:115650	path:hsa04060
hsa:115650	path:hsa04064
hsa:115650	path:hsa04672
hsa:115650	path:hsa05166
hsa:115650	path:hsa05340
hsa:115653	path:hsa04612
hsa:115653	path:hsa04650
hsa:115727	path:hsa04010
hsa:1158	path:hsa00330
hsa:1158	path:hsa01100
hsa:1159	path:hsa00330
hsa:1159	path:hsa01100
hsa:116	path:hsa04080
hsa:1160	path:hsa00330
hsa:1160	path:hsa01100
hsa:116028	path:hsa03460
hsa:1161	path:hsa03420
hsa:1161	path:hsa04120
hsa:116285	path:hsa00650
hsa:116285	path:hsa01100
hsa:1163	path:hsa05200
hsa:1163	path:hsa05222
hsa:116379	path:hsa04060
hsa:116379	path:hsa04630
hsa:116443	path:hsa04080
hsa:116443	path:hsa04724
hsa:116443	path:hsa05030
hsa:116443	path:hsa05031
hsa:116443	path:hsa05033
hsa:116443	path:hsa05034
hsa:116444	path:hsa04080
hsa:116444	path:hsa04724
hsa:116444	path:hsa05030
hsa:116444	path:hsa05031
hsa:116444	path:hsa05033
hsa:116444	path:hsa05034
hsa:116519	path:hsa03320
hsa:116841	path:hsa04130
hsa:116983	path:hsa04144
hsa:116984	path:hsa04144
hsa:116985	path:hsa04144
hsa:116986	path:hsa04144
hsa:116987	path:hsa04144
hsa:117	path:hsa04080
hsa:117157	path:hsa04650
hsa:117178	path:hsa04520
hsa:117247	path:hsa04974
hsa:117248	path:hsa00512
hsa:117248	path:hsa01100
hsa:1173	path:hsa04144
hsa:1173	path:hsa04721
hsa:1173	path:hsa04961
hsa:1173	path:hsa05016
hsa:1174	path:hsa04142
hsa:1175	path:hsa04144
hsa:1175	path:hsa04721
hsa:1175	path:hsa04961
hsa:1175	path:hsa05016
hsa:1176	path:hsa04142
hsa:1179	path:hsa04740
hsa:1179	path:hsa04972
hsa:1181	path:hsa04978
hsa:118424	path:hsa04120
hsa:118424	path:hsa04141
hsa:118424	path:hsa05012
hsa:118460	path:hsa03018
hsa:118672	path:hsa00450
hsa:118672	path:hsa00970
hsa:118788	path:hsa04662
hsa:1188	path:hsa04966
hsa:119391	path:hsa00480
hsa:119391	path:hsa00980
hsa:119391	path:hsa00982
hsa:1195	path:hsa05134
hsa:119548	path:hsa00561
hsa:119548	path:hsa01100
hsa:119678	path:hsa04740
hsa:119679	path:hsa04740
hsa:119682	path:hsa04740
hsa:119687	path:hsa04740
hsa:119692	path:hsa04740
hsa:119694	path:hsa04740
hsa:119695	path:hsa04740
hsa:119749	path:hsa04740
hsa:119764	path:hsa04740
hsa:119765	path:hsa04740
hsa:119772	path:hsa04740
hsa:119774	path:hsa04740
hsa:1200	path:hsa04142
hsa:120065	path:hsa04740
hsa:120066	path:hsa04740
hsa:1201	path:hsa04142
hsa:120227	path:hsa00100
hsa:120227	path:hsa01100
hsa:1203	path:hsa04142
hsa:120586	path:hsa04740
hsa:1207	path:hsa03013
hsa:120775	path:hsa04740
hsa:120776	path:hsa04740
hsa:120787	path:hsa04740
hsa:120793	path:hsa04740
hsa:120796	path:hsa04740
hsa:1208	path:hsa04975
hsa:120892	path:hsa05012
hsa:1211	path:hsa04142
hsa:1211	path:hsa04144
hsa:1211	path:hsa04721
hsa:1211	path:hsa04961
hsa:1211	path:hsa05016
hsa:1211	path:hsa05100
hsa:121130	path:hsa04740
hsa:1212	path:hsa04142
hsa:1212	path:hsa04144
hsa:1212	path:hsa04721
hsa:1212	path:hsa04961
hsa:1212	path:hsa05016
hsa:1212	path:hsa05100
hsa:121275	path:hsa04740
hsa:121278	path:hsa00380
hsa:121278	path:hsa01100
hsa:121278	path:hsa04726
hsa:1213	path:hsa04142
hsa:1213	path:hsa04144
hsa:1213	path:hsa04721
hsa:1213	path:hsa04961
hsa:1213	path:hsa05016
hsa:1213	path:hsa05100
hsa:121364	path:hsa04740
hsa:1215	path:hsa04614
hsa:121504	path:hsa05034
hsa:121504	path:hsa05322
hsa:122011	path:hsa04310
hsa:122011	path:hsa04340
hsa:122042	path:hsa04080
hsa:122481	path:hsa00230
hsa:122481	path:hsa01100
hsa:122622	path:hsa00230
hsa:122622	path:hsa00250
hsa:122622	path:hsa01100
hsa:122706	path:hsa03050
hsa:122740	path:hsa04740
hsa:122742	path:hsa04740
hsa:122748	path:hsa04740
hsa:122809	path:hsa04630
hsa:122809	path:hsa04910
hsa:122809	path:hsa04930
hsa:122970	path:hsa00062
hsa:122970	path:hsa01040
hsa:1230	path:hsa04060
hsa:1230	path:hsa04062
hsa:123099	path:hsa00600
hsa:123099	path:hsa01100
hsa:1232	path:hsa04060
hsa:1232	path:hsa04062
hsa:123263	path:hsa00670
hsa:123263	path:hsa00970
hsa:123264	path:hsa04976
hsa:123283	path:hsa00970
hsa:1233	path:hsa04060
hsa:1233	path:hsa04062
hsa:1234	path:hsa04060
hsa:1234	path:hsa04062
hsa:1234	path:hsa04144
hsa:1234	path:hsa05145
hsa:1235	path:hsa04060
hsa:1235	path:hsa04062
hsa:1236	path:hsa04060
hsa:1236	path:hsa04062
hsa:1236	path:hsa05202
hsa:1237	path:hsa04060
hsa:1237	path:hsa04062
hsa:123745	path:hsa00564
hsa:123745	path:hsa00565
hsa:123745	path:hsa00590
hsa:123745	path:hsa00591
hsa:123745	path:hsa00592
hsa:123745	path:hsa01100
hsa:123745	path:hsa04010
hsa:123745	path:hsa04270
hsa:123745	path:hsa04370
hsa:123745	path:hsa04664
hsa:123745	path:hsa04666
hsa:123745	path:hsa04724
hsa:123745	path:hsa04726
hsa:123745	path:hsa04730
hsa:123745	path:hsa04912
hsa:123745	path:hsa04972
hsa:123745	path:hsa04975
hsa:123745	path:hsa05145
hsa:123876	path:hsa00650
hsa:123876	path:hsa01100
hsa:124	path:hsa00010
hsa:124	path:hsa00071
hsa:124	path:hsa00350
hsa:124	path:hsa00830
hsa:124	path:hsa00980
hsa:124	path:hsa00982
hsa:124	path:hsa01100
hsa:1241	path:hsa04080
hsa:1244	path:hsa02010
hsa:1244	path:hsa04976
hsa:124454	path:hsa00860
hsa:124454	path:hsa00970
hsa:124454	path:hsa01100
hsa:124538	path:hsa04740
hsa:124540	path:hsa03015
hsa:124583	path:hsa00230
hsa:124583	path:hsa00240
hsa:124975	path:hsa00430
hsa:124975	path:hsa00460
hsa:124975	path:hsa00480
hsa:124975	path:hsa00590
hsa:124975	path:hsa01100
hsa:125	path:hsa00010
hsa:125	path:hsa00071
hsa:125	path:hsa00350
hsa:125	path:hsa00830
hsa:125	path:hsa00980
hsa:125	path:hsa00982
hsa:125	path:hsa01100
hsa:125061	path:hsa00380
hsa:125061	path:hsa00630
hsa:125061	path:hsa01100
hsa:1258	path:hsa04740
hsa:1258	path:hsa04744
hsa:1259	path:hsa04744
hsa:125958	path:hsa04740
hsa:125962	path:hsa04740
hsa:125963	path:hsa04740
hsa:125965	path:hsa00190
hsa:125965	path:hsa01100
hsa:125965	path:hsa04260
hsa:125965	path:hsa05010
hsa:125965	path:hsa05012
hsa:125965	path:hsa05016
hsa:125981	path:hsa00600
hsa:125981	path:hsa01100
hsa:126	path:hsa00010
hsa:126	path:hsa00071
hsa:126	path:hsa00350
hsa:126	path:hsa00830
hsa:126	path:hsa00980
hsa:126	path:hsa00982
hsa:126	path:hsa01100
hsa:126014	path:hsa04380
hsa:1261	path:hsa04740
hsa:126129	path:hsa00071
hsa:126129	path:hsa03320
hsa:126129	path:hsa04920
hsa:1262	path:hsa04740
hsa:1263	path:hsa05152
hsa:126328	path:hsa00190
hsa:126328	path:hsa01100
hsa:126328	path:hsa05010
hsa:126328	path:hsa05012
hsa:126328	path:hsa05016
hsa:126370	path:hsa04740
hsa:126410	path:hsa00590
hsa:126410	path:hsa01100
hsa:126541	path:hsa04740
hsa:126792	path:hsa00532
hsa:126792	path:hsa00534
hsa:126792	path:hsa01100
hsa:1268	path:hsa04080
hsa:1268	path:hsa04723
hsa:1269	path:hsa04080
hsa:126961	path:hsa05034
hsa:126961	path:hsa05202
hsa:126961	path:hsa05322
hsa:127	path:hsa00010
hsa:127	path:hsa00071
hsa:127	path:hsa00350
hsa:127	path:hsa00830
hsa:127	path:hsa00980
hsa:127	path:hsa00982
hsa:127	path:hsa01100
hsa:1270	path:hsa04060
hsa:1270	path:hsa04630
hsa:127059	path:hsa04740
hsa:127062	path:hsa04740
hsa:127064	path:hsa04740
hsa:127066	path:hsa04740
hsa:127068	path:hsa04740
hsa:127069	path:hsa04740
hsa:127074	path:hsa04740
hsa:127077	path:hsa04740
hsa:1271	path:hsa04060
hsa:1271	path:hsa04630
hsa:127124	path:hsa00190
hsa:127124	path:hsa01100
hsa:127124	path:hsa04145
hsa:127124	path:hsa04721
hsa:127124	path:hsa04966
hsa:127124	path:hsa05110
hsa:127124	path:hsa05120
hsa:127124	path:hsa05323
hsa:1272	path:hsa04514
hsa:127281	path:hsa00590
hsa:127281	path:hsa01100
hsa:127385	path:hsa04740
hsa:127623	path:hsa04740
hsa:1277	path:hsa04510
hsa:1277	path:hsa04512
hsa:1277	path:hsa04974
hsa:1277	path:hsa05146
hsa:1278	path:hsa04510
hsa:1278	path:hsa04512
hsa:1278	path:hsa04974
hsa:1278	path:hsa05146
hsa:128	path:hsa00010
hsa:128	path:hsa00071
hsa:128	path:hsa00350
hsa:128	path:hsa00830
hsa:128	path:hsa00980
hsa:128	path:hsa00982
hsa:128	path:hsa01100
hsa:1280	path:hsa04510
hsa:1280	path:hsa04512
hsa:1280	path:hsa04974
hsa:1280	path:hsa05146
hsa:1281	path:hsa04510
hsa:1281	path:hsa04512
hsa:1281	path:hsa04974
hsa:1281	path:hsa05146
hsa:1282	path:hsa04510
hsa:1282	path:hsa04512
hsa:1282	path:hsa04974
hsa:1282	path:hsa05146
hsa:1282	path:hsa05200
hsa:1282	path:hsa05222
hsa:128239	path:hsa04810
hsa:128312	path:hsa05034
hsa:128312	path:hsa05322
hsa:128360	path:hsa04740
hsa:128366	path:hsa04740
hsa:128367	path:hsa04740
hsa:128368	path:hsa04740
hsa:128371	path:hsa04740
hsa:128372	path:hsa04740
hsa:1284	path:hsa04510
hsa:1284	path:hsa04512
hsa:1284	path:hsa04974
hsa:1284	path:hsa05146
hsa:1284	path:hsa05200
hsa:1284	path:hsa05222
hsa:1286	path:hsa04510
hsa:1286	path:hsa04512
hsa:1286	path:hsa04974
hsa:1286	path:hsa05146
hsa:1286	path:hsa05200
hsa:1286	path:hsa05222
hsa:1287	path:hsa04510
hsa:1287	path:hsa04512
hsa:1287	path:hsa04974
hsa:1287	path:hsa05146
hsa:1287	path:hsa05200
hsa:1287	path:hsa05222
hsa:1288	path:hsa04510
hsa:1288	path:hsa04512
hsa:1288	path:hsa04974
hsa:1288	path:hsa05146
hsa:1288	path:hsa05200
hsa:1288	path:hsa05222
hsa:128866	path:hsa04144
hsa:128869	path:hsa00563
hsa:128869	path:hsa01100
hsa:1289	path:hsa04510
hsa:1289	path:hsa04512
hsa:1289	path:hsa04974
hsa:1289	path:hsa05146
hsa:1290	path:hsa04510
hsa:1290	path:hsa04512
hsa:1290	path:hsa04974
hsa:1290	path:hsa05146
hsa:1291	path:hsa04510
hsa:1291	path:hsa04512
hsa:1291	path:hsa04974
hsa:1292	path:hsa04510
hsa:1292	path:hsa04512
hsa:1292	path:hsa04974
hsa:1293	path:hsa04510
hsa:1293	path:hsa04512
hsa:1293	path:hsa04974
hsa:129401	path:hsa03013
hsa:129607	path:hsa00240
hsa:129607	path:hsa01100
hsa:129642	path:hsa00561
hsa:129642	path:hsa00564
hsa:129642	path:hsa01100
hsa:129685	path:hsa03022
hsa:1297	path:hsa04974
hsa:1298	path:hsa04974
hsa:129807	path:hsa00511
hsa:129807	path:hsa00600
hsa:1299	path:hsa04974
hsa:130	path:hsa00010
hsa:130	path:hsa00071
hsa:130	path:hsa00350
hsa:130	path:hsa00830
hsa:130	path:hsa00980
hsa:130	path:hsa00982
hsa:130	path:hsa01100
hsa:130013	path:hsa00380
hsa:130013	path:hsa01100
hsa:130075	path:hsa04740
hsa:1301	path:hsa04510
hsa:1301	path:hsa04512
hsa:1301	path:hsa04974
hsa:1301	path:hsa05146
hsa:1302	path:hsa04510
hsa:1302	path:hsa04512
hsa:1302	path:hsa04974
hsa:1302	path:hsa05146
hsa:1303	path:hsa04974
hsa:130340	path:hsa04142
hsa:130367	path:hsa00600
hsa:130399	path:hsa04350
hsa:130589	path:hsa00010
hsa:1306	path:hsa04974
hsa:1308	path:hsa04974
hsa:131	path:hsa00010
hsa:131	path:hsa00071
hsa:131	path:hsa00350
hsa:131	path:hsa00830
hsa:131	path:hsa00980
hsa:131	path:hsa00982
hsa:131	path:hsa01100
hsa:1311	path:hsa04145
hsa:1311	path:hsa04350
hsa:1311	path:hsa04510
hsa:1311	path:hsa04512
hsa:1311	path:hsa05144
hsa:1312	path:hsa00140
hsa:1312	path:hsa00350
hsa:1312	path:hsa01100
hsa:1312	path:hsa04728
hsa:1314	path:hsa04080
hsa:131669	path:hsa00340
hsa:131669	path:hsa01100
hsa:1317	path:hsa04978
hsa:131873	path:hsa04510
hsa:131873	path:hsa04512
hsa:131873	path:hsa04974
hsa:131890	path:hsa04062
hsa:131890	path:hsa04144
hsa:131890	path:hsa04744
hsa:131965	path:hsa00340
hsa:131965	path:hsa00350
hsa:132	path:hsa00230
hsa:132	path:hsa01100
hsa:132158	path:hsa00260
hsa:132158	path:hsa00561
hsa:132158	path:hsa00630
hsa:132158	path:hsa01100
hsa:132430	path:hsa03013
hsa:132430	path:hsa03015
hsa:132430	path:hsa03018
hsa:1325	path:hsa04080
hsa:1326	path:hsa04010
hsa:1326	path:hsa04620
hsa:1326	path:hsa04660
hsa:1327	path:hsa00190
hsa:1327	path:hsa01100
hsa:1327	path:hsa04260
hsa:1327	path:hsa05010
hsa:1327	path:hsa05012
hsa:1327	path:hsa05016
hsa:132789	path:hsa00520
hsa:132789	path:hsa01100
hsa:1329	path:hsa00190
hsa:1329	path:hsa01100
hsa:1329	path:hsa04260
hsa:1329	path:hsa05010
hsa:1329	path:hsa05012
hsa:1329	path:hsa05016
hsa:133	path:hsa04270
hsa:133121	path:hsa00565
hsa:1337	path:hsa00190
hsa:1337	path:hsa01100
hsa:1337	path:hsa04260
hsa:1337	path:hsa05010
hsa:1337	path:hsa05012
hsa:1337	path:hsa05016
hsa:1339	path:hsa00190
hsa:1339	path:hsa01100
hsa:1339	path:hsa04260
hsa:1339	path:hsa05010
hsa:1339	path:hsa05012
hsa:1339	path:hsa05016
hsa:134	path:hsa04080
hsa:134	path:hsa05032
hsa:1340	path:hsa00190
hsa:1340	path:hsa01100
hsa:1340	path:hsa04260
hsa:1340	path:hsa05010
hsa:1340	path:hsa05012
hsa:1340	path:hsa05016
hsa:134083	path:hsa04740
hsa:134111	path:hsa04120
hsa:134147	path:hsa01100
hsa:134430	path:hsa03008
hsa:1345	path:hsa00190
hsa:1345	path:hsa01100
hsa:1345	path:hsa04260
hsa:1345	path:hsa05010
hsa:1345	path:hsa05012
hsa:1345	path:hsa05016
hsa:134526	path:hsa00620
hsa:1346	path:hsa00190
hsa:1346	path:hsa04260
hsa:1346	path:hsa05010
hsa:1346	path:hsa05012
hsa:1346	path:hsa05016
hsa:1347	path:hsa00190
hsa:1347	path:hsa04260
hsa:1347	path:hsa05010
hsa:1347	path:hsa05012
hsa:1347	path:hsa05016
hsa:134860	path:hsa04080
hsa:134864	path:hsa04080
hsa:1349	path:hsa00190
hsa:1349	path:hsa01100
hsa:1349	path:hsa04260
hsa:1349	path:hsa05010
hsa:1349	path:hsa05012
hsa:1349	path:hsa05016
hsa:135	path:hsa04020
hsa:135	path:hsa04080
hsa:135	path:hsa04270
hsa:135	path:hsa05034
hsa:1350	path:hsa00190
hsa:1350	path:hsa01100
hsa:1350	path:hsa04260
hsa:1350	path:hsa05010
hsa:1350	path:hsa05012
hsa:1350	path:hsa05016
hsa:1351	path:hsa00190
hsa:1351	path:hsa01100
hsa:1351	path:hsa04260
hsa:1351	path:hsa05010
hsa:1351	path:hsa05012
hsa:1351	path:hsa05016
hsa:135152	path:hsa00532
hsa:135152	path:hsa00534
hsa:135152	path:hsa01100
hsa:1352	path:hsa00190
hsa:1352	path:hsa00860
hsa:1352	path:hsa01100
hsa:135250	path:hsa04650
hsa:1353	path:hsa00190
hsa:1353	path:hsa01100
hsa:1355	path:hsa00190
hsa:1355	path:hsa00860
hsa:1355	path:hsa01100
hsa:1356	path:hsa00860
hsa:1357	path:hsa04972
hsa:1357	path:hsa04974
hsa:1358	path:hsa04972
hsa:1358	path:hsa04974
hsa:1359	path:hsa04614
hsa:1359	path:hsa04972
hsa:1359	path:hsa04974
hsa:135924	path:hsa04740
hsa:135941	path:hsa04740
hsa:135946	path:hsa04740
hsa:135948	path:hsa04740
hsa:136	path:hsa04020
hsa:136	path:hsa04080
hsa:136	path:hsa04270
hsa:136	path:hsa05034
hsa:1360	path:hsa04972
hsa:1360	path:hsa04974
hsa:1361	path:hsa04610
hsa:1361	path:hsa04972
hsa:1361	path:hsa04974
hsa:1363	path:hsa04940
hsa:1364	path:hsa04514
hsa:1364	path:hsa04530
hsa:1364	path:hsa04670
hsa:1364	path:hsa05160
hsa:1365	path:hsa04514
hsa:1365	path:hsa04530
hsa:1365	path:hsa04670
hsa:1365	path:hsa05160
hsa:1366	path:hsa04514
hsa:1366	path:hsa04530
hsa:1366	path:hsa04670
hsa:1366	path:hsa05160
hsa:137075	path:hsa04514
hsa:137075	path:hsa04530
hsa:137075	path:hsa04670
hsa:137075	path:hsa05160
hsa:1371	path:hsa00860
hsa:1371	path:hsa01100
hsa:1373	path:hsa00250
hsa:1373	path:hsa00330
hsa:1373	path:hsa01100
hsa:1374	path:hsa00071
hsa:1374	path:hsa03320
hsa:1374	path:hsa04920
hsa:137492	path:hsa04144
hsa:1375	path:hsa00071
hsa:1375	path:hsa03320
[truncated: 17,565 more rows]
