# Supplementary material for: GEMINI: Integrative Exploration of Genetic Variation and Genome Annotations
Source: PLoS Comput Biol. 2013 Jul 18;9(7):e1003153. doi: 10.1371/journal.pcbi.1003153 (PMC3715403; doi:10.1371/journal.pcbi.1003153)
Supplement: Protocol S1 — GEMINI source code, documentation, and unit test files. (GZ) [file pcbi.1003153.s002.gz › gemini/gemini/annotation_provenance/KEGG/KEGG_REST_files/note]

The new version of KEGG API, REST protocol released with KEGG release 63.0, july 1st 2012

All files have been retrieved from KEGG REST urls's as on June 2nd 2012:

example:
 
http://rest.kegg.jp/conv/hsa/uniprot
for the 'all_kegg_hsa_to_uniprot' file

http://rest.kegg.jp/list/pathway/hsa
for getting all human pathways ('pathways')

http://rest.kegg.jp/link/hsa/pathway
kegg hsa to pathway map ('kegg_hsa_to_path')

http://rest.kegg.jp/list/hsa/
kegg hsa to gene names ('kegg_hsa_to_gene')
