# Supplementary material for: GEMINI: Integrative Exploration of Genetic Variation and Genome Annotations
Source: PLoS Comput Biol. 2013 Jul 18;9(7):e1003153. doi: 10.1371/journal.pcbi.1003153 (PMC3715403; doi:10.1371/journal.pcbi.1003153)
Supplement: Protocol S1 — GEMINI source code, documentation, and unit test files. (GZ) [file pcbi.1003153.s002.gz › gemini/gemini/annotation_provenance/HPRD/hprd_graph.py]

#!/usr/bin/env python

import cPickle
from pygraph.classes.graph import graph
from pygraph.classes.exceptions import AdditionError

"""
This script converts a binary protein-protein interaction
file from HPRD (http://http://www.hprd.org/) into a cPickled
graph generated by the python-graph library.  The resulting
file (hprd_interaction_graph) can be subsequently explored
by gemini for identifying interacting (direct or indirect) genes
with certain classes of genetic variation in one or more samples.

Input:  BINARY_PROTEIN_PROTEIN_INTERACTIONS.txt
    - from: http://www.hprd.org/download/HPRD_Release9_041310.tar.gz
Output: hprd_interaction_graph

"""

gr = graph()
output = open('hprd_interaction_graph', 'wb')

for line in open("BINARY_PROTEIN_PROTEIN_INTERACTIONS.txt", 'r'):
    fields=line.strip().split("\t")
    first = str(fields[0])
    second = str(fields[3])
    if first != "-":
        try:
            gr.add_nodes([first])
        except AdditionError:
            pass;
    if second != "-":
        try:
            gr.add_nodes([second])
        except AdditionError:
            pass;

    if (first == "-" or second == "-" or first == second):
        pass;
    else:
        try:
            gr.add_edge((first, second))
        except AdditionError:
            pass;

cPickle.dump(gr, output)
output.close()
              
