# Supplementary material for: GEMINI: Integrative Exploration of Genetic Variation and Genome Annotations
Source: PLoS Comput Biol. 2013 Jul 18;9(7):e1003153. doi: 10.1371/journal.pcbi.1003153 (PMC3715403; doi:10.1371/journal.pcbi.1003153)
Supplement: Protocol S1 — GEMINI source code, documentation, and unit test files. (GZ) [file pcbi.1003153.s002.gz › gemini/docs/index.rst]

=================================================================
**GEMINI**: *a flexible framework for exploring genome variation*
=================================================================

=================
Overview
=================

GEMINI (GEnome MINIng) is designed to be a flexible framework for exploring genetic variation
in the context of the wealth of genome annotations available for the human genome.
By placing genetic variants, sample genotypes, and useful genome annotations into
an integrated database framework, ``GEMINI`` provides a simple, flexible, yet
very powerful system for exploring genetic variation for for disease and
population genetics.

Using the GEMINI framework begins by loading a VCF file into a
database.  Each variant is automatically annotated by comparing it to several
genome annotations from source such as ENCODE tracks, UCSC tracks, OMIM, dbSNP,
KEGG, and HPRD.  All of this information is stored in portable
SQLite database that allows one to explore and interpret both coding and
non-coding variation using "off-the-shelf" tools or an enhanced SQL engine.

.. note::

   1. GEMINI solely supports human genetic variation mapped to build 37 (aka hg19) of the human genome.
   2. GEMINI is very strict about adherance to VCF format 4.1.
   3. For best performance, load and query GEMINI databases on the fastest hard drive to which you have access.

=================
Table of contents
=================
.. toctree::
   :maxdepth: 2

   content/installation
   content/quick_start
   content/functional_annotation
   content/loading
   content/querying
   content/tools
   content/browser
   content/database_schema
   content/api
   content/acknowledgements
   content/caveats
   content/history
   content/faq
   content/bugs
   content/licensing
