# Supplementary material for: GEMINI: Integrative Exploration of Genetic Variation and Genome Annotations
Source: PLoS Comput Biol. 2013 Jul 18;9(7):e1003153. doi: 10.1371/journal.pcbi.1003153 (PMC3715403; doi:10.1371/journal.pcbi.1003153)
Supplement: Protocol S1 — GEMINI source code, documentation, and unit test files. (GZ) [file pcbi.1003153.s002.gz › gemini/docs/themes/rtd/theme.conf]

[theme]
inherit = default
stylesheet = rtd.css
pygment_style = default
show_sphinx = False

[options]
show_rtd = True

white = #ffffff
almost_white = #f8f8f8
barely_white = #f2f2f2
dirty_white = #eeeeee
almost_dirty_white = #e6e6e6
dirtier_white = #dddddd
lighter_gray = #cccccc
gray_a = #aaaaaa
gray_9 = #999999
light_gray = #888888
gray_7 = #777777
gray = #666666
dark_gray = #444444
gray_2 = #222222
black = #111111
light_color = #e8ecef
light_medium_color = #DDEAF0
medium_color = #8ca1af
medium_color_link = #86989b
medium_color_link_hover = #a6b8bb
dark_color = #465158

h1 = #000000
h2 = #465158
h3 = #6c818f

link_color = #444444
link_color_decoration = #CCCCCC

medium_color_hover = #697983
green_highlight = #8ecc4c


positive_dark = #609060
positive_medium = #70a070
positive_light = #e9ffe9

negative_dark = #900000
negative_medium = #b04040
negative_light = #ffe9e9
negative_text = #c60f0f

ruler = #abc

viewcode_bg = #f4debf
viewcode_border = #ac9

highlight = #ffe080


background = #465158
background_link = #ffffff
background_link_half = #ffffff
background_text = #eeeeee
background_text_link = #86989b
