# Supplementary material for: GEMINI: Integrative Exploration of Genetic Variation and Genome Annotations
Source: PLoS Comput Biol. 2013 Jul 18;9(7):e1003153. doi: 10.1371/journal.pcbi.1003153 (PMC3715403; doi:10.1371/journal.pcbi.1003153)
Supplement: Protocol S1 — GEMINI source code, documentation, and unit test files. (GZ) [file pcbi.1003153.s002.gz › gemini/docs/content/acknowledgements.rst]

################
Acknowledgements
################

GEMINI is developed by Uma Paila and Aaron Quinlan in the
`Quinlan laboratory <http://quinlanlab.org/>`_ at the University of Virginia.
Substantial contributions to the design, functionality, and code base have been
made by the following:

- Brad Chapman, HSPH
- Rory Kirchner, HSPH
- Oliver Hofmann, HSPH
