# Supplementary material for: GEMINI: Integrative Exploration of Genetic Variation and Genome Annotations
Source: PLoS Comput Biol. 2013 Jul 18;9(7):e1003153. doi: 10.1371/journal.pcbi.1003153 (PMC3715403; doi:10.1371/journal.pcbi.1003153)
Supplement: Protocol S1 — GEMINI source code, documentation, and unit test files. (GZ) [file pcbi.1003153.s002.gz › gemini/docs/content/api.rst]

############################
Using the GEMINI API
############################

.. automodule:: gemini

The GeminiQuery class
=====================
.. autoclass:: GeminiQuery
   :members: run, header, sample2index, index2sample
   :undoc-members:
