# Supplementary material for: GEMINI: Integrative Exploration of Genetic Variation and Genome Annotations
Source: PLoS Comput Biol. 2013 Jul 18;9(7):e1003153. doi: 10.1371/journal.pcbi.1003153 (PMC3715403; doi:10.1371/journal.pcbi.1003153)
Supplement: Protocol S1 — GEMINI source code, documentation, and unit test files. (GZ) [file pcbi.1003153.s002.gz › gemini/docs/content/browser.rst]

##############################
The GEMINI browser interface
##############################

Currently, the majority of GEMINI's functionality is available via a command-line
interface.  However, we are developing a browser-based interface for easier exploration
of GEMINI databases created with the ``gemini load`` command.

Ironically, as of now, one must launch said browser from the command line as
follows (where ``my.db`` should be replaced with the name of the GEMINI database
you would like to explore).

.. code-block:: bash

    $ gemini browser my.db

At this point, the GEMINI browser is running on port 8088 on your local machine.
Open a web browser to http://localhost:8088/query  You should see something like:

.. image:: ../images/browser-query.png
    :width: 600pt
