# Supplementary material for: GEMINI: Integrative Exploration of Genetic Variation and Genome Annotations
Source: PLoS Comput Biol. 2013 Jul 18;9(7):e1003153. doi: 10.1371/journal.pcbi.1003153 (PMC3715403; doi:10.1371/journal.pcbi.1003153)
Supplement: Protocol S1 — GEMINI source code, documentation, and unit test files. (GZ) [file pcbi.1003153.s002.gz › gemini/docs/content/database_schema.rst]

##########################
The Gemini database schema
##########################


The ``variants`` table
----------------------


Core VCF fields
...............
   
========================  ========      ==============================================================================================
column_name               type          notes
========================  ========      ==============================================================================================
chrom                     STRING        The chromosome on which the variant resides
start                     INTEGER       The 0-based start position. 
end                       INTEGER       The 1-based end position.
variant_id                INTEGER       PRIMARY_KEY
anno_id                   INTEGER       Variant transcript number for the most severely affected transcript
ref                       STRING        Reference allele
alt                       STRING        Alternate alele for the variant
qual                      INTEGER       Quality score for the assertion made in ALT
filter                    STRING        A string of filters passed/failed in variant calling
========================  ========      ==============================================================================================


Variant and PopGen info
........................
========================  ========      ==============================================================================================
========================  ========      ==============================================================================================
type                      STRING        | The type of variant.
                                        | Any of: [*snp*, *indel*]
sub_type                  STRING        | The variant sub-type.
                                        | If ``type`` is *snp*:   [*ts*, (transition), *tv* (transversion)]
                                        | If ``type`` is *indel*: [*ins*, (insertion), *del* (deletion)]
call_rate                 FLOAT         The fraction of samples with a valid genotype
num_hom_ref               INTEGER       The total number of of homozygotes for the reference (``ref``) allele
num_het                   INTEGER       The total number of heterozygotes observed.
num_hom_alt               INTEGER       The total number of homozygotes for the reference (``alt``) allele
num_unknown               INTEGER       The total number of of unknown genotypes
aaf                       FLOAT         The observed allele frequency for the alternate allele
hwe                       FLOAT         The Chi-square probability of deviation from HWE (assumes random mating)
inbreeding_coeff          FLOAT         The inbreeding co-efficient that expresses the likelihood of effects due to inbreeding
pi                        FLOAT         The computed nucleotide diversity (pi) for the site
========================  ========      ==============================================================================================


Genotype information
........................
========================  ========      ==============================================================================================
========================  ========      ==============================================================================================
gts                       BLOB          A compressed binary vector of sample genotypes (e.g., "A/A", "A|G", "G/G")
gt_types                  BLOB          A compressed binary vector of numeric genotype "types" (e.g., 0, 1, 2)
gt_phases                 BLOB          A compressed binary vector of sample genotype phases (e.g., False, True, False)
gt_depths                 BLOB          A compressed binary vector of the depth of aligned sequence observed for each sample
========================  ========      ==============================================================================================


Gene information
........................
========================  ========      ==============================================================================================
========================  ========      ==============================================================================================
gene                      STRING        Corresponding gene name of the highly affected transcript
transcript                STRING        | The variant transcript that was most severely affected
                                        | (for two equally affected transcripts, either the first 
										| one is selected (VEP) or protein_coding biotype considered (snpEff).
is_exonic                 BOOL          Does the variant affect an exon for >= 1transcript?
is_coding                 BOOL          Does the variant fall in a coding region (excl. 3' & 5' UTRs) for >= 1 transcript?
is_lof                    BOOL          Based on the value of the impact col, is the variant LOF for >= transcript?
exon                      STRING        Exon information for the severely affected transcript
codon_change              STRING        What is the codon change?
aa_change                 STRING        What is the amino acid change (for an snp)?
aa_length                 STRING        The length of CDS in terms of number of amino acids
biotype                   STRING        The 'type' of the severely affected transcript (e.g.protein-coding, pseudogene, rRNA etc.)
impact                    STRING        The consequence of the most severely affected transcript
impact_severity           STRING        Severity of the highest order observed for the variant
polyphen_pred             STRING        Polyphen predictions for the snps (only with VEP) for the severely affected transcript
polyphen_score            FLOAT         Polyphen scores for the severely affected transcript
sift_pred                 STRING        SIFT predictions for the snp's (VEP only) for the most severely affected transcript
sift_score                FLOAT         SIFT scores for the predictions
pfam_domain               STRING        Pfam protein domain that the variant affects
========================  ========      ==============================================================================================


Optional VCF INFO fields
........................
========================  ========      ==============================================================================================
========================  ========      ==============================================================================================
anc_allele                STRING        The reported ancestral allele if there is one.
rms_bq                    FLOAT         The RMS base quality at this position.
cigar                     STRING        CIGAR string describing how to align an alternate allele to the reference allele.
depth                     INTEGER       The number of aligned sequence reads that led to this variant call
strand_bias               FLOAT         Strand bias at the variant position
rms_map_qual              FLOAT         RMS mapping quality, a measure of variance of quality scores
in_hom_run                INTEGER       Homopolymer runs for the variant allele
num_mapq_zero             INTEGER       Total counts of reads with mapping quality equal to zero
num_alleles               INTEGER       Total number of alleles in called genotypes
num_reads_w_dels          FLOAT         Fraction of reads with spanning deletions
haplotype_score           FLOAT         Consistency of the site with two segregating haplotypes
qual_depth                FLOAT         Variant confidence or quality by depth
allele_count              INTEGER       Allele counts in genotypes
allele_bal                FLOAT         Allele balance for hets
is_somatic                BOOL          Whether the variant is somatically acquired.
========================  ========      ==============================================================================================


Population information
........................
========================  ========      ==============================================================================================
========================  ========      ==============================================================================================
in_dbsnp                  BOOL          | Is this variant found in dbSnp (build 135)?
                                        | 0 : Absence of the variant in dbsnp
                                        | 1 : Presence of the variant in dbsnp
rs_ids                    STRING        | A comma-separated list of rs ids for variants present in dbsnp
in_hm2                    BOOL          Whether the variant was part of HapMap2.
in_hm3                    BOOL          Whether the variant was part of HapMap3.
in_esp                    BOOL          Presence/absence of the variant in the ESP project data
in_1kg                    BOOL          Presence/absence of the variant in the 1000 genome project data
aaf_esp_ea                FLOAT         Minor Allele Frequency of the variant for European Americans in the ESP project
aaf_esp_aa                FLOAT         Minor Allele Frequency of the variant for African Americans in the ESP project
aaf_esp_all               FLOAT         Minor Allele Frequency of the variant w.r.t both groups in the ESP project
aaf_1kg_amr               FLOAT         Allele Frequency of the variant for samples in AMR based on AC/AN (1000g project)
aaf_1kg_asn               FLOAT         Allele frequency of the variant for samples in ASN based on AC/AN (1000g project)
aaf_1kg_afr               FLOAT         Allele frequency of the variant for samples in AFR based on AC/AN (1000g project)
aaf_1kg_eur               FLOAT         Allele Frequency of the variant for samples in EUR based on AC/AN (1000g project)
aaf_1kg_all               FLOAT         Global allele frequency (based on AC/AN) (1000g project) 
========================  ========      ==============================================================================================


Disease phenotype info (from ClinVar).
........................
========================  ========      ==============================================================================================
========================  ========      ==============================================================================================
in_omim                   BOOL          | 0 : Absence of the variant in OMIM database
                                        | 1 : Presence of the variant in OMIM database
clinvar_sig               STRING        | The clinical significance scores for each
                                        | of the variant according to ClinVar:
                                        | *unknown*, *untested*, *non-pathogenic*
                                        | *probable-non-pathogenic*, *probable-pathogenic*
                                        | *pathogenic*, *drug-response*, *histocompatibility*
                                        | *other*
clinvar_disease_name      STRING        The name of the disease to which the variant is relevant
clinvar_dbsource          STRING        Variant Clinical Channel IDs
clinvar_dbsource_id       STRING        The record id in the above database
clinvar_origin            STRING        | The type of variant.
                                        | Any of:
                                        | *unknown*, *germline*, *somatic*,
                                        | *inherited*, *paternal*, *maternal*,
                                        | *de-novo*, *biparental*, *uniparental*, 
                                        | *not-tested*, *tested-inconclusive*, 
                                        | *other*
clinvar_dsdb              STRING        Variant disease database name
clinvar_dsdbid            STRING        Variant disease database ID
clinvar_disease_acc       STRING        Variant Accession and Versions
clinvar_in_locus_spec_db  BOOL          Submitted from a locus-specific database?
clinvar_on_diag_assay     BOOL          Variation is interrogated in a clinical diagnostic assay?
========================  ========      ==============================================================================================


Genome annotations
........................
========================  ========      ==============================================================================================
========================  ========      ==============================================================================================
exome_chip                BOOL          Whether an SNP is on the Illumina HumanExome Chip
cyto_band                 STRING        Chromosomal cytobands that a variant overlaps
rmsk                      STRING        | A comma-separated list of RepeatMasker annotations that the variant overlaps.
                                        | Each hit is of the form: ``name_class_family``
in_cpg_island             BOOL          | Does the variant overlap a CpG island?.
                                        | Based on UCSC: Regulation > CpG Islands > cpgIslandExt 
in_segdup                 BOOL          | Does the variant overlap a segmental duplication?.
                                        | Based on UCSC: Variation&Repeats > Segmental Dups > genomicSuperDups track
is_conserved              BOOL          | Does the variant overlap a conserved region?
                                        | Based on the 29-way mammalian conservation study
gerp_bp_score             FLOAT         | GERP conservation score. 
                                        | Only populated if the ``--load-gerp-bp`` option is used when loading. 
                                        | Higher scores reflect greater conservation. **At base-pair resolution**.
                                        | Details: http://mendel.stanford.edu/SidowLab/downloads/gerp/
gerp_element_pval         FLOAT         | GERP elements P-val 
                                        | Lower P-values scores reflect greater conservation. **Not at base-pair resolution**.  
                                        | Details: http://mendel.stanford.edu/SidowLab/downloads/gerp/
recomb_rate               FLOAT         | Returns the mean recombination rate at the variant site
                                        | Based on HapMapII_GRCh37 genetic map
========================  ========      ==============================================================================================


Variant error assessment
........................
========================  ========      ==============================================================================================
========================  ========      ==============================================================================================
grc                       STRING        | Association with patch and fix regions from the Genome Reference Consortium:
                                        | http://www.ncbi.nlm.nih.gov/projects/genome/assembly/grc/human/
                                        | Identifies potential problem regions associated with variant calls.
                                        | Built with `annotation_provenance/make-ncbi-grc-patches.py`
gms_illumina              FLOAT         | Genome Mappability Scores (GMS) for Illumina error models
                                        | Provides low GMS scores (< 25.0 in any technology) from:
                                        | http://sourceforge.net/apps/mediawiki/gma-bio/index.php?title=Download_GMS
                                        | #Download_GMS_by_Chromosome_and_Sequencing_Technology
                                        | Input VCF for annotations prepared with:
                                        | https://github.com/chapmanb/bcbio.variation/blob/master/src/bcbio/variation/utils/gms.clj
gms_solid                 FLOAT         Genome Mappability Scores with SOLiD error models
gms_iontorrent            FLOAT         Genome Mappability Scores with IonTorrent error models
in_cse                    BOOL          | Is a variant in an error prone genomic position,
                                        | using CSE: Context-Specific Sequencing Errors 
                                        | https://code.google.com/p/discovering-cse/
                                        | http://www.biomedcentral.com/1471-2105/14/S5/S1
========================  ========      ==============================================================================================


ENCODE information
........................
========================  ========      ==============================================================================================
========================  ========      ==============================================================================================
encode_tfbs               STRING        | Comma-separated list of transcription factors that were
                                        | observed by ENCODE to bind DNA in this region.  Each hit in the list is constructed
                                        | as TF_CELLCOUNT, where:
                                        |   *TF* is the transcription factor name
                                        |   *CELLCOUNT* is the number of cells tested that had nonzero signals.
                                        | Provenance: wgEncodeRegTfbsClusteredV2 UCSC table
encode_dnaseI_cell_count  INTEGER       | Count of cell types that were observed to have DnaseI hypersensitivity.
encode_dnaseI_cell_list   STRING        | Comma separated list of cell types that were observed to have DnaseI hypersensitivity.
                                        | Provenance: Thurman, et al, *Nature*, 489, pp. 75-82, 5 Sep. 2012
encode_consensus_gm12878  STRING        | ENCODE consensus segmentation prediction for GM12878.
                                        |
                                        | CTCF: CTCF-enriched element
                                        | E:    Predicted enhancer
                                        | PF:   Predicted promoter flanking region
                                        | R:    Predicted repressed or low-activity region
                                        | TSS:  Predicted promoter region including TSS
                                        | T:    Predicted transcribed region
                                        | WE:   Predicted weak enhancer or open chromatin cis-regulatory element
						  			    | unknown: This region of the genome had no functional prediction.
encode_consensus_h1hesc   STRING        ENCODE consensus segmentation prediction for h1HESC.  See encode_consseg_gm12878 for details.       
encode_consensus_helas3   STRING        ENCODE consensus segmentation prediction for Helas3.  See encode_consseg_gm12878 for details.         
encode_consensus_hepg2    STRING        ENCODE consensus segmentation prediction for HEPG2.   See encode_consseg_gm12878 for details.          
encode_consensus_huvec    STRING        ENCODE consensus segmentation prediction for HuVEC.   See encode_consseg_gm12878 for details.        
encode_consensus_k562     STRING        ENCODE consensus segmentation prediction for k562.    See encode_consseg_gm12878 for details.
========================  ========      ==============================================================================================

|

The ``variant_impacts`` table
-----------------------------
================  ========      ===============================================================================
column_name       type          notes
================  ========      ===============================================================================
variant_id        INTEGER       PRIMARY_KEY (Foreign key to `variants` table)
anno_id           INTEGER       PRIMARY_KEY (Based on variant transcripts)
gene              STRING        The gene affected by the variant.
transcript        STRING        The transcript affected by the variant.
is_exonic         BOOL          Does the variant affect an exon for this transcript?
is_coding         BOOL          Does the variant fall in a coding region (excludes 3' & 5' UTR's of exons)?
is_lof            BOOL          Based on the value of the impact col, is the variant LOF?
exon              STRING        Exon information for the variants that are exonic
codon_change      STRING        What is the codon change?
aa_change         STRING        What is the amino acid change?
aa_length         STRING        The length of CDS in terms of number of amino acids
biotype           STRING        The type of transcript (e.g.protein-coding, pseudogene, rRNA etc.)
impact            STRING        Impacts due to variation (ref.impact category)
impact_severity   STRING        Severity of the impact based on the impact column value (ref.impact category)
polyphen_pred     STRING        | Impact of the SNP as given by PolyPhen (VEP only) 
                                | benign, possibly_damaging, probably_damaging, unknown
polyphen_scores   FLOAT         Polyphen score reflecting severity (higher the impact, *higher* the score)
sift_pred         STRING        | Impact of the SNP as given by SIFT (VEP only)
                                | neutral, deleterious
sift_scores       FLOAT         SIFT prob. scores reflecting severity (Higher the impact, *lower* the score)
================  ========      ===============================================================================

|

The ``samples`` table
----------------------

=============  ==========  ==================================================
column name    type        notes
=============  ==========  ==================================================
sample_id      INTEGER     PRIMARY_KEY
name           STRING      Sample names
family_id      INTEGER     Family ids for the samples [User defined, default: NULL]
paternal_id    INTEGER     Paternal id for the samples [User defined, default: NULL]
maternal_id    INTEGER     Maternal id for the samples [User defined, default: NULL]
sex            STRING      Sex of the sample [User defined, default: NULL]
phenotype      STRING      The associated sample phenotype [User defined, default: NULL]
ethnicity      STRING      The ethnic group to which the sample belongs [User defined, default: NULL]
=============  ==========  ==================================================

|

Details of the ``impact`` and ``impact_severity`` columns
---------------------------------------------------------
================  =======================================
impact severity   impacts
================  =======================================
HIGH              - exon_deleted
                  - frame_shift
                  - splice_acceptor
                  - splice_donor
                  - start_loss
                  - stop_gain
                  - stop_loss
                  - non_synonymous_start
MED               - non_syn_coding
                  - inframe_codon_gain
                  - inframe_codon_loss
                  - inframe_codon_change
                  - codon_change_del
                  - codon_change_ins
                  - UTR_5_del
                  - UTR_3_del
                  - other_splice_variant
                  - mature_miRNA
                  - regulatory_region
                  - TF_binding_site
                  - regulatory_region_ablation
                  - regulatory_region_amplification
                  - TFBS_ablation
                  - TFBS_amplification 
LOW               - synonymous_stop
                  - synonymous_coding
                  - UTR_5_prime
                  - UTR_3_prime
                  - intron
                  - CDS
                  - upstream
                  - downstream
                  - intergenic
                  - intragenic
                  - gene
                  - transcript
                  - exon
                  - start_gain
                  - synonymous_start
                  - intron_conserved
                  - nc_transcript
                  - NMD_transcript
                  - transcript_codon_change
                  - incomplete_terminal_codon
                  - nc_exon
                  - transcript_ablation
                  - transcript_amplification
                  - feature elongation
                  - feature truncation   
================  =======================================


The ``resources`` table
-----------------------

Establishes provenance of annotation resources used to create a Gemini database.

=============  ==========  ==================================================
column name    type        notes
=============  ==========  ==================================================
name           STRING      Name of the annotation type
resource       STRING      Filename of the resource, with version information
=============  ==========  ==================================================


The ``version`` table
-----------------------

Establishes which version of ``gemini`` was used to create a database.

=============  ==========  ==================================================
column name    type        notes
=============  ==========  ==================================================
version        STRING      What version of gemini was used to create the DB.
=============  ==========  ==================================================
