# Supplementary material for: GEMINI: Integrative Exploration of Genetic Variation and Genome Annotations
Source: PLoS Comput Biol. 2013 Jul 18;9(7):e1003153. doi: 10.1371/journal.pcbi.1003153 (PMC3715403; doi:10.1371/journal.pcbi.1003153)
Supplement: Protocol S1 — GEMINI source code, documentation, and unit test files. (GZ) [file pcbi.1003153.s002.gz › gemini/docs/content/history.rst]

#############################
Release History
#############################


0.3.0b
=======================================
1. Improved speed for adding custom annotations.
2. Added GERP conserved elements.
3. Optionally addition of GERP conservation scores at base pair resolution.
4. Move annotation files to Amazon S3.
