# Supplementary material for: GEMINI: Integrative Exploration of Genetic Variation and Genome Annotations
Source: PLoS Comput Biol. 2013 Jul 18;9(7):e1003153. doi: 10.1371/journal.pcbi.1003153 (PMC3715403; doi:10.1371/journal.pcbi.1003153)
Supplement: Protocol S1 — GEMINI source code, documentation, and unit test files. (GZ) [file pcbi.1003153.s002.gz › gemini/docs/content/loading.rst]

##############################
Loading a VCF file into GEMINI
##############################


==============================
Annotate with snpEff or VEP
==============================
While not necessary, we suggest that you first annotate your VCF with snpEff or
VEP prior to loading it into GEMINI.  Instructions for for installing and
running these tools can be found in the following section:

:doc:`functional_annotation`

==============================
The basics
==============================

Before we can use GEMINI to explore genetic variation, we must first ``load`` our
VCF file into the GEMINI database framework.  We expect you to have first
annotated the functional consequence of each variant in your VCF using either
VEP or snpEff (Note that v3.0+ of snpEff is required to track the amino acid
length of each impacted transcript). Logically,the loading step is done with
the ``gemini load`` command.  Below are two examples based on a VCF file that
we creatively name my.vcf.  The first example assumes that the VCF has been
pre-annotated with VEP and the second assumes snpEff.

.. code-block:: bash

	# VEP-annotated VCF
	$ gemini load -v my.vcf -t VEP my.db

	# snpEff-annotated VCF
	$ gemini load -v my.vcf -t snpEff my.db

As each variant is loaded into the ``GEMINI`` database framework, it is being
compared against several annotation files that come installed with the software.
We have developed an annotation framework that leverages
`tabix <http://sourceforge.net/projects/samtools/files/tabix/>`_,
`bedtools <http://bedtools.googlecode.com>`_, and
`pybedtools <http://pythonhosted.org/pybedtools/>`_ to make things easy and
fairly performant. The idea is that, by augmenting VCF files with many
informative annotations, and converting the information into a ``sqlite``
database framework, ``GEMINI`` provides a flexible
database-driven API for data exploration, visualization, population genomics
and medical genomics.  We feel that this ability to integrate variation
with the growing wealth of genome annotations is the most compelling aspect of
``GEMINI``.  Combining this with the ability to explore data with SQL
using a database design that can scale to 1000s of individuals (genotypes too!)
makes for a nice, standardized data exploration system.

================================
Using multiple CPUS for loading
================================

Now, the loading step is very computationally intensive and thus can be very slow
with just a single core.  However, if you have more CPUs in your arsenal,
you specify more cores.  This provides a roughly linear increase in speed as a
function of the number of cores. On our local machine, we are able to load a
VCF file derived from the exomes of 60 samples in about 10 minutes.  With a
single core, it takes a few hours.


.. note::

    Using multiple cores requires that you have both the ``bgzip`` tool from
    `tabix <http://sourceforge.net/projects/samtools/files/tabix/>`_ and the
    `grabix <https://github.com/arq5x/grabix>`_ tool installed in your PATH.

.. code-block:: bash

    $ gemini load -v my.vcf -t snpEff --cores 20 my.db


================================
Using LSF, SGE and Torque clusters
================================
Thanks to some great work from Brad Chapman and Rory Kirchner, one can also load
VCF files into GEMINI in parallel using many cores on LSF, SGE or Torque clusters. One
must simply specify the type of job scheduler your cluster uses and the queue
name to which your jobs should be submitted.

For example, let's assume you use LSF and a queue named ``preempt_everyone``.
Here is all you need to do:

.. code-block:: bash

    $ gemini load -v my.vcf \
             -t snpEff \
             --cores 50 \
             --lsf-queue preempt_everyone \
             my.db

If you use SGE, it would look like:

.. code-block:: bash

    $ gemini load -v my.vcf \
             -t snpEff \
             --cores 50 \
             --sge-queue preempt_everyone \
             my.db

If you use Torque, it would look like: (you guessed it):

.. code-block:: bash

    $ gemini load -v my.vcf \
             -t snpEff \
             --cores 50 \
             --torque-queue preempt_everyone \
             my.db


===================================
Describing samples with a PED file
===================================
GEMINI also accepts PED files in order to establish the familial relationships
and phenotypic information of the samples in the VCF file.

.. code-block:: bash

    $ gemini load -v my.vcf -p my.ped -t snpEff my.db

=======================================
Load GERP base pair conservation scores 
=======================================
By default, GERP scores at base pair resolution are not computed owing to the roughly 2X
increasing in loading time.  However, one can optionally ask GEMINI to compute these scores
by using the ``--load-gerp-bp`` option.

.. code-block:: bash

    $ gemini load -v my.vcf --load-gerp-bp -t snpEff my.db


===================================
Loading VCFs without genotypes.
===================================
To do.
