# Supplementary material for: GEMINI: Integrative Exploration of Genetic Variation and Genome Annotations
Source: PLoS Comput Biol. 2013 Jul 18;9(7):e1003153. doi: 10.1371/journal.pcbi.1003153 (PMC3715403; doi:10.1371/journal.pcbi.1003153)
Supplement: Protocol S1 — GEMINI source code, documentation, and unit test files. (GZ) [file pcbi.1003153.s002.gz › gemini/docs/content/quick_start.rst]

###########
Quick start
###########

`gemini` is designed to allow researchers to explore genetic variation contained 
in a `VCF <http://www.1000genomes.org/wiki/Analysis/Variant%20Call%20Format/vcf-variant-call-format-version-41>`_ file.
The basic workflow for working with `gemini` is outlined below.

-------------------------------------------------
Importing VCF files into gemini.
-------------------------------------------------

Assuming you have a valid VCF file produced by standard variation discovery 
programs (e.g., GATK, FreeBayes, etc.), one loads the VCF into the gemini 
framework with the **load** submodule:

.. code-block:: bash

    $ gemini load -v my.vcf my.db

In this step, `gemini` reads and loads the my.vcf file into a SQLite database 
named my.db, whose structure is described `here <http://nowhere>`_.
While loading the database, `gemini` computes many additional population genetics 
statistics that support downstream analyses. It also stores the genotypes for 
each sample at each variant in an efficient data structure that minimizes the 
database size.

Loading is by far the slowest aspect of gemini.  Using multiple CPUs can
greatly speed up this process.

.. code-block:: bash

    $ gemini load -v my.vcf --cores 8 my.db


-------------------------------------------------
Querying the `gemini` database.
-------------------------------------------------

If you are familiar with SQL, ``gemini`` allows you to directly query the database 
in search of interesting variants via the `-q` option.
For example, here is a query to identify all novel, loss-of-function variants 
in your database:

.. code-block:: bash

    $ gemini query -q "select * from variants where is_lof = 1 and in_dbsnp = 0" my.db


Or, we can ask for all variants that substantially deviate from 
Hardy-Weinberg equilibrium:

.. code-block:: bash

    $ gemini query -q "select * from variants where hwe < 0.01" my.db

    
