# Supplementary material for: GEMINI: Integrative Exploration of Genetic Variation and Genome Annotations
Source: PLoS Comput Biol. 2013 Jul 18;9(7):e1003153. doi: 10.1371/journal.pcbi.1003153 (PMC3715403; doi:10.1371/journal.pcbi.1003153)
Supplement: Protocol S1 — GEMINI source code, documentation, and unit test files. (GZ) [file pcbi.1003153.s002.gz › gemini/docs/_static/labibi.css]

@import url('rtd.css');

/* Styles for floating Edit on GitHub box */
#editor-trap {
    margin: 1em;
    padding: 1em;
    border: 1px solid black;
    box-shadow: 0 0 3px black;
    width: 200px;

    background: #fefabc;
    position: fixed;
    bottom: 4em;
    left: 1em;
    font-size: 60%;
    text-align: left;
    z-index: 2;

    -moz-transform: rotate(-4deg);
    -webkit-transform: rotate(-4deg);
    -o-transform: rotate(-4deg);
    -ms-transform: rotate(-4deg);
    transform: rotate(-4deg);
    box-shadow: 0px 4px 6px #333;
    -moz-box-shadow: 0px 4px 6px #333;
    -webkit-box-shadow: 0px 4px 6px #333;


    cursor: pointer;
}

#editor-trap h3 {
    margin: 0 0 0.5em 0;
    padding: 0;
    background: transparent;
}

#editor-trap ol {
    margin: 0;
    padding: 0 0 0 2em;
}

/* Hide trick */

#editor-trap.toggled > * {
    display: none;
}


#editor-trap.toggled > h3 {
    display: block;
}
